# Supplementary material for: Targeted proteomics as a tool to detect SARS-CoV-2 proteins in clinical specimens
Source: PLoS One. 2021 Nov 11;16(11):e0259165. doi: 10.1371/journal.pone.0259165 (PMC8584957; doi:10.1371/journal.pone.0259165)
Supplement: S1 File — (XLSX) [file pone.0259165.s007.xlsx]

## Sheet: Proteins
Protein FDR Confidence: Combined	Accession	Description	Exp. q-value: Combined	Sum PEP Score	Coverage [%]	# Peptides	# PSMs	# Unique Peptides	# AAs	MW [kDa]	calc. pI	Score Mascot: Mascot	# Peptides (by Search Engine): Mascot	# Protein Groups
High	P0DTC9	Nucleoprotein OS=Severe acute respiratory syndrome coronavirus 2 OX=2697049 GN=N PE=3 SV=1	0	926.924	91	61	676	61	419	45.6	10.07	19193	61	1
Checked	Sequence	Modifications	Qvality PEP	Qvality q-value	# Protein Groups	# Proteins	# PSMs	Master Protein Accessions	# Missed Cleavages	Theo. MH+ [Da]	Confidence (by Search Engine): Mascot	Percolator q-Value (by Search Engine): Mascot	Percolator PEP (by Search Engine): Mascot	Ions Score (by Search Engine): Mascot
FALSE	ADETQALPQR		9.19488e-06	2.75777e-05	1	1	12	P0DTC9	0	1128.56	High	2.655e-05	5.726e-06	57
	Confidence	Identifying Node	PSM Ambiguity	Annotated Sequence	Modifications	# Proteins	Master Protein Accessions	Protein Accessions	# Missed Cleavages	Charge	DeltaScore	DeltaCn	Rank	Search Engine Rank	m/z [Da]	MH+ [Da]	Theo. MH+ [Da]	DeltaM [ppm]	Deltam/z [Da]	Activation Type	MS Order	Isolation Interference [%]	Comp. Voltage [V]	Ion Inject Time [ms]	RT [min]	First Scan	Spectrum File	File ID	Ions Score	# Protein Groups	Identity Strict	Identity Relaxed	Expectation Value	Percolator q-Value	Percolator PEP
	High	Mascot (A4)	Unambiguous	ADETQALPQR		1	P0DTC9	P0DTC9	0	2	0.8723	0	1	1	564.791	1128.57	1128.56	9.09	0.00513	HCD (High Energy Collision Dissociation)	MS2	24.4291	-40	54	34.3185	14094	2181_3_E_7april20_cells_virus_pH10_F1.raw	F1.1	47	1	31	24	0.000306601	5.65e-05	0.0004089
	High	Mascot (A4)	Unambiguous	ADETQALPQR		1	P0DTC9	P0DTC9	0	2	0.9365	0	1	1	564.791	1128.57	1128.56	9.09	0.00513	HCD (High Energy Collision Dissociation)	MS2	3.86616	-40	2.871	29.6676	11030	2181_3_E_7april20_cells_virus_pH10_F1.raw	F1.1	63	1	31	24	7.52617e-06	3.735e-05	0.000145
	High	Mascot (A4)	Unambiguous	ADETQALPQR		1	P0DTC9	P0DTC9	0	2	1	0	1	1	564.79	1128.57	1128.56	6.92	0.00391	HCD (High Energy Collision Dissociation)	MS2	11.3329	-40	54	29.8096	10725	2181_3_E_7april20_cells_virus_pH10_F2.raw	F1.2	52	1	31	24	8.84176e-05	2.655e-05	9.31e-06
	High	Mascot (A4)	Unambiguous	ADETQALPQR		1	P0DTC9	P0DTC9	0	2	0.9167	0	1	1	564.791	1128.57	1128.56	8.65	0.00488	HCD (High Energy Collision Dissociation)	MS2	8.89693	-40	33.581	31.7449	12412	2181_3_E_7april20_cells_virus_pH10_F1.raw	F1.1	60	1	31	24	1.47426e-05	4.579e-05	0.0002329
	High	Mascot (A4)	Unambiguous	ADETQALPQR		1	P0DTC9	P0DTC9	0	2	1	0	1	1	564.791	1128.57	1128.56	8.65	0.00488	HCD (High Energy Collision Dissociation)	MS2	36.3138	-40	54	30.0702	11296	2181_3_E_7april20_cells_virus_pH10_F1.raw	F1.1	9	1	31	24	1.96596	0.0001094	0.001296
	High	Mascot (A4)	Unambiguous	ADETQALPQR		1	P0DTC9	P0DTC9	0	2	0.9365	0	1	1	564.79	1128.57	1128.56	7.79	0.0044	HCD (High Energy Collision Dissociation)	MS2	8.27118	-40	54	30.8247	11383	2181_3_E_7april20_cells_virus_pH10_F2.raw	F1.2	63	1	31	24	7.40524e-06	2.655e-05	1.308e-05
	High	Mascot (A4)	Unambiguous	ADETQALPQR		1	P0DTC9	P0DTC9	0	3	1	0	1	1	376.863	1128.57	1128.56	8.05	0.00303	HCD (High Energy Collision Dissociation)	MS2	18.604	-60	54	29.0483	10617	2181_3_E_7april20_cells_virus_pH10_F1.raw	F1.1	45	1	31	24	0.000483201	0.0001094	0.001435
	High	Mascot (A4)	Unambiguous	ADETQALPQR		1	P0DTC9	P0DTC9	0	2	0.9355	0	1	1	564.79	1128.57	1128.56	8.22	0.00464	HCD (High Energy Collision Dissociation)	MS2	17.8057	-40	54	29.9	10659	2181_3_E_7april20_cells_virus_pH10_F3.raw	F1.3	62	1	31	24	8.112e-06	2.655e-05	8.488e-06
	High	Mascot (A4)	Unambiguous	ADETQALPQR		1	P0DTC9	P0DTC9	0	2	0.9365	0	1	1	564.791	1128.57	1128.56	8.33	0.0047	HCD (High Energy Collision Dissociation)	MS2	14.1089	-40	54	28.6326	10356	2181_3_E_7april20_cells_virus_pH10_F1.raw	F1.1	63	1	31	24	7.69357e-06	2.655e-05	3.669e-05
	High	Mascot (A4)	Unambiguous	ADETQALPQR		1	P0DTC9	P0DTC9	0	2	0.9643	0	1	1	564.79	1128.57	1128.56	8.11	0.00458	HCD (High Energy Collision Dissociation)	MS2	26.8348	-40	54	30.9295	11325	2181_3_E_7april20_cells_virus_pH10_F3.raw	F1.3	56	1	31	24	3.93666e-05	2.655e-05	2.097e-05
	High	Mascot (A4)	Unambiguous	ADETQALPQR		1	P0DTC9	P0DTC9	0	2	0.9365	0	1	1	564.791	1128.57	1128.56	8.44	0.00476	HCD (High Energy Collision Dissociation)	MS2	9.70264	-40	19.22	30.707	11723	2181_3_E_7april20_cells_virus_pH10_F1.raw	F1.1	63	1	31	24	7.68377e-06	2.655e-05	6.1e-05
	High	Mascot (A4)	Unambiguous	ADETQALPQR		1	P0DTC9	P0DTC9	0	2	0.9123	0	1	1	564.79	1128.57	1128.56	8.22	0.00464	HCD (High Energy Collision Dissociation)	MS2	12.5458	-40	54	29.9933	10563	2181_3_E_7april20_cells_virus_pH10_F4.raw	F1.4	57	1	31	24	2.66765e-05	2.655e-05	5.726e-06
FALSE	ADETQALPQRQK		4.84434e-07	4.17209e-06	1	1	4	P0DTC9	1	1384.72	High	2.035e-05	3.034e-07	63
	Confidence	Identifying Node	PSM Ambiguity	Annotated Sequence	Modifications	# Proteins	Master Protein Accessions	Protein Accessions	# Missed Cleavages	Charge	DeltaScore	DeltaCn	Rank	Search Engine Rank	m/z [Da]	MH+ [Da]	Theo. MH+ [Da]	DeltaM [ppm]	Deltam/z [Da]	Activation Type	MS Order	Isolation Interference [%]	Comp. Voltage [V]	Ion Inject Time [ms]	RT [min]	First Scan	Spectrum File	File ID	Ions Score	# Protein Groups	Identity Strict	Identity Relaxed	Expectation Value	Percolator q-Value	Percolator PEP
	High	Mascot (A4)	Unambiguous	ADETQALPQRQK		1	P0DTC9	P0DTC9	1	2	1	0	1	1	692.868	1384.73	1384.72	7.42	0.00514	HCD (High Energy Collision Dissociation)	MS2	40.5815	-40	54	22.8512	6110	2181_3_E_7april20_cells_virus_pH10_F2.raw	F1.2	35	1	30	23	0.00347031	5.65e-05	0.0003694
	High	Mascot (A4)	Unambiguous	ADETQALPQRQK		1	P0DTC9	P0DTC9	1	2	1	0	1	1	692.869	1384.73	1384.72	8.66	0.00599	HCD (High Energy Collision Dissociation)	MS2	5.79389	-40	54	21.4944	5608	2181_3_E_7april20_cells_virus_pH10_F1.raw	F1.1	63	1	30	23	6.26595e-06	2.035e-05	3.034e-07
	High	Mascot (A4)	Unambiguous	ADETQALPQRQK		1	P0DTC9	P0DTC9	1	3	1	0	1	1	462.248	1384.73	1384.72	8.36	0.00386	HCD (High Energy Collision Dissociation)	MS2	87.9047	-60	54	22.8229	6092	2181_3_E_7april20_cells_virus_pH10_F2.raw	F1.2	12	1	30	23	0.799439	3.735e-05	0.0001041
	High	Mascot (A4)	Unambiguous	ADETQALPQRQK		1	P0DTC9	P0DTC9	1	3	1	0	1	1	462.248	1384.73	1384.72	8.56	0.00395	HCD (High Energy Collision Dissociation)	MS2	92.3172	-60	23.677	21.4763	5596	2181_3_E_7april20_cells_virus_pH10_F1.raw	F1.1	20	1	30	23	0.124448	0.001172	0.0177
FALSE	AYNVTQAFGR		6.30873e-05	2.75777e-05	1	1	17	P0DTC9	0	1126.56	High	2.655e-05	3.904e-05	62
	Confidence	Identifying Node	PSM Ambiguity	Annotated Sequence	Modifications	# Proteins	Master Protein Accessions	Protein Accessions	# Missed Cleavages	Charge	DeltaScore	DeltaCn	Rank	Search Engine Rank	m/z [Da]	MH+ [Da]	Theo. MH+ [Da]	DeltaM [ppm]	Deltam/z [Da]	Activation Type	MS Order	Isolation Interference [%]	Comp. Voltage [V]	Ion Inject Time [ms]	RT [min]	First Scan	Spectrum File	File ID	Ions Score	# Protein Groups	Identity Strict	Identity Relaxed	Expectation Value	Percolator q-Value	Percolator PEP
	High	Mascot (A4)	Unambiguous	AYNVTQAFGR		1	P0DTC9	P0DTC9	0	2	1	0	1	1	563.791	1126.57	1126.56	9.56	0.00539	HCD (High Energy Collision Dissociation)	MS2	4.166	-40	4.821	58.7236	30076	2181_3_E_7april20_cells_virus_pH10_F1.raw	F1.1	52	1	31	24	7.84881e-05	3.735e-05	0.0001301
	High	Mascot (A4)	Unambiguous	AYNVTQAFGR		1	P0DTC9	P0DTC9	0	2	1	0	1	1	563.789	1126.57	1126.56	6.74	0.0038	HCD (High Energy Collision Dissociation)	MS2	20.3009	-40	54	59.9722	30504	2181_3_E_7april20_cells_virus_pH10_F2.raw	F1.2	44	1	31	24	0.000570085	2.655e-05	8.104e-05
	High	Mascot (A4)	Unambiguous	AYNVTQAFGR		1	P0DTC9	P0DTC9	0	2	0.9333	0	1	1	563.79	1126.57	1126.56	8.15	0.00459	HCD (High Energy Collision Dissociation)	MS2	5.00453	-40	25.57	59.7518	30750	2181_3_E_7april20_cells_virus_pH10_F1.raw	F1.1	60	1	30	23	1.20052e-05	2.655e-05	6.292e-05
	High	Mascot (A4)	Unambiguous	AYNVTQAFGR		1	P0DTC9	P0DTC9	0	2	0.9355	0	1	1	563.79	1126.57	1126.56	7.94	0.00447	HCD (High Energy Collision Dissociation)	MS2	7.60092	-40	54	57.6858	29387	2181_3_E_7april20_cells_virus_pH10_F1.raw	F1.1	62	1	30	23	6.83199e-06	2.655e-05	4.168e-05
	High	Mascot (A4)	Unambiguous	AYNVTQAFGR		1	P0DTC9	P0DTC9	0	2	0.9574	0	1	1	563.789	1126.57	1126.56	5.34	0.00301	HCD (High Energy Collision Dissociation)	MS2	19.636	-40	54	50.983	24378	2181_3_E_7april20_cells_virus_pH10_F4.raw	F1.4	47	1	31	24	0.000264769	4.579e-05	0.0001566
	High	Mascot (A4)	Unambiguous	AYNVTQAFGR		1	P0DTC9	P0DTC9	0	2	1	0	1	1	563.79	1126.57	1126.56	7.83	0.00441	HCD (High Energy Collision Dissociation)	MS2	47.0507	-40	54	61.8147	32084	2181_3_E_7april20_cells_virus_pH10_F1.raw	F1.1	40	1	31	24	0.00127088	6.705e-05	0.0004319
	High	Mascot (A4)	Unambiguous	AYNVTQAFGR		1	P0DTC9	P0DTC9	0	3	1	0	1	1	376.196	1126.57	1126.56	7.79	0.00292	HCD (High Energy Collision Dissociation)	MS2	51.0667	-40	54	58.1775	29108	2181_3_E_7april20_cells_virus_pH10_F4.raw	F1.4	34	1	31	24	0.00491026	9.363e-05	0.001041
	High	Mascot (A4)	Unambiguous	AYNVTQAFGR		1	P0DTC9	P0DTC9	0	2	1	0	1	1	563.79	1126.57	1126.56	7.39	0.00417	HCD (High Energy Collision Dissociation)	MS2	28.7238	-40	54	58.9482	29830	2181_3_E_7april20_cells_virus_pH10_F2.raw	F1.2	38	1	31	24	0.00191913	2.655e-05	4.574e-05
	High	Mascot (A4)	Unambiguous	AYNVTQAFGR		1	P0DTC9	P0DTC9	0	2	1	0	1	1	563.79	1126.57	1126.56	7.94	0.00447	HCD (High Energy Collision Dissociation)	MS2	27.0682	-40	54	58.7108	29580	2181_3_E_7april20_cells_virus_pH10_F3.raw	F1.3	53	1	30	23	6.24521e-05	2.655e-05	5.635e-05
	High	Mascot (A4)	Unambiguous	AYNVTQAFGR		1	P0DTC9	P0DTC9	0	2	0.9194	0	1	1	563.791	1126.57	1126.56	8.91	0.00502	HCD (High Energy Collision Dissociation)	MS2	21.9655	-40	54	57.8842	28913	2181_3_E_7april20_cells_virus_pH10_F4.raw	F1.4	62	1	31	24	8.66143e-06	2.655e-05	3.904e-05
	High	Mascot (A4)	Unambiguous	AYNVTQAFGR		1	P0DTC9	P0DTC9	0	2	1	0	1	1	563.791	1126.57	1126.56	8.69	0.0049	HCD (High Energy Collision Dissociation)	MS2	34.025	-40	54	61.0779	30997	2181_3_E_7april20_cells_virus_pH10_F4.raw	F1.4	54	1	30	23	4.48933e-05	2.655e-05	7.12e-05
	High	Mascot (A4)	Unambiguous	AYNVTQAFGR		1	P0DTC9	P0DTC9	0	3	1	0	1	1	376.196	1126.57	1126.56	8.36	0.00314	HCD (High Energy Collision Dissociation)	MS2	56.948	-40	54	57.9873	29586	2181_3_E_7april20_cells_virus_pH10_F1.raw	F1.1	26	1	30	23	0.0281307	9.363e-05	0.0007154
	High	Mascot (A4)	Unambiguous	AYNVTQAFGR		1	P0DTC9	P0DTC9	0	2	1	0	1	1	563.79	1126.57	1126.56	8.48	0.00478	HCD (High Energy Collision Dissociation)	MS2	9.92886	-40	54	60.7827	31407	2181_3_E_7april20_cells_virus_pH10_F1.raw	F1.1	50	1	30	23	0.000107444	2.655e-05	7.948e-05
	High	Mascot (A4)	Unambiguous	AYNVTQAFGR		1	P0DTC9	P0DTC9	0	2	1	0	1	1	563.791	1126.57	1126.56	8.69	0.0049	HCD (High Energy Collision Dissociation)	MS2	21.1658	-40	24.256	59.9379	30251	2181_3_E_7april20_cells_virus_pH10_F4.raw	F1.4	55	1	30	23	3.61561e-05	2.655e-05	7.196e-05
	High	Mascot (A4)	Unambiguous	AYNVTQAFGR		1	P0DTC9	P0DTC9	0	2	0.9206	0	1	1	563.791	1126.57	1126.56	8.91	0.00502	HCD (High Energy Collision Dissociation)	MS2	0.160942	-40	0.952	58.9056	29574	2181_3_E_7april20_cells_virus_pH10_F4.raw	F1.4	63	1	31	24	7.15467e-06	9.363e-05	0.0009522
	High	Mascot (A4)	Unambiguous	AYNVTQAFGR		1	P0DTC9	P0DTC9	0	2	1	0	1	1	563.79	1126.57	1126.56	8.26	0.00465	HCD (High Energy Collision Dissociation)	MS2	30.0525	-40	54	50.576	24746	2181_3_E_7april20_cells_virus_pH10_F1.raw	F1.1	45	1	30	23	0.000365905	2.655e-05	3.905e-05
	High	Mascot (A4)	Unambiguous	AYNVTQAFGR		1	P0DTC9	P0DTC9	0	2	1	0	1	1	563.791	1126.57	1126.56	9.13	0.00514	HCD (High Energy Collision Dissociation)	MS2	6.06185	-40	5.308	59.399	29899	2181_3_E_7april20_cells_virus_pH10_F4.raw	F1.4	52	1	31	24	7.90321e-05	3.735e-05	0.0001178
FALSE	AYNVTQAFGRR		0.000406628	4.85739e-05	1	1	6	P0DTC9	1	1282.67	High	4.579e-05	0.0002503	21
	Confidence	Identifying Node	PSM Ambiguity	Annotated Sequence	Modifications	# Proteins	Master Protein Accessions	Protein Accessions	# Missed Cleavages	Charge	DeltaScore	DeltaCn	Rank	Search Engine Rank	m/z [Da]	MH+ [Da]	Theo. MH+ [Da]	DeltaM [ppm]	Deltam/z [Da]	Activation Type	MS Order	Isolation Interference [%]	Comp. Voltage [V]	Ion Inject Time [ms]	RT [min]	First Scan	Spectrum File	File ID	Ions Score	# Protein Groups	Identity Strict	Identity Relaxed	Expectation Value	Percolator q-Value	Percolator PEP
	High	Mascot (A4)	Unambiguous	AYNVTQAFGRR		1	P0DTC9	P0DTC9	1	2	0.7857	0	1	1	641.841	1282.68	1282.67	7.99	0.00512	HCD (High Energy Collision Dissociation)	MS2	41.0985	-40	54	50.5158	24325	2181_3_E_7april20_cells_virus_pH10_F2.raw	F1.2	14	1	31	24	0.610003	0.0001028	0.001238
	High	Mascot (A4)	Unambiguous	AYNVTQAFGRR		1	P0DTC9	P0DTC9	1	3	1	0	1	1	428.23	1282.68	1282.67	8.1	0.00346	HCD (High Energy Collision Dissociation)	MS2	44.2137	-60	54	49.6114	24112	2181_3_E_7april20_cells_virus_pH10_F1.raw	F1.1	11	1	31	24	1.12029	0.0001562	0.002171
	High	Mascot (A4)	Unambiguous	AYNVTQAFGRR		1	P0DTC9	P0DTC9	1	3	1	0	1	1	428.23	1282.68	1282.67	8.53	0.00365	HCD (High Energy Collision Dissociation)	MS2	19.6594	-60	54	50.5763	24364	2181_3_E_7april20_cells_virus_pH10_F2.raw	F1.2	15	1	31	24	0.439518	9.363e-05	0.0007425
	High	Mascot (A4)	Unambiguous	AYNVTQAFGRR		1	P0DTC9	P0DTC9	1	2	0.8095	0	1	1	641.842	1282.68	1282.67	8.56	0.00549	HCD (High Energy Collision Dissociation)	MS2	18.2423	-40	54	49.6432	24133	2181_3_E_7april20_cells_virus_pH10_F1.raw	F1.1	21	1	31	24	0.112013	4.579e-05	0.0002503
	High	Mascot (A4)	Unambiguous	AYNVTQAFGRR		1	P0DTC9	P0DTC9	1	3	1	0	1	1	428.23	1282.67	1282.67	7.45	0.00319	HCD (High Energy Collision Dissociation)	MS2	38.4392	-60	36.603	50.5187	24327	2181_3_E_7april20_cells_virus_pH10_F2.raw	F1.2	14	1	31	24	0.62514	0.0002559	0.002967
	High	Mascot (A4)	Unambiguous	AYNVTQAFGRR		1	P0DTC9	P0DTC9	1	3	1	0	1	1	428.23	1282.68	1282.67	8.03	0.00343	HCD (High Energy Collision Dissociation)	MS2	74.4852	-60	54	50.03	23896	2181_3_E_7april20_cells_virus_pH10_F3.raw	F1.3	10	1	31	24	1.73913	9.363e-05	0.0009504
FALSE	DGIIWVATEGALNTPK		4.49968e-08	4.17209e-06	1	1	3	P0DTC9	0	1684.89	High	2.035e-05	2.828e-08	64
	Confidence	Identifying Node	PSM Ambiguity	Annotated Sequence	Modifications	# Proteins	Master Protein Accessions	Protein Accessions	# Missed Cleavages	Charge	DeltaScore	DeltaCn	Rank	Search Engine Rank	m/z [Da]	MH+ [Da]	Theo. MH+ [Da]	DeltaM [ppm]	Deltam/z [Da]	Activation Type	MS Order	Isolation Interference [%]	Comp. Voltage [V]	Ion Inject Time [ms]	RT [min]	First Scan	Spectrum File	File ID	Ions Score	# Protein Groups	Identity Strict	Identity Relaxed	Expectation Value	Percolator q-Value	Percolator PEP
	High	Mascot (A4)	Unambiguous	DGIIWVATEGALNTPK		1	P0DTC9	P0DTC9	0	3	1	0	1	1	562.306	1684.9	1684.89	7.98	0.00448	HCD (High Energy Collision Dissociation)	MS2	25.2693	-60	54	97.9109	54937	2181_3_E_7april20_cells_virus_pH10_F2.raw	F1.2	55	1	31	24	4.63677e-05	2.035e-05	2.69e-07
	High	Mascot (A4)	Unambiguous	DGIIWVATEGALNTPK		1	P0DTC9	P0DTC9	0	3	0.9844	0	1	1	562.306	1684.9	1684.89	7.22	0.00405	HCD (High Energy Collision Dissociation)	MS2	26.1739	-60	54	98.8061	55969	2181_3_E_7april20_cells_virus_pH10_F1.raw	F1.1	64	1	31	24	5.46029e-06	2.035e-05	3.107e-07
	High	Mascot (A4)	Unambiguous	DGIIWVATEGALNTPK		1	P0DTC9	P0DTC9	0	3	0.9375	0	1	1	562.306	1684.9	1684.89	7.22	0.00405	HCD (High Energy Collision Dissociation)	MS2	9.7758	-60	54	97.7273	55305	2181_3_E_7april20_cells_virus_pH10_F1.raw	F1.1	64	1	31	24	4.88895e-06	2.035e-05	2.828e-08
FALSE	DGIIWVATEGALNTPKDHIGTR		2.47087e-13	4.17209e-06	1	1	11	P0DTC9	1	2364.23	High	2.035e-05	1.599e-13	123
	Confidence	Identifying Node	PSM Ambiguity	Annotated Sequence	Modifications	# Proteins	Master Protein Accessions	Protein Accessions	# Missed Cleavages	Charge	DeltaScore	DeltaCn	Rank	Search Engine Rank	m/z [Da]	MH+ [Da]	Theo. MH+ [Da]	DeltaM [ppm]	Deltam/z [Da]	Activation Type	MS Order	Isolation Interference [%]	Comp. Voltage [V]	Ion Inject Time [ms]	RT [min]	First Scan	Spectrum File	File ID	Ions Score	# Protein Groups	Identity Strict	Identity Relaxed	Expectation Value	Percolator q-Value	Percolator PEP
	High	Mascot (A4)	Unambiguous	DGIIWVATEGALNTPKDHIGTR		1	P0DTC9	P0DTC9	1	3	1	0	1	1	788.755	2364.25	2364.23	8	0.0063	HCD (High Energy Collision Dissociation)	MS2	40.4862	-40	54	85.5245	46897	2181_3_E_7april20_cells_virus_pH10_F4.raw	F1.4	63	1	30	23	6.05932e-06	2.035e-05	5.173e-11
	High	Mascot (A4)	Unambiguous	DGIIWVATEGALNTPKDHIGTR		1	P0DTC9	P0DTC9	1	4	1	0	1	1	591.818	2364.25	2364.23	7.74	0.00457	HCD (High Energy Collision Dissociation)	MS2	10.3502	-60	54	85.7772	47201	2181_3_E_7april20_cells_virus_pH10_F2.raw	F1.2	42	1	30	23	0.000711842	2.035e-05	7.058e-08
	High	Mascot (A4)	Unambiguous	DGIIWVATEGALNTPKDHIGTR		1	P0DTC9	P0DTC9	1	4	1	0	1	1	591.818	2364.25	2364.23	7.53	0.00445	HCD (High Energy Collision Dissociation)	MS2	27.431	-40	54	85.374	47379	2181_3_E_7april20_cells_virus_pH10_F1.raw	F1.1	45	1	30	23	0.000360897	2.035e-05	2.041e-07
	High	Mascot (A4)	Unambiguous	DGIIWVATEGALNTPKDHIGTR		1	P0DTC9	P0DTC9	1	2	1	0	1	1	1182.63	2364.25	2364.23	9.14	0.01081	HCD (High Energy Collision Dissociation)	MS2	5.20975	-40	54	85.4231	47411	2181_3_E_7april20_cells_virus_pH10_F1.raw	F1.1	123	1	30	23	5.30132e-12	2.035e-05	1.599e-13
	High	Mascot (A4)	Unambiguous	DGIIWVATEGALNTPKDHIGTR		1	P0DTC9	P0DTC9	1	3	1	0	1	1	788.755	2364.25	2364.23	8.31	0.00655	HCD (High Energy Collision Dissociation)	MS2	56.4391	-40	54	89.775	50219	2181_3_E_7april20_cells_virus_pH10_F1.raw	F1.1	53	1	30	23	5.58964e-05	2.035e-05	2.832e-11
	High	Mascot (A4)	Unambiguous	DGIIWVATEGALNTPKDHIGTR		1	P0DTC9	P0DTC9	1	3	1	0	1	1	788.755	2364.25	2364.23	8.08	0.00637	HCD (High Energy Collision Dissociation)	MS2	16.6444	-40	16.991	85.2676	47311	2181_3_E_7april20_cells_virus_pH10_F1.raw	F1.1	61	1	30	23	9.44995e-06	2.035e-05	1.421e-10
	High	Mascot (A4)	Unambiguous	DGIIWVATEGALNTPKDHIGTR		1	P0DTC9	P0DTC9	1	4	1	0	1	1	591.817	2364.25	2364.23	6.91	0.00408	HCD (High Energy Collision Dissociation)	MS2	19.0786	-60	54	90.2988	50098	2181_3_E_7april20_cells_virus_pH10_F2.raw	F1.2	35	1	30	23	0.00318733	2.035e-05	1.209e-06
	High	Mascot (A4)	Unambiguous	DGIIWVATEGALNTPKDHIGTR		1	P0DTC9	P0DTC9	1	4	1	0	1	1	591.818	2364.25	2364.23	8.05	0.00476	HCD (High Energy Collision Dissociation)	MS2	23.5708	-60	23.358	85.3805	47384	2181_3_E_7april20_cells_virus_pH10_F1.raw	F1.1	41	1	30	23	0.000881909	2.035e-05	3.357e-07
	High	Mascot (A4)	Unambiguous	DGIIWVATEGALNTPKDHIGTR		1	P0DTC9	P0DTC9	1	3	1	0	1	1	788.755	2364.25	2364.23	8.77	0.00691	HCD (High Energy Collision Dissociation)	MS2	47.2042	-40	54	90.092	49964	2181_3_E_7april20_cells_virus_pH10_F2.raw	F1.2	53	1	30	23	5.38803e-05	2.035e-05	2.603e-11
	High	Mascot (A4)	Unambiguous	DGIIWVATEGALNTPKDHIGTR		1	P0DTC9	P0DTC9	1	3	1	0	1	1	788.755	2364.25	2364.23	8.23	0.00649	HCD (High Energy Collision Dissociation)	MS2	10.6453	-40	43.76	85.6181	47100	2181_3_E_7april20_cells_virus_pH10_F2.raw	F1.2	68	1	30	23	1.59371e-06	2.035e-05	2.017e-11
	High	Mascot (A4)	Unambiguous	DGIIWVATEGALNTPKDHIGTR		1	P0DTC9	P0DTC9	1	3	1	0	1	1	788.754	2364.25	2364.23	7.53	0.00594	HCD (High Energy Collision Dissociation)	MS2	35.7765	-40	54	86.3954	48045	2181_3_E_7april20_cells_virus_pH10_F1.raw	F1.1	45	1	30	23	0.000368454	2.035e-05	1.054e-08
FALSE	DGIIWVATEGALNTPKDHIGTRNPANNAAIVLQLPQGTTLPK		1.35986e-08	4.17209e-06	1	1	6	P0DTC9	2	4405.36	High	2.035e-05	8.597e-09	22
	Confidence	Identifying Node	PSM Ambiguity	Annotated Sequence	Modifications	# Proteins	Master Protein Accessions	Protein Accessions	# Missed Cleavages	Charge	DeltaScore	DeltaCn	Rank	Search Engine Rank	m/z [Da]	MH+ [Da]	Theo. MH+ [Da]	DeltaM [ppm]	Deltam/z [Da]	Activation Type	MS Order	Isolation Interference [%]	Comp. Voltage [V]	Ion Inject Time [ms]	RT [min]	First Scan	Spectrum File	File ID	Ions Score	# Protein Groups	Identity Strict	Identity Relaxed	Expectation Value	Percolator q-Value	Percolator PEP
	High	Mascot (A4)	Unambiguous	DGIIWVATEGALNTPKDHIGTRNPANNAAIVLQLPQGTTLPK		1	P0DTC9	P0DTC9	2	4	1	0	1	1	1102.11	4405.41	4405.36	9.82	0.01081	HCD (High Energy Collision Dissociation)	MS2	4.89438	-40	7.853	103.532	58435	2181_3_E_7april20_cells_virus_pH10_F4.raw	F1.4	15	1	27	20	0.182134	2.035e-05	9.245e-08
	High	Mascot (A4)	Unambiguous	DGIIWVATEGALNTPKDHIGTRNPANNAAIVLQLPQGTTLPK		1	P0DTC9	P0DTC9	2	5	1	0	1	1	881.887	4405.41	4405.36	9.63	0.00849	HCD (High Energy Collision Dissociation)	MS2	20.1549	-40	35.271	103.535	58436	2181_3_E_7april20_cells_virus_pH10_F4.raw	F1.4	11	1	27	20	0.528148	2.655e-05	4.371e-06
	High	Mascot (A4)	Unambiguous	DGIIWVATEGALNTPKDHIGTRNPANNAAIVLQLPQGTTLPK		1	P0DTC9	P0DTC9	2	4	1	0	1	1	1102.11	4405.4	4405.36	8.71	0.00959	HCD (High Energy Collision Dissociation)	MS2	5.27224	-40	12.22	100.39	56425	2181_3_E_7april20_cells_virus_pH10_F4.raw	F1.4	17	1	27	20	0.123353	2.035e-05	1.339e-06
	High	Mascot (A4)	Unambiguous	DGIIWVATEGALNTPKDHIGTRNPANNAAIVLQLPQGTTLPK		1	P0DTC9	P0DTC9	2	4	1	0	1	1	1102.11	4405.4	4405.36	8.27	0.0091	HCD (High Energy Collision Dissociation)	MS2	8.48495	-40	52.353	101.591	57191	2181_3_E_7april20_cells_virus_pH10_F4.raw	F1.4	22	1	27	20	0.0377284	2.035e-05	8.597e-09
	High	Mascot (A4)	Unambiguous	DGIIWVATEGALNTPKDHIGTRNPANNAAIVLQLPQGTTLPK		1	P0DTC9	P0DTC9	2	4	1	0	1	1	1102.1	4405.4	4405.36	7.82	0.00861	HCD (High Energy Collision Dissociation)	MS2	6.48029	-40	37.672	101.811	57361	2181_3_E_7april20_cells_virus_pH10_F3.raw	F1.3	14	1	27	20	0.261127	2.035e-05	2.912e-08
	High	Mascot (A4)	Unambiguous	DGIIWVATEGALNTPKDHIGTRNPANNAAIVLQLPQGTTLPK		1	P0DTC9	P0DTC9	2	5	1	0	1	1	881.886	4405.4	4405.36	8.66	0.00763	HCD (High Energy Collision Dissociation)	MS2	63.5057	-40	26.442	100.395	56427	2181_3_E_7april20_cells_virus_pH10_F4.raw	F1.4	14	1	27	20	0.244071	2.035e-05	2.694e-06
FALSE	DHIGTRNPANNAAIVLQLPQGTTLPK		6.78707e-14	4.17209e-06	1	1	17	P0DTC9	1	2739.49	High	2.035e-05	4.404e-14	33
	Confidence	Identifying Node	PSM Ambiguity	Annotated Sequence	Modifications	# Proteins	Master Protein Accessions	Protein Accessions	# Missed Cleavages	Charge	DeltaScore	DeltaCn	Rank	Search Engine Rank	m/z [Da]	MH+ [Da]	Theo. MH+ [Da]	DeltaM [ppm]	Deltam/z [Da]	Activation Type	MS Order	Isolation Interference [%]	Comp. Voltage [V]	Ion Inject Time [ms]	RT [min]	First Scan	Spectrum File	File ID	Ions Score	# Protein Groups	Identity Strict	Identity Relaxed	Expectation Value	Percolator q-Value	Percolator PEP
	High	Mascot (A4)	Unambiguous	DHIGTRNPANNAAIVLQLPQGTTLPK		1	P0DTC9	P0DTC9	1	3	1	0	1	1	913.841	2739.51	2739.49	6.99	0.00638	HCD (High Energy Collision Dissociation)	MS2	0	-60	54	81.2063	44079	2181_3_E_7april20_cells_virus_pH10_F4.raw	F1.4	41	1	26	19	0.000344636	2.035e-05	2.759e-13
	High	Mascot (A4)	Unambiguous	DHIGTRNPANNAAIVLQLPQGTTLPK		1	P0DTC9	P0DTC9	1	3	1	0	1	1	913.841	2739.51	2739.49	6.59	0.00602	HCD (High Energy Collision Dissociation)	MS2	14.3662	-40	54	81.2231	44282	2181_3_E_7april20_cells_virus_pH10_F2.raw	F1.2	33	1	26	19	0.00208204	2.035e-05	4.464e-11
	High	Mascot (A4)	Unambiguous	DHIGTRNPANNAAIVLQLPQGTTLPK		1	P0DTC9	P0DTC9	1	4	1	0	1	1	685.634	2739.52	2739.49	9.3	0.00637	HCD (High Energy Collision Dissociation)	MS2	14.814	-60	54	82.0383	44625	2181_3_E_7april20_cells_virus_pH10_F4.raw	F1.4	27	1	26	19	0.00851232	2.035e-05	1.827e-09
	High	Mascot (A4)	Unambiguous	DHIGTRNPANNAAIVLQLPQGTTLPK		1	P0DTC9	P0DTC9	1	3	1	0	1	1	913.843	2739.51	2739.49	8.46	0.00773	HCD (High Energy Collision Dissociation)	MS2	13.532	-40	54	83.2459	45415	2181_3_E_7april20_cells_virus_pH10_F4.raw	F1.4	49	1	26	19	5.18036e-05	2.035e-05	3.278e-13
	High	Mascot (A4)	Unambiguous	DHIGTRNPANNAAIVLQLPQGTTLPK		1	P0DTC9	P0DTC9	1	3	1	0	1	1	913.842	2739.51	2739.49	8.19	0.00748	HCD (High Energy Collision Dissociation)	MS2	90.0317	-40	54	81.9304	44662	2181_3_E_7april20_cells_virus_pH10_F3.raw	F1.3	28	1	26	19	0.00730218	2.035e-05	3.53e-10
	High	Mascot (A4)	Unambiguous	DHIGTRNPANNAAIVLQLPQGTTLPK		1	P0DTC9	P0DTC9	1	2	1	0	1	1	1370.26	2739.52	2739.49	9.89	0.01355	HCD (High Energy Collision Dissociation)	MS2	0	-40	54	81.1081	44129	2181_3_E_7april20_cells_virus_pH10_F3.raw	F1.3	66	1	26	19	1.05873e-06	2.035e-05	1.258e-12
	High	Mascot (A4)	Unambiguous	DHIGTRNPANNAAIVLQLPQGTTLPK		1	P0DTC9	P0DTC9	1	3	1	0	1	1	913.843	2739.51	2739.49	8.93	0.00815	HCD (High Energy Collision Dissociation)	MS2	45.5057	-40	54	83.331	45566	2181_3_E_7april20_cells_virus_pH10_F3.raw	F1.3	43	1	26	19	0.000232524	2.035e-05	8.165e-13
	High	Mascot (A4)	Unambiguous	DHIGTRNPANNAAIVLQLPQGTTLPK		1	P0DTC9	P0DTC9	1	4	1	0	1	1	685.633	2739.51	2739.49	7.08	0.00485	HCD (High Energy Collision Dissociation)	MS2	14.3788	-60	54	84.4606	46299	2181_3_E_7april20_cells_virus_pH10_F3.raw	F1.3	20	1	26	19	0.0438894	2.035e-05	3.455e-07
	High	Mascot (A4)	Unambiguous	DHIGTRNPANNAAIVLQLPQGTTLPK		1	P0DTC9	P0DTC9	1	3	1	0	1	1	913.841	2739.51	2739.49	7.19	0.00657	HCD (High Energy Collision Dissociation)	MS2	0	-60	54	80.981	44047	2181_3_E_7april20_cells_virus_pH10_F3.raw	F1.3	37	1	26	19	0.000947304	2.035e-05	6.607e-13
	High	Mascot (A4)	Unambiguous	DHIGTRNPANNAAIVLQLPQGTTLPK		1	P0DTC9	P0DTC9	1	3	1	0	1	1	913.842	2739.51	2739.49	8.19	0.00748	HCD (High Energy Collision Dissociation)	MS2	20.6346	-40	23.852	80.9105	44003	2181_3_E_7april20_cells_virus_pH10_F3.raw	F1.3	45	1	26	19	0.000133799	2.035e-05	1.443e-13
	High	Mascot (A4)	Unambiguous	DHIGTRNPANNAAIVLQLPQGTTLPK		1	P0DTC9	P0DTC9	1	3	1	0	1	1	913.843	2739.51	2739.49	8.8	0.00803	HCD (High Energy Collision Dissociation)	MS2	45.442	-40	54	81.0481	43976	2181_3_E_7april20_cells_virus_pH10_F4.raw	F1.4	33	1	26	19	0.00226146	2.035e-05	4.404e-14
	High	Mascot (A4)	Unambiguous	DHIGTRNPANNAAIVLQLPQGTTLPK		1	P0DTC9	P0DTC9	1	4	1	0	1	1	685.633	2739.51	2739.49	8.06	0.00552	HCD (High Energy Collision Dissociation)	MS2	7.33917	-40	54	81.1569	44161	2181_3_E_7april20_cells_virus_pH10_F3.raw	F1.3	27	1	26	19	0.00910862	2.035e-05	2.029e-08
	High	Mascot (A4)	Unambiguous	DHIGTRNPANNAAIVLQLPQGTTLPK		1	P0DTC9	P0DTC9	1	4	1	0	1	1	685.634	2739.51	2739.49	8.68	0.00594	HCD (High Energy Collision Dissociation)	MS2	17.8456	-60	54	82.9515	45318	2181_3_E_7april20_cells_virus_pH10_F3.raw	F1.3	23	1	26	19	0.019833	2.035e-05	2.495e-08
	High	Mascot (A4)	Unambiguous	DHIGTRNPANNAAIVLQLPQGTTLPK		1	P0DTC9	P0DTC9	1	4	1	0	1	1	685.634	2739.51	2739.49	8.59	0.00588	HCD (High Energy Collision Dissociation)	MS2	22.6107	-60	54	84.0642	46039	2181_3_E_7april20_cells_virus_pH10_F3.raw	F1.3	14	1	26	19	0.188561	2.035e-05	1.095e-07
	High	Mascot (A4)	Unambiguous	DHIGTRNPANNAAIVLQLPQGTTLPK		1	P0DTC9	P0DTC9	1	4	1	0	1	1	685.633	2739.51	2739.49	7.79	0.00533	HCD (High Energy Collision Dissociation)	MS2	3.28384	-60	10.177	81.8892	44636	2181_3_E_7april20_cells_virus_pH10_F3.raw	F1.3	39	1	26	19	0.000593417	2.035e-05	6.16e-10
	High	Mascot (A4)	Unambiguous	DHIGTRNPANNAAIVLQLPQGTTLPK		1	P0DTC9	P0DTC9	1	4	1	0	1	1	685.633	2739.51	2739.49	7.52	0.00515	HCD (High Energy Collision Dissociation)	MS2	19.316	-60	54	80.8427	43959	2181_3_E_7april20_cells_virus_pH10_F3.raw	F1.3	32	1	26	19	0.00273031	2.035e-05	1.117e-09
	High	Mascot (A4)	Unambiguous	DHIGTRNPANNAAIVLQLPQGTTLPK		1	P0DTC9	P0DTC9	1	4	1	0	1	1	685.633	2739.51	2739.49	7.61	0.00521	HCD (High Energy Collision Dissociation)	MS2	24.2916	-60	54	81.0132	43953	2181_3_E_7april20_cells_virus_pH10_F4.raw	F1.4	30	1	26	19	0.00484409	2.035e-05	1.78e-09
FALSE	DHIGTRNPANNAAIVLQLPQGTTLPKGFYAEGSR		3.36544e-13	4.17209e-06	1	1	3	P0DTC9	2	3606.88	High	2.035e-05	2.179e-13	49
	Confidence	Identifying Node	PSM Ambiguity	Annotated Sequence	Modifications	# Proteins	Master Protein Accessions	Protein Accessions	# Missed Cleavages	Charge	DeltaScore	DeltaCn	Rank	Search Engine Rank	m/z [Da]	MH+ [Da]	Theo. MH+ [Da]	DeltaM [ppm]	Deltam/z [Da]	Activation Type	MS Order	Isolation Interference [%]	Comp. Voltage [V]	Ion Inject Time [ms]	RT [min]	First Scan	Spectrum File	File ID	Ions Score	# Protein Groups	Identity Strict	Identity Relaxed	Expectation Value	Percolator q-Value	Percolator PEP
	High	Mascot (A4)	Unambiguous	DHIGTRNPANNAAIVLQLPQGTTLPKGFYAEGSR		1	P0DTC9	P0DTC9	2	4	1	0	1	1	902.483	3606.91	3606.88	9.21	0.00831	HCD (High Energy Collision Dissociation)	MS2	13.6097	-40	54	86.643	47606	2181_3_E_7april20_cells_virus_pH10_F4.raw	F1.4	49	1	28	21	8.58715e-05	2.035e-05	2.179e-13
	High	Mascot (A4)	Unambiguous	DHIGTRNPANNAAIVLQLPQGTTLPKGFYAEGSR		1	P0DTC9	P0DTC9	2	5	1	0	1	1	722.187	3606.91	3606.88	8.47	0.00611	HCD (High Energy Collision Dissociation)	MS2	37.1829	-60	17.68	86.9188	47881	2181_3_E_7april20_cells_virus_pH10_F3.raw	F1.3	22	1	28	21	0.0519077	2.035e-05	1.019e-07
	High	Mascot (A4)	Unambiguous	DHIGTRNPANNAAIVLQLPQGTTLPKGFYAEGSR		1	P0DTC9	P0DTC9	2	5	1	0	1	1	722.188	3606.91	3606.88	8.72	0.00629	HCD (High Energy Collision Dissociation)	MS2	24.0236	-60	54	86.462	47488	2181_3_E_7april20_cells_virus_pH10_F4.raw	F1.4	39	1	28	21	0.000966769	2.035e-05	6.367e-10
FALSE	DQVILLNK		0.0167563	0.00112667	1	1	3	P0DTC9	0	942.562	High	0.0007912	0.01031	33
	Confidence	Identifying Node	PSM Ambiguity	Annotated Sequence	Modifications	# Proteins	Master Protein Accessions	Protein Accessions	# Missed Cleavages	Charge	DeltaScore	DeltaCn	Rank	Search Engine Rank	m/z [Da]	MH+ [Da]	Theo. MH+ [Da]	DeltaM [ppm]	Deltam/z [Da]	Activation Type	MS Order	Isolation Interference [%]	Comp. Voltage [V]	Ion Inject Time [ms]	RT [min]	First Scan	Spectrum File	File ID	Ions Score	# Protein Groups	Identity Strict	Identity Relaxed	Expectation Value	Percolator q-Value	Percolator PEP
	High	Mascot (A4)	Unambiguous	DQVILLNK		1	P0DTC9	P0DTC9	0	2	0.0625	0	1	1	471.788	942.569	942.562	7.92	0.00373	HCD (High Energy Collision Dissociation)	MS2	40.7949	-60	54	56.5811	28659	2181_3_E_7april20_cells_virus_pH10_F1.raw	F1.1	32	1	28	21	0.00523192	0.001517	0.02418
	High	Mascot (A4)	Unambiguous	DQVILLNK		1	P0DTC9	P0DTC9	0	2	0.0606	0	1	1	471.789	942.57	942.562	8.57	0.00404	HCD (High Energy Collision Dissociation)	MS2	38.6149	-60	54	56.8117	28348	2181_3_E_7april20_cells_virus_pH10_F3.raw	F1.3	33	1	28	21	0.00378148	0.0007912	0.01031
	High	Mascot (A4)	Unambiguous	DQVILLNK		1	P0DTC9	P0DTC9	0	2	0.0625	0	1	1	471.788	942.569	942.562	7.92	0.00373	HCD (High Energy Collision Dissociation)	MS2	9.52434	-60	54	56.769	28176	2181_3_E_7april20_cells_virus_pH10_F4.raw	F1.4	32	1	28	21	0.00456732	0.002547	0.05666
FALSE	EDLKFPR		0.0171146	0.00112667	1	1	6	P0DTC9	1	904.489	High	0.0007912	0.01055	48
	Confidence	Identifying Node	PSM Ambiguity	Annotated Sequence	Modifications	# Proteins	Master Protein Accessions	Protein Accessions	# Missed Cleavages	Charge	DeltaScore	DeltaCn	Rank	Search Engine Rank	m/z [Da]	MH+ [Da]	Theo. MH+ [Da]	DeltaM [ppm]	Deltam/z [Da]	Activation Type	MS Order	Isolation Interference [%]	Comp. Voltage [V]	Ion Inject Time [ms]	RT [min]	First Scan	Spectrum File	File ID	Ions Score	# Protein Groups	Identity Strict	Identity Relaxed	Expectation Value	Percolator q-Value	Percolator PEP
	High	Mascot (A4)	Unambiguous	EDLKFPR		1	P0DTC9	P0DTC9	1	2	0.7708	0	1	1	452.752	904.497	904.489	9.45	0.00427	HCD (High Energy Collision Dissociation)	MS2	17.474	-40	25.533	44.3835	20038	2181_3_E_7april20_cells_virus_pH10_F4.raw	F1.4	48	1	31	24	0.000217375	0.0007912	0.01055
	High	Mascot (A4)	Unambiguous	EDLKFPR		1	P0DTC9	P0DTC9	1	2	0.8372	0	1	1	452.752	904.496	904.489	7.83	0.00354	HCD (High Energy Collision Dissociation)	MS2	13.4471	-40	53.147	44.2426	20097	2181_3_E_7april20_cells_virus_pH10_F3.raw	F1.3	43	1	31	24	0.000602851	0.001282	0.0199
	High	Mascot (A4)	Unambiguous	EDLKFPR		1	P0DTC9	P0DTC9	1	2	0.8372	0	1	1	452.752	904.496	904.489	7.9	0.00357	HCD (High Energy Collision Dissociation)	MS2	4.2096	-40	28.111	45.2775	20780	2181_3_E_7april20_cells_virus_pH10_F3.raw	F1.3	43	1	31	24	0.000587773	0.001633	0.02716
	High	Mascot (A4)	Unambiguous	EDLKFPR		1	P0DTC9	P0DTC9	1	2	0.8222	0	1	1	452.751	904.495	904.489	7.36	0.00333	HCD (High Energy Collision Dissociation)	MS2	11.5402	-40	54	44.8561	20614	2181_3_E_7april20_cells_virus_pH10_F2.raw	F1.2	45	1	31	24	0.000373431	0.001179	0.01809
	High	Mascot (A4)	Unambiguous	EDLKFPR		1	P0DTC9	P0DTC9	1	2	0.8421	0	1	1	452.752	904.497	904.489	9.18	0.00415	HCD (High Energy Collision Dissociation)	MS2	5.16494	-40	54	46.5746	21638	2181_3_E_7april20_cells_virus_pH10_F3.raw	F1.3	38	1	31	24	0.00225533	0.002079	0.04033
	High	Mascot (A4)	Unambiguous	EDLKFPR		1	P0DTC9	P0DTC9	1	2	0.766	0	1	1	452.751	904.496	904.489	7.7	0.00348	HCD (High Energy Collision Dissociation)	MS2	36.6022	-40	54	43.9668	20418	2181_3_E_7april20_cells_virus_pH10_F1.raw	F1.1	47	1	31	24	0.000235077	0.0008963	0.01203
FALSE	GFYAEGSR		0.0139224	0.000993244	1	1	16	P0DTC9	0	886.405	High	0.0006679	0.008677	24
	Confidence	Identifying Node	PSM Ambiguity	Annotated Sequence	Modifications	# Proteins	Master Protein Accessions	Protein Accessions	# Missed Cleavages	Charge	DeltaScore	DeltaCn	Rank	Search Engine Rank	m/z [Da]	MH+ [Da]	Theo. MH+ [Da]	DeltaM [ppm]	Deltam/z [Da]	Activation Type	MS Order	Isolation Interference [%]	Comp. Voltage [V]	Ion Inject Time [ms]	RT [min]	First Scan	Spectrum File	File ID	Ions Score	# Protein Groups	Identity Strict	Identity Relaxed	Expectation Value	Percolator q-Value	Percolator PEP
	High	Mascot (A4)	Unambiguous	GFYAEGSR		1	P0DTC9	P0DTC9	0	2	1	0	1	1	443.71	886.412	886.405	8.02	0.00355	HCD (High Energy Collision Dissociation)	MS2	73.8123	-60	54	31.7371	11862	2181_3_E_7april20_cells_virus_pH10_F3.raw	F1.3	11	1	29	22	0.779492	0.002225	0.04506
	High	Mascot (A4)	Unambiguous	GFYAEGSR		1	P0DTC9	P0DTC9	0	2	1	0	1	1	443.71	886.412	886.405	7.88	0.00349	HCD (High Energy Collision Dissociation)	MS2	41.4582	-60	10.461	33.8057	13241	2181_3_E_7april20_cells_virus_pH10_F3.raw	F1.3	24	1	29	22	0.041382	0.002225	0.04514
	High	Mascot (A4)	Unambiguous	GFYAEGSR		1	P0DTC9	P0DTC9	0	2	1	0	1	1	443.71	886.413	886.405	8.08	0.00358	HCD (High Energy Collision Dissociation)	MS2	43.7173	-40	54	32.9627	12679	2181_3_E_7april20_cells_virus_pH10_F3.raw	F1.3	25	1	29	22	0.0321227	0.003855	0.1215
	High	Mascot (A4)	Unambiguous	GFYAEGSR		1	P0DTC9	P0DTC9	0	2	1	0	1	1	443.71	886.412	886.405	8.02	0.00355	HCD (High Energy Collision Dissociation)	MS2	31.7489	-40	54	32.0188	12177	2181_3_E_7april20_cells_virus_pH10_F2.raw	F1.2	24	1	29	22	0.0333282	0.001179	0.01789
	High	Mascot (A4)	Unambiguous	GFYAEGSR		1	P0DTC9	P0DTC9	0	2	1	0	1	1	443.71	886.413	886.405	8.64	0.00383	HCD (High Energy Collision Dissociation)	MS2	54.9672	-60	54	33.8552	13396	2181_3_E_7april20_cells_virus_pH10_F2.raw	F1.2	23	1	30	23	0.0560971	0.001769	0.02906
	High	Mascot (A4)	Unambiguous	GFYAEGSR		1	P0DTC9	P0DTC9	0	2	1	0	1	1	443.71	886.413	886.405	8.57	0.0038	HCD (High Energy Collision Dissociation)	MS2	47.9986	-60	54	30.7768	11768	2181_3_E_7april20_cells_virus_pH10_F1.raw	F1.1	24	1	30	23	0.0446622	0.0006679	0.008677
	High	Mascot (A4)	Unambiguous	GFYAEGSR		1	P0DTC9	P0DTC9	0	2	1	0	1	1	443.71	886.412	886.405	7.67	0.0034	HCD (High Energy Collision Dissociation)	MS2	33.2075	-60	34.654	34.8386	13909	2181_3_E_7april20_cells_virus_pH10_F3.raw	F1.3	24	1	29	22	0.0380901	0.002202	0.04461
	High	Mascot (A4)	Unambiguous	GFYAEGSR		1	P0DTC9	P0DTC9	0	2	1	0	1	1	443.71	886.412	886.405	7.95	0.00352	HCD (High Energy Collision Dissociation)	MS2	70.0321	-60	54	31.7908	12025	2181_3_E_7april20_cells_virus_pH10_F2.raw	F1.2	24	1	29	22	0.0357941	0.001972	0.035
	High	Mascot (A4)	Unambiguous	GFYAEGSR		1	P0DTC9	P0DTC9	0	2	1	0	1	1	443.71	886.413	886.405	8.98	0.00398	HCD (High Energy Collision Dissociation)	MS2	4.02542	-60	2.088	32.7682	12550	2181_3_E_7april20_cells_virus_pH10_F3.raw	F1.3	30	1	29	22	0.00963436	0.005819	0.2612
	High	Mascot (A4)	Unambiguous	GFYAEGSR		1	P0DTC9	P0DTC9	0	2	1	0	1	1	443.71	886.413	886.405	8.22	0.00364	HCD (High Energy Collision Dissociation)	MS2	18.1608	-60	35.588	31.9779	11867	2181_3_E_7april20_cells_virus_pH10_F4.raw	F1.4	27	1	29	22	0.0186128	0.002424	0.05239
	High	Mascot (A4)	Unambiguous	GFYAEGSR		1	P0DTC9	P0DTC9	0	2	1	0	1	1	443.71	886.413	886.405	8.15	0.00361	HCD (High Energy Collision Dissociation)	MS2	68.8047	-40	23.114	31.9144	11981	2181_3_E_7april20_cells_virus_pH10_F3.raw	F1.3	25	1	29	22	0.0286954	0.00335	0.09266
	High	Mascot (A4)	Unambiguous	GFYAEGSR		1	P0DTC9	P0DTC9	0	2	1	0	1	1	443.71	886.412	886.405	8.02	0.00355	HCD (High Energy Collision Dissociation)	MS2	68.3371	-60	54	31.8177	12459	2181_3_E_7april20_cells_virus_pH10_F1.raw	F1.1	22	1	29	22	0.0565994	0.001769	0.029
	High	Mascot (A4)	Unambiguous	GFYAEGSR		1	P0DTC9	P0DTC9	0	2	1	0	1	1	443.71	886.413	886.405	8.57	0.0038	HCD (High Energy Collision Dissociation)	MS2	44.5714	-60	54	35.9342	14634	2181_3_E_7april20_cells_virus_pH10_F3.raw	F1.3	23	1	30	23	0.0521123	0.004199	0.1462
	High	Mascot (A4)	Unambiguous	GFYAEGSR		1	P0DTC9	P0DTC9	0	2	1	0	1	1	443.71	886.413	886.405	8.36	0.00371	HCD (High Energy Collision Dissociation)	MS2	28.6734	-60	11.506	32.8148	12706	2181_3_E_7april20_cells_virus_pH10_F2.raw	F1.2	24	1	30	23	0.0392591	0.004068	0.1394
	High	Mascot (A4)	Unambiguous	GFYAEGSR		1	P0DTC9	P0DTC9	0	2	1	0	1	1	443.71	886.413	886.405	8.22	0.00364	HCD (High Energy Collision Dissociation)	MS2	75.5843	-60	23.55	33.0167	12556	2181_3_E_7april20_cells_virus_pH10_F4.raw	F1.4	21	1	29	22	0.0756505	0.007117	0.3625
	High	Mascot (A4)	Unambiguous	GFYAEGSR		1	P0DTC9	P0DTC9	0	2	1	0	1	1	443.71	886.413	886.405	8.15	0.00361	HCD (High Energy Collision Dissociation)	MS2	82.2743	-40	54	32.172	11996	2181_3_E_7april20_cells_virus_pH10_F4.raw	F1.4	21	1	29	22	0.0831403	0.001408	0.02208
FALSE	GFYAEGSRGGSQASSR		3.89333e-05	2.75777e-05	1	1	5	P0DTC9	1	1616.74	High	2.655e-05	2.409e-05	38
	Confidence	Identifying Node	PSM Ambiguity	Annotated Sequence	Modifications	# Proteins	Master Protein Accessions	Protein Accessions	# Missed Cleavages	Charge	DeltaScore	DeltaCn	Rank	Search Engine Rank	m/z [Da]	MH+ [Da]	Theo. MH+ [Da]	DeltaM [ppm]	Deltam/z [Da]	Activation Type	MS Order	Isolation Interference [%]	Comp. Voltage [V]	Ion Inject Time [ms]	RT [min]	First Scan	Spectrum File	File ID	Ions Score	# Protein Groups	Identity Strict	Identity Relaxed	Expectation Value	Percolator q-Value	Percolator PEP
	High	Mascot (A4)	Unambiguous	GFYAEGSRGGSQASSR		1	P0DTC9	P0DTC9	1	3	1	0	1	1	539.589	1616.75	1616.74	7.18	0.00387	HCD (High Energy Collision Dissociation)	MS2	21.2797	-80	54	25.6293	7824	2181_3_E_7april20_cells_virus_pH10_F3.raw	F1.3	27	1	32	25	0.0392533	2.655e-05	3.488e-05
	High	Mascot (A4)	Unambiguous	GFYAEGSRGGSQASSR		1	P0DTC9	P0DTC9	1	3	1	0	1	1	539.59	1616.75	1616.74	8.09	0.00436	HCD (High Energy Collision Dissociation)	MS2	26.4055	-80	54	26.6638	8505	2181_3_E_7april20_cells_virus_pH10_F3.raw	F1.3	21	1	32	25	0.146784	6.705e-05	0.00044
	High	Mascot (A4)	Unambiguous	GFYAEGSRGGSQASSR		1	P0DTC9	P0DTC9	1	3	1	0	1	1	539.59	1616.75	1616.74	8.54	0.0046	HCD (High Energy Collision Dissociation)	MS2	0	-80	54	26.7905	8436	2181_3_E_7april20_cells_virus_pH10_F4.raw	F1.4	18	1	32	25	0.300154	0.0001028	0.001078
	High	Mascot (A4)	Unambiguous	GFYAEGSRGGSQASSR		1	P0DTC9	P0DTC9	1	3	1	0	1	1	539.59	1616.76	1616.74	8.88	0.00479	HCD (High Energy Collision Dissociation)	MS2	8.31511	-80	54	25.7468	7757	2181_3_E_7april20_cells_virus_pH10_F4.raw	F1.4	38	1	32	25	0.00274329	2.655e-05	2.409e-05
	High	Mascot (A4)	Unambiguous	GFYAEGSRGGSQASSR		1	P0DTC9	P0DTC9	1	3	1	0	1	1	539.59	1616.75	1616.74	8.2	0.00442	HCD (High Energy Collision Dissociation)	MS2	27.4042	-80	54	24.3308	7487	2181_3_E_7april20_cells_virus_pH10_F1.raw	F1.1	24	1	32	25	0.0793741	9.363e-05	0.0005549
FALSE	GFYAEGSRGGSQASSR	1xPhospho [S]	0.00076027	9.25698e-05	1	1	6	P0DTC9	1	1696.71	High	6.705e-05	0.0004687	29
	Confidence	Identifying Node	PSM Ambiguity	Annotated Sequence	Modifications	# Proteins	Master Protein Accessions	Protein Accessions	# Missed Cleavages	Charge	DeltaScore	DeltaCn	Rank	Search Engine Rank	m/z [Da]	MH+ [Da]	Theo. MH+ [Da]	DeltaM [ppm]	Deltam/z [Da]	Activation Type	MS Order	Isolation Interference [%]	Comp. Voltage [V]	Ion Inject Time [ms]	RT [min]	First Scan	Spectrum File	File ID	Ions Score	# Protein Groups	Identity Strict	Identity Relaxed	Expectation Value	Percolator q-Value	Percolator PEP
	High	Mascot (A4)	Unambiguous	GFYAEGsRGGSQASSR	S7(Phospho)	1	P0DTC9	P0DTC9	1	2	0.1154	0	1	1	848.864	1696.72	1696.71	8.31	0.00705	HCD (High Energy Collision Dissociation)	MS2	4.71289	-40	54	30.681	11286	2181_3_E_7april20_cells_virus_pH10_F2.raw	F1.2	26	1	32	25	0.0425487	0.00413	0.142
	High	Mascot (A4)	Unambiguous	GFYAEGSRGGsQASSR	S11(Phospho)	1	P0DTC9	P0DTC9	1	3	0.069	0	1	1	566.245	1696.72	1696.71	7.73	0.00437	HCD (High Energy Collision Dissociation)	MS2	14.9744	-80	54	30.5672	11086	2181_3_E_7april20_cells_virus_pH10_F3.raw	F1.3	29	1	32	25	0.0223622	6.705e-05	0.0004687
	High	Mascot (A4)	Unambiguous	GFYAEGSRGGsQASSR	S11(Phospho)	1	P0DTC9	P0DTC9	1	3	0.1818	0	1	1	566.245	1696.72	1696.71	7.51	0.00425	HCD (High Energy Collision Dissociation)	MS2	17.6685	-80	54	31.8493	12063	2181_3_E_7april20_cells_virus_pH10_F2.raw	F1.2	22	1	32	25	0.100039	0.001069	0.01581
	High	Mascot (A4)	Unambiguous	GFYAEGSRGGSQASsR	S15(Phospho)	1	P0DTC9	P0DTC9	1	3	0.4615	0	1	1	566.244	1696.72	1696.71	6.54	0.0037	HCD (High Energy Collision Dissociation)	MS2	52.1861	-80	54	29.7919	10713	2181_3_E_7april20_cells_virus_pH10_F2.raw	F1.2	26	1	32	25	0.0384866	0.003991	0.1344
	High	Mascot (A4)	Unambiguous	GFYAEGsRGGSQASSR	S7(Phospho)	1	P0DTC9	P0DTC9	1	3	0.16	0	1	1	566.245	1696.72	1696.71	7.19	0.00407	HCD (High Energy Collision Dissociation)	MS2	3.38534	-80	37.891	30.8082	11372	2181_3_E_7april20_cells_virus_pH10_F2.raw	F1.2	25	1	32	25	0.0605335	9.363e-05	0.0006607
	High	Mascot (A4)	Unambiguous	GFYAEGSRGGSQASsR	S15(Phospho)	1	P0DTC9	P0DTC9	1	3	0.0909	0	1	1	566.245	1696.72	1696.71	8.16	0.00461	HCD (High Energy Collision Dissociation)	MS2	76.4126	-80	54	30.8233	11098	2181_3_E_7april20_cells_virus_pH10_F4.raw	F1.4	11	1	32	25	1.4458	0.002293	0.04831
FALSE	GGDGKMKDLSPR		4.04937e-05	2.75777e-05	1	1	8	P0DTC9	2	1260.64	High	2.655e-05	2.509e-05	70
	Confidence	Identifying Node	PSM Ambiguity	Annotated Sequence	Modifications	# Proteins	Master Protein Accessions	Protein Accessions	# Missed Cleavages	Charge	DeltaScore	DeltaCn	Rank	Search Engine Rank	m/z [Da]	MH+ [Da]	Theo. MH+ [Da]	DeltaM [ppm]	Deltam/z [Da]	Activation Type	MS Order	Isolation Interference [%]	Comp. Voltage [V]	Ion Inject Time [ms]	RT [min]	First Scan	Spectrum File	File ID	Ions Score	# Protein Groups	Identity Strict	Identity Relaxed	Expectation Value	Percolator q-Value	Percolator PEP
	High	Mascot (A4)	Unambiguous	GGDGKMKDLSPR		1	P0DTC9	P0DTC9	2	2	0.9714	0	1	1	630.827	1260.65	1260.64	8.15	0.00514	HCD (High Energy Collision Dissociation)	MS2	2.27313	-40	54	22.5176	5624	2181_3_E_7april20_cells_virus_pH10_F4.raw	F1.4	70	1	32	25	1.54714e-06	2.655e-05	2.509e-05
	High	Mascot (A4)	Unambiguous	GGDGKMKDLSPR		1	P0DTC9	P0DTC9	2	3	1	0	1	1	420.887	1260.65	1260.64	8.89	0.00374	HCD (High Energy Collision Dissociation)	MS2	58.4176	-40	54	22.6208	5693	2181_3_E_7april20_cells_virus_pH10_F4.raw	F1.4	41	1	32	25	0.0011917	4.579e-05	0.0002113
	High	Mascot (A4)	Unambiguous	GGDGKMKDLSPR		1	P0DTC9	P0DTC9	2	3	1	0	1	1	420.888	1260.65	1260.64	9.11	0.00383	HCD (High Energy Collision Dissociation)	MS2	56.1186	-60	54	22.3899	5540	2181_3_E_7april20_cells_virus_pH10_F4.raw	F1.4	48	1	32	25	0.000289845	4.579e-05	0.0002015
	High	Mascot (A4)	Unambiguous	GGDGKMKDLSPR		1	P0DTC9	P0DTC9	2	2	1	0	1	1	630.827	1260.65	1260.64	7.77	0.0049	HCD (High Energy Collision Dissociation)	MS2	4.71952	-40	54	22.0856	5479	2181_3_E_7april20_cells_virus_pH10_F3.raw	F1.3	70	1	32	25	1.80255e-06	2.655e-05	3.965e-05
	High	Mascot (A4)	Unambiguous	GGDGKMKDLSPR		1	P0DTC9	P0DTC9	2	3	0.8542	0	1	1	420.887	1260.65	1260.64	7.95	0.00334	HCD (High Energy Collision Dissociation)	MS2	49.9656	-60	54	22.0107	5430	2181_3_E_7april20_cells_virus_pH10_F3.raw	F1.3	48	1	32	25	0.000261978	9.363e-05	0.0006872
	High	Mascot (A4)	Unambiguous	GGDGKMKDLSPR		1	P0DTC9	P0DTC9	2	3	1	0	1	1	420.887	1260.65	1260.64	8.68	0.00365	HCD (High Energy Collision Dissociation)	MS2	83.8277	-40	54	22.1875	5547	2181_3_E_7april20_cells_virus_pH10_F3.raw	F1.3	12	1	32	25	1.07936	4.579e-05	0.0001727
	High	Mascot (A4)	Unambiguous	GGDGKMKDLSPR		1	P0DTC9	P0DTC9	2	2	1	0	1	1	630.827	1260.65	1260.64	7.57	0.00477	HCD (High Energy Collision Dissociation)	MS2	15.5365	-40	54	22.2116	5686	2181_3_E_7april20_cells_virus_pH10_F2.raw	F1.2	51	1	32	25	0.000149241	5.65e-05	0.0003901
	High	Mascot (A4)	Unambiguous	GGDGKMKDLSPR		1	P0DTC9	P0DTC9	2	3	1	0	1	1	420.887	1260.65	1260.64	8.24	0.00346	HCD (High Energy Collision Dissociation)	MS2	66.2009	-60	54	22.0812	5600	2181_3_E_7april20_cells_virus_pH10_F2.raw	F1.2	55	1	32	25	5.42661e-05	3.735e-05	0.0001198
FALSE	GPEQTQGNFGDQELIR		1.36644e-09	4.17209e-06	1	1	12	P0DTC9	0	1788.85	High	2.035e-05	8.665e-10	99
	Confidence	Identifying Node	PSM Ambiguity	Annotated Sequence	Modifications	# Proteins	Master Protein Accessions	Protein Accessions	# Missed Cleavages	Charge	DeltaScore	DeltaCn	Rank	Search Engine Rank	m/z [Da]	MH+ [Da]	Theo. MH+ [Da]	DeltaM [ppm]	Deltam/z [Da]	Activation Type	MS Order	Isolation Interference [%]	Comp. Voltage [V]	Ion Inject Time [ms]	RT [min]	First Scan	Spectrum File	File ID	Ions Score	# Protein Groups	Identity Strict	Identity Relaxed	Expectation Value	Percolator q-Value	Percolator PEP
	High	Mascot (A4)	Unambiguous	GPEQTQGNFGDQELIR		1	P0DTC9	P0DTC9	0	2	1	0	1	1	894.937	1788.87	1788.85	8.4	0.00751	HCD (High Energy Collision Dissociation)	MS2	0	-40	54	60.3486	31140	2181_3_E_7april20_cells_virus_pH10_F1.raw	F1.1	99	1	33	26	2.91737e-09	2.035e-05	1.179e-09
	High	Mascot (A4)	Unambiguous	GPEQTQGNFGDQELIR		1	P0DTC9	P0DTC9	0	3	0.9434	0	1	1	596.959	1788.86	1788.85	6.31	0.00376	HCD (High Energy Collision Dissociation)	MS2	0	-80	54	61.9199	31779	2181_3_E_7april20_cells_virus_pH10_F2.raw	F1.2	53	1	33	26	0.000117251	4.579e-05	0.0002306
	High	Mascot (A4)	Unambiguous	GPEQTQGNFGDQELIR		1	P0DTC9	P0DTC9	0	2	1	0	1	1	894.936	1788.86	1788.85	7.71	0.0069	HCD (High Energy Collision Dissociation)	MS2	0	-40	54	60.9025	31112	2181_3_E_7april20_cells_virus_pH10_F2.raw	F1.2	107	1	33	26	5.00799e-10	2.035e-05	1.184e-08
	High	Mascot (A4)	Unambiguous	GPEQTQGNFGDQELIR		1	P0DTC9	P0DTC9	0	2	1	0	1	1	894.937	1788.87	1788.85	8.67	0.00775	HCD (High Energy Collision Dissociation)	MS2	26.1777	-40	54	60.6795	30735	2181_3_E_7april20_cells_virus_pH10_F4.raw	F1.4	105	1	33	26	6.68564e-10	2.035e-05	3.395e-09
	High	Mascot (A4)	Unambiguous	GPEQTQGNFGDQELIR		1	P0DTC9	P0DTC9	0	2	1	0	1	1	894.936	1788.86	1788.85	7.58	0.00678	HCD (High Energy Collision Dissociation)	MS2	0	-80	54	60.9035	31020	2181_3_E_7april20_cells_virus_pH10_F3.raw	F1.3	85	1	33	26	7.33539e-08	2.035e-05	1.874e-08
	High	Mascot (A4)	Unambiguous	GPEQTQGNFGDQELIR		1	P0DTC9	P0DTC9	0	3	0.8689	0	1	1	596.959	1788.86	1788.85	7.02	0.00419	HCD (High Energy Collision Dissociation)	MS2	29.267	-80	54	60.3341	31131	2181_3_E_7april20_cells_virus_pH10_F1.raw	F1.1	61	1	33	26	2.04509e-05	2.655e-05	8.419e-06
	High	Mascot (A4)	Unambiguous	GPEQTQGNFGDQELIR		1	P0DTC9	P0DTC9	0	3	0.8696	0	1	1	596.959	1788.86	1788.85	6.72	0.00401	HCD (High Energy Collision Dissociation)	MS2	1.92353	-80	54	60.8817	31100	2181_3_E_7april20_cells_virus_pH10_F2.raw	F1.2	69	1	33	26	3.11291e-06	2.655e-05	4.752e-05
	High	Mascot (A4)	Unambiguous	GPEQTQGNFGDQELIR		1	P0DTC9	P0DTC9	0	3	0.8831	0	1	1	596.961	1788.87	1788.85	8.87	0.00529	HCD (High Energy Collision Dissociation)	MS2	28.7059	-80	54	60.616	30694	2181_3_E_7april20_cells_virus_pH10_F4.raw	F1.4	77	1	33	26	4.46831e-07	2.035e-05	6.271e-07
	High	Mascot (A4)	Unambiguous	GPEQTQGNFGDQELIR		1	P0DTC9	P0DTC9	0	3	0.8529	0	1	1	596.96	1788.87	1788.85	7.95	0.00474	HCD (High Energy Collision Dissociation)	MS2	14.7645	-80	54	61.7767	31591	2181_3_E_7april20_cells_virus_pH10_F3.raw	F1.3	68	1	33	26	3.60817e-06	2.655e-05	5.523e-06
	High	Mascot (A4)	Unambiguous	GPEQTQGNFGDQELIR		1	P0DTC9	P0DTC9	0	3	0.8667	0	1	1	596.96	1788.87	1788.85	8.66	0.00517	HCD (High Energy Collision Dissociation)	MS2	13.319	-80	54	60.743	30915	2181_3_E_7april20_cells_virus_pH10_F3.raw	F1.3	75	1	33	26	6.68564e-07	2.655e-05	1.123e-05
	High	Mascot (A4)	Unambiguous	GPEQTQGNFGDQELIR		1	P0DTC9	P0DTC9	0	2	1	0	1	1	894.936	1788.86	1788.85	7.65	0.00684	HCD (High Energy Collision Dissociation)	MS2	11.1075	-40	54	60.7652	30928	2181_3_E_7april20_cells_virus_pH10_F3.raw	F1.3	109	1	33	26	2.98995e-10	2.035e-05	1.045e-08
	High	Mascot (A4)	Unambiguous	GPEQTQGNFGDQELIR		1	P0DTC9	P0DTC9	0	2	1	0	1	1	894.937	1788.87	1788.85	9.01	0.00806	HCD (High Energy Collision Dissociation)	MS2	7.4	-40	54	61.8414	31633	2181_3_E_7april20_cells_virus_pH10_F3.raw	F1.3	99	1	33	26	2.84052e-09	2.035e-05	8.665e-10
FALSE	GPEQTQGNFGDQELIRQGTDYKHWPQIAQFAPSASAFFGMSR		6.78096e-08	4.17209e-06	1	1	1	P0DTC9	2	4698.22	High	2.035e-05	4.262e-08	34
	Confidence	Identifying Node	PSM Ambiguity	Annotated Sequence	Modifications	# Proteins	Master Protein Accessions	Protein Accessions	# Missed Cleavages	Charge	DeltaScore	DeltaCn	Rank	Search Engine Rank	m/z [Da]	MH+ [Da]	Theo. MH+ [Da]	DeltaM [ppm]	Deltam/z [Da]	Activation Type	MS Order	Isolation Interference [%]	Comp. Voltage [V]	Ion Inject Time [ms]	RT [min]	First Scan	Spectrum File	File ID	Ions Score	# Protein Groups	Identity Strict	Identity Relaxed	Expectation Value	Percolator q-Value	Percolator PEP
	High	Mascot (A4)	Unambiguous	GPEQTQGNFGDQELIRQGTDYKHWPQIAQFAPSASAFFGMSR		1	P0DTC9	P0DTC9	2	5	1	0	1	1	940.459	4698.27	4698.22	9.74	0.00915	HCD (High Energy Collision Dissociation)	MS2	31.1022	-60	54	104.933	59290	2181_3_E_7april20_cells_virus_pH10_F4.raw	F1.4	34	1	34	27	0.0097118	2.035e-05	4.262e-08
FALSE	GQGVPINTNSSPDDQIGYYR		4.28842e-12	4.17209e-06	1	1	24	P0DTC9	0	2181.02	High	2.035e-05	2.769e-12	102
	Confidence	Identifying Node	PSM Ambiguity	Annotated Sequence	Modifications	# Proteins	Master Protein Accessions	Protein Accessions	# Missed Cleavages	Charge	DeltaScore	DeltaCn	Rank	Search Engine Rank	m/z [Da]	MH+ [Da]	Theo. MH+ [Da]	DeltaM [ppm]	Deltam/z [Da]	Activation Type	MS Order	Isolation Interference [%]	Comp. Voltage [V]	Ion Inject Time [ms]	RT [min]	First Scan	Spectrum File	File ID	Ions Score	# Protein Groups	Identity Strict	Identity Relaxed	Expectation Value	Percolator q-Value	Percolator PEP
	High	Mascot (A4)	Unambiguous	GQGVPINTNSSPDDQIGYYR		1	P0DTC9	P0DTC9	0	3	1	0	1	1	727.684	2181.04	2181.02	7.62	0.00554	HCD (High Energy Collision Dissociation)	MS2	17.8815	-60	51.075	64.5766	33420	2181_3_E_7april20_cells_virus_pH10_F3.raw	F1.3	47	1	34	27	0.000652863	2.035e-05	2.664e-07
	High	Mascot (A4)	Unambiguous	GQGVPINTNSSPDDQIGYYR		1	P0DTC9	P0DTC9	0	2	1	0	1	1	1091.02	2181.03	2181.02	4.86	0.0053	HCD (High Energy Collision Dissociation)	MS2	60.4417	-80	54	64.1444	33608	2181_3_E_7april20_cells_virus_pH10_F1.raw	F1.1	63	1	34	27	1.39174e-05	2.655e-05	8.926e-06
	High	Mascot (A4)	Unambiguous	GQGVPINTNSSPDDQIGYYR		1	P0DTC9	P0DTC9	0	2	1	0	1	1	1091.02	2181.04	2181.02	8.44	0.0092	HCD (High Energy Collision Dissociation)	MS2	0	-40	54	64.3612	33143	2181_3_E_7april20_cells_virus_pH10_F4.raw	F1.4	157	1	34	27	5.82113e-15	2.035e-05	6.504e-12
	High	Mascot (A4)	Unambiguous	GQGVPINTNSSPDDQIGYYR		1	P0DTC9	P0DTC9	0	3	1	0	1	1	727.684	2181.04	2181.02	8.04	0.00585	HCD (High Energy Collision Dissociation)	MS2	38.1915	-60	54	64.42	33183	2181_3_E_7april20_cells_virus_pH10_F4.raw	F1.4	78	1	34	27	4.84498e-07	2.035e-05	2.961e-08
	High	Mascot (A4)	Unambiguous	GQGVPINTNSSPDDQIGYYR		1	P0DTC9	P0DTC9	0	2	1	0	1	1	1091.02	2181.04	2181.02	8.44	0.0092	HCD (High Energy Collision Dissociation)	MS2	4.60658	-40	54	64.1099	33585	2181_3_E_7april20_cells_virus_pH10_F1.raw	F1.1	119	1	34	27	4.24626e-11	2.035e-05	3.753e-12
	High	Mascot (A4)	Unambiguous	GQGVPINTNSSPDDQIGYYR		1	P0DTC9	P0DTC9	0	2	1	0	1	1	1091.02	2181.04	2181.02	7.43	0.00811	HCD (High Energy Collision Dissociation)	MS2	0	-40	54	64.6171	33531	2181_3_E_7april20_cells_virus_pH10_F2.raw	F1.2	66	1	34	27	7.84056e-06	2.035e-05	2.287e-08
	High	Mascot (A4)	Unambiguous	GQGVPINTNSSPDDQIGYYR		1	P0DTC9	P0DTC9	0	2	1	0	1	1	1091.02	2181.04	2181.02	6.99	0.00762	HCD (High Energy Collision Dissociation)	MS2	46.5362	-80	54	64.4419	33196	2181_3_E_7april20_cells_virus_pH10_F4.raw	F1.4	83	1	34	27	1.44993e-07	2.035e-05	6.187e-09
	High	Mascot (A4)	Unambiguous	GQGVPINTNSSPDDQIGYYR		1	P0DTC9	P0DTC9	0	3	1	0	1	1	727.685	2181.04	2181.02	9.55	0.00695	HCD (High Energy Collision Dissociation)	MS2	8.22929	-80	54	62.2869	31794	2181_3_E_7april20_cells_virus_pH10_F4.raw	F1.4	58	1	34	27	4.95589e-05	2.035e-05	3.023e-07
	High	Mascot (A4)	Unambiguous	GQGVPINTNSSPDDQIGYYR		1	P0DTC9	P0DTC9	0	3	1	0	1	1	727.684	2181.04	2181.02	7.62	0.00554	HCD (High Energy Collision Dissociation)	MS2	0.210071	-80	20.26	64.3378	33129	2181_3_E_7april20_cells_virus_pH10_F4.raw	F1.4	96	1	34	27	7.19154e-09	2.035e-05	3.094e-09
	High	Mascot (A4)	Unambiguous	GQGVPINTNSSPDDQIGYYR		1	P0DTC9	P0DTC9	0	3	1	0	1	1	727.684	2181.04	2181.02	7.46	0.00542	HCD (High Energy Collision Dissociation)	MS2	14.1513	-80	54	63.3096	32449	2181_3_E_7april20_cells_virus_pH10_F4.raw	F1.4	107	1	34	27	6.35367e-10	2.035e-05	1.647e-08
	High	Mascot (A4)	Unambiguous	GQGVPINTNSSPDDQIGYYR		1	P0DTC9	P0DTC9	0	3	1	0	1	1	727.684	2181.04	2181.02	7.71	0.0056	HCD (High Energy Collision Dissociation)	MS2	4.6184	-80	54	65.3618	33800	2181_3_E_7april20_cells_virus_pH10_F4.raw	F1.4	96	1	34	27	7.01168e-09	2.035e-05	3.258e-09
	High	Mascot (A4)	Unambiguous	GQGVPINTNSSPDDQIGYYR		1	P0DTC9	P0DTC9	0	3	1	0	1	1	727.684	2181.04	2181.02	8.04	0.00585	HCD (High Energy Collision Dissociation)	MS2	41.678	-80	54	67.8481	35540	2181_3_E_7april20_cells_virus_pH10_F3.raw	F1.3	58	1	34	27	5.06165e-05	2.035e-05	5.776e-08
	High	Mascot (A4)	Unambiguous	GQGVPINTNSSPDDQIGYYR		1	P0DTC9	P0DTC9	0	2	1	0	1	1	1091.02	2181.04	2181.02	7.77	0.00847	HCD (High Energy Collision Dissociation)	MS2	17.4773	-40	54	65.4303	33977	2181_3_E_7april20_cells_virus_pH10_F3.raw	F1.3	149	1	34	27	3.77036e-14	2.035e-05	3.235e-11
	High	Mascot (A4)	Unambiguous	GQGVPINTNSSPDDQIGYYR		1	P0DTC9	P0DTC9	0	2	1	0	1	1	1091.02	2181.04	2181.02	9.22	0.01006	HCD (High Energy Collision Dissociation)	MS2	0	-40	54	64.3488	33270	2181_3_E_7april20_cells_virus_pH10_F3.raw	F1.3	102	1	34	27	2.11056e-09	2.035e-05	2.769e-12
	High	Mascot (A4)	Unambiguous	GQGVPINTNSSPDDQIGYYR		1	P0DTC9	P0DTC9	0	3	1	0	1	1	727.685	2181.04	2181.02	9.13	0.00664	HCD (High Energy Collision Dissociation)	MS2	0.298929	-80	11.32	65.5038	34026	2181_3_E_7april20_cells_virus_pH10_F3.raw	F1.3	96	1	34	27	7.15149e-09	2.035e-05	1.491e-10
	High	Mascot (A4)	Unambiguous	GQGVPINTNSSPDDQIGYYR		1	P0DTC9	P0DTC9	0	3	1	0	1	1	727.685	2181.04	2181.02	8.71	0.00634	HCD (High Energy Collision Dissociation)	MS2	10.3218	-60	18.274	64.4147	33313	2181_3_E_7april20_cells_virus_pH10_F3.raw	F1.3	80	1	34	27	3.19952e-07	2.035e-05	1.401e-08
	High	Mascot (A4)	Unambiguous	GQGVPINTNSSPDDQIGYYR		1	P0DTC9	P0DTC9	0	2	1	0	1	1	1091.02	2181.04	2181.02	6.87	0.0075	HCD (High Energy Collision Dissociation)	MS2	0	-80	54	64.3891	33295	2181_3_E_7april20_cells_virus_pH10_F3.raw	F1.3	108	1	34	27	4.32729e-10	2.035e-05	9.367e-11
	High	Mascot (A4)	Unambiguous	GQGVPINTNSSPDDQIGYYR		1	P0DTC9	P0DTC9	0	3	1	0	1	1	727.684	2181.04	2181.02	7.12	0.00518	HCD (High Energy Collision Dissociation)	MS2	50.0531	-80	54	63.4443	32676	2181_3_E_7april20_cells_virus_pH10_F3.raw	F1.3	28	1	34	27	0.049699	2.035e-05	4.881e-08
	High	Mascot (A4)	Unambiguous	GQGVPINTNSSPDDQIGYYR		1	P0DTC9	P0DTC9	0	3	1	0	1	1	727.684	2181.04	2181.02	7.88	0.00573	HCD (High Energy Collision Dissociation)	MS2	0.0545464	-80	0.622	64.4812	33357	2181_3_E_7april20_cells_virus_pH10_F3.raw	F1.3	96	1	34	27	7.01168e-09	2.035e-05	1.361e-08
	High	Mascot (A4)	Unambiguous	GQGVPINTNSSPDDQIGYYR		1	P0DTC9	P0DTC9	0	3	1	0	1	1	727.684	2181.04	2181.02	7.2	0.00524	HCD (High Energy Collision Dissociation)	MS2	94.2792	-80	54	66.7854	34852	2181_3_E_7april20_cells_virus_pH10_F3.raw	F1.3	37	1	34	27	0.0063698	2.035e-05	3.57e-07
	High	Mascot (A4)	Unambiguous	GQGVPINTNSSPDDQIGYYR		1	P0DTC9	P0DTC9	0	3	1	0	1	1	727.684	2181.04	2181.02	7.29	0.0053	HCD (High Energy Collision Dissociation)	MS2	5.47118	-80	54	62.4101	31992	2181_3_E_7april20_cells_virus_pH10_F3.raw	F1.3	80	1	34	27	3.03477e-07	2.035e-05	3.151e-09
	High	Mascot (A4)	Unambiguous	GQGVPINTNSSPDDQIGYYR		1	P0DTC9	P0DTC9	0	3	1	0	1	1	727.684	2181.04	2181.02	7.62	0.00554	HCD (High Energy Collision Dissociation)	MS2	69.0423	-80	54	68.9606	36263	2181_3_E_7april20_cells_virus_pH10_F3.raw	F1.3	24	1	34	27	0.131469	2.035e-05	5.53e-07
	High	Mascot (A4)	Unambiguous	GQGVPINTNSSPDDQIGYYR		1	P0DTC9	P0DTC9	0	3	1	0	1	1	727.683	2181.04	2181.02	6.87	0.00499	HCD (High Energy Collision Dissociation)	MS2	10.7441	-80	54	63.9459	33477	2181_3_E_7april20_cells_virus_pH10_F1.raw	F1.1	79	1	34	27	3.7172e-07	2.035e-05	2.468e-08
	High	Mascot (A4)	Unambiguous	GQGVPINTNSSPDDQIGYYR		1	P0DTC9	P0DTC9	0	2	1	0	1	1	1091.02	2181.04	2181.02	9.56	0.01043	HCD (High Energy Collision Dissociation)	MS2	1.1464	-40	24.173	64.4034	33172	2181_3_E_7april20_cells_virus_pH10_F4.raw	F1.4	119	1	34	27	4.14115e-11	2.035e-05	1.121e-11
FALSE	GQGVPINTNSSPDDQIGYYRR		7.53297e-10	4.17209e-06	1	1	19	P0DTC9	1	2337.12	High	2.035e-05	4.785e-10	32
	Confidence	Identifying Node	PSM Ambiguity	Annotated Sequence	Modifications	# Proteins	Master Protein Accessions	Protein Accessions	# Missed Cleavages	Charge	DeltaScore	DeltaCn	Rank	Search Engine Rank	m/z [Da]	MH+ [Da]	Theo. MH+ [Da]	DeltaM [ppm]	Deltam/z [Da]	Activation Type	MS Order	Isolation Interference [%]	Comp. Voltage [V]	Ion Inject Time [ms]	RT [min]	First Scan	Spectrum File	File ID	Ions Score	# Protein Groups	Identity Strict	Identity Relaxed	Expectation Value	Percolator q-Value	Percolator PEP
	High	Mascot (A4)	Unambiguous	GQGVPINTNSSPDDQIGYYRR		1	P0DTC9	P0DTC9	1	3	1	0	1	1	779.719	2337.14	2337.12	9.21	0.00718	HCD (High Energy Collision Dissociation)	MS2	12.1102	-60	15.457	56.2701	27847	2181_3_E_7april20_cells_virus_pH10_F4.raw	F1.4	39	1	34	27	0.00368384	2.035e-05	2.376e-09
	High	Mascot (A4)	Unambiguous	GQGVPINTNSSPDDQIGYYRR		1	P0DTC9	P0DTC9	1	3	1	0	1	1	779.719	2337.14	2337.12	8.35	0.00651	HCD (High Energy Collision Dissociation)	MS2	1.43429	-60	54	55.5417	27515	2181_3_E_7april20_cells_virus_pH10_F3.raw	F1.3	26	1	34	27	0.0721544	2.035e-05	6.628e-08
	High	Mascot (A4)	Unambiguous	GQGVPINTNSSPDDQIGYYRR		1	P0DTC9	P0DTC9	1	3	1	0	1	1	779.718	2337.14	2337.12	7.96	0.0062	HCD (High Energy Collision Dissociation)	MS2	73.6933	-60	54	56.5671	28187	2181_3_E_7april20_cells_virus_pH10_F3.raw	F1.3	26	1	34	27	0.0746333	2.035e-05	2.282e-09
	High	Mascot (A4)	Unambiguous	GQGVPINTNSSPDDQIGYYRR		1	P0DTC9	P0DTC9	1	2	1	0	1	1	1169.07	2337.14	2337.12	7.86	0.00919	HCD (High Energy Collision Dissociation)	MS2	0	-60	54	56.9632	28304	2181_3_E_7april20_cells_virus_pH10_F4.raw	F1.4	49	1	34	27	0.000337351	2.035e-05	5.954e-09
	High	Mascot (A4)	Unambiguous	GQGVPINTNSSPDDQIGYYRR		1	P0DTC9	P0DTC9	1	3	1	0	1	1	779.72	2337.14	2337.12	9.84	0.00767	HCD (High Energy Collision Dissociation)	MS2	0.0854218	-60	0.238	57.3005	28528	2181_3_E_7april20_cells_virus_pH10_F4.raw	F1.4	36	1	34	27	0.00715029	2.035e-05	4.119e-08
	High	Mascot (A4)	Unambiguous	GQGVPINTNSSPDDQIGYYRR		1	P0DTC9	P0DTC9	1	3	1	0	1	1	779.718	2337.14	2337.12	7.73	0.00602	HCD (High Energy Collision Dissociation)	MS2	1.23214	-60	54	56.6283	28690	2181_3_E_7april20_cells_virus_pH10_F1.raw	F1.1	28	1	34	27	0.0410282	2.035e-05	7.446e-08
	High	Mascot (A4)	Unambiguous	GQGVPINTNSSPDDQIGYYRR		1	P0DTC9	P0DTC9	1	3	1	0	1	1	779.717	2337.14	2337.12	6.71	0.00522	HCD (High Energy Collision Dissociation)	MS2	3.8888	-80	54	57.3649	28712	2181_3_E_7april20_cells_virus_pH10_F3.raw	F1.3	31	1	34	27	0.0221319	2.035e-05	1.209e-06
	High	Mascot (A4)	Unambiguous	GQGVPINTNSSPDDQIGYYRR		1	P0DTC9	P0DTC9	1	3	1	0	1	1	779.717	2337.14	2337.12	6.71	0.00522	HCD (High Energy Collision Dissociation)	MS2	12.2837	-60	54	57.5397	28921	2181_3_E_7april20_cells_virus_pH10_F2.raw	F1.2	27	1	34	27	0.0628085	2.035e-05	1.172e-07
	High	Mascot (A4)	Unambiguous	GQGVPINTNSSPDDQIGYYRR		1	P0DTC9	P0DTC9	1	3	1	0	1	1	779.718	2337.14	2337.12	8.12	0.00632	HCD (High Energy Collision Dissociation)	MS2	0	-60	54	55.2437	27168	2181_3_E_7april20_cells_virus_pH10_F4.raw	F1.4	31	1	34	27	0.0206181	2.035e-05	5.933e-08
	High	Mascot (A4)	Unambiguous	GQGVPINTNSSPDDQIGYYRR		1	P0DTC9	P0DTC9	1	3	1	0	1	1	779.718	2337.14	2337.12	7.88	0.00614	HCD (High Energy Collision Dissociation)	MS2	3.94107	-60	54	57.6601	29369	2181_3_E_7april20_cells_virus_pH10_F1.raw	F1.1	29	1	34	27	0.0330968	2.035e-05	3.953e-08
	High	Mascot (A4)	Unambiguous	GQGVPINTNSSPDDQIGYYRR		1	P0DTC9	P0DTC9	1	3	1	0	1	1	779.717	2337.14	2337.12	6.86	0.00535	HCD (High Energy Collision Dissociation)	MS2	1.98247	-80	54	57.8662	28901	2181_3_E_7april20_cells_virus_pH10_F4.raw	F1.4	35	1	34	27	0.00814304	2.035e-05	1.632e-06
	High	Mascot (A4)	Unambiguous	GQGVPINTNSSPDDQIGYYRR		1	P0DTC9	P0DTC9	1	3	1	0	1	1	779.718	2337.14	2337.12	7.65	0.00596	HCD (High Energy Collision Dissociation)	MS2	0	-80	54	56.8272	28216	2181_3_E_7april20_cells_virus_pH10_F4.raw	F1.4	35	1	34	27	0.00852323	2.035e-05	6.197e-08
	High	Mascot (A4)	Unambiguous	GQGVPINTNSSPDDQIGYYRR		1	P0DTC9	P0DTC9	1	2	1	0	1	1	1169.08	2337.14	2337.12	9.22	0.01077	HCD (High Energy Collision Dissociation)	MS2	1.94016	-40	54	56.9489	28295	2181_3_E_7april20_cells_virus_pH10_F4.raw	F1.4	50	1	34	27	0.000236212	2.035e-05	2.143e-09
	High	Mascot (A4)	Unambiguous	GQGVPINTNSSPDDQIGYYRR		1	P0DTC9	P0DTC9	1	3	1	0	1	1	779.719	2337.14	2337.12	8.82	0.00687	HCD (High Energy Collision Dissociation)	MS2	8.34576	-60	54	59.3668	29878	2181_3_E_7april20_cells_virus_pH10_F4.raw	F1.4	32	1	34	27	0.0192457	2.035e-05	4.785e-10
	High	Mascot (A4)	Unambiguous	GQGVPINTNSSPDDQIGYYRR		1	P0DTC9	P0DTC9	1	3	1	0	1	1	779.717	2337.14	2337.12	6.55	0.0051	HCD (High Energy Collision Dissociation)	MS2	0	-80	54	57.6125	28970	2181_3_E_7april20_cells_virus_pH10_F2.raw	F1.2	48	1	34	27	0.000441116	2.655e-05	6.317e-06
	High	Mascot (A4)	Unambiguous	GQGVPINTNSSPDDQIGYYRR		1	P0DTC9	P0DTC9	1	3	1	0	1	1	779.719	2337.14	2337.12	9.37	0.0073	HCD (High Energy Collision Dissociation)	MS2	9.03851	-60	54	59.5618	30005	2181_3_E_7april20_cells_virus_pH10_F4.raw	F1.4	25	1	34	27	0.0894624	2.035e-05	6.656e-08
	High	Mascot (A4)	Unambiguous	GQGVPINTNSSPDDQIGYYRR		1	P0DTC9	P0DTC9	1	2	1	0	1	1	1169.07	2337.14	2337.12	8.38	0.0098	HCD (High Energy Collision Dissociation)	MS2	0	-60	54	57.5997	28867	2181_3_E_7april20_cells_virus_pH10_F3.raw	F1.3	46	1	34	27	0.000703849	2.035e-05	8.364e-10
	High	Mascot (A4)	Unambiguous	GQGVPINTNSSPDDQIGYYRR		1	P0DTC9	P0DTC9	1	3	1	0	1	1	779.718	2337.14	2337.12	7.02	0.00547	HCD (High Energy Collision Dissociation)	MS2	0	-80	54	56.701	28739	2181_3_E_7april20_cells_virus_pH10_F1.raw	F1.1	38	1	34	27	0.00462216	2.035e-05	1.99e-07
	High	Mascot (A4)	Unambiguous	GQGVPINTNSSPDDQIGYYRR		1	P0DTC9	P0DTC9	1	3	1	0	1	1	779.719	2337.14	2337.12	8.2	0.00638	HCD (High Energy Collision Dissociation)	MS2	0.56999	-60	16.254	58.337	29205	2181_3_E_7april20_cells_virus_pH10_F4.raw	F1.4	33	1	34	27	0.0136052	2.035e-05	4.281e-09
FALSE	GQQQQGQTVTKK		0.00158996	0.000149878	1	1	1	P0DTC9	1	1330.71	High	9.363e-05	0.0009886	36
	Confidence	Identifying Node	PSM Ambiguity	Annotated Sequence	Modifications	# Proteins	Master Protein Accessions	Protein Accessions	# Missed Cleavages	Charge	DeltaScore	DeltaCn	Rank	Search Engine Rank	m/z [Da]	MH+ [Da]	Theo. MH+ [Da]	DeltaM [ppm]	Deltam/z [Da]	Activation Type	MS Order	Isolation Interference [%]	Comp. Voltage [V]	Ion Inject Time [ms]	RT [min]	First Scan	Spectrum File	File ID	Ions Score	# Protein Groups	Identity Strict	Identity Relaxed	Expectation Value	Percolator q-Value	Percolator PEP
	High	Mascot (A4)	Unambiguous	GQQQQGQTVTKK		1	P0DTC9	P0DTC9	1	3	1	0	1	1	444.244	1330.72	1330.71	8.45	0.00375	HCD (High Energy Collision Dissociation)	MS2	7.63958	-60	54	15.99	2005	2181_3_E_7april20_cells_virus_pH10_F1.raw	F1.1	36	1	30	23	0.00287677	9.363e-05	0.0009886
FALSE	HIDAYKTFPPTEPK		2.15218e-10	4.17209e-06	1	1	46	P0DTC9	1	1643.84	High	2.035e-05	1.371e-10	96
	Confidence	Identifying Node	PSM Ambiguity	Annotated Sequence	Modifications	# Proteins	Master Protein Accessions	Protein Accessions	# Missed Cleavages	Charge	DeltaScore	DeltaCn	Rank	Search Engine Rank	m/z [Da]	MH+ [Da]	Theo. MH+ [Da]	DeltaM [ppm]	Deltam/z [Da]	Activation Type	MS Order	Isolation Interference [%]	Comp. Voltage [V]	Ion Inject Time [ms]	RT [min]	First Scan	Spectrum File	File ID	Ions Score	# Protein Groups	Identity Strict	Identity Relaxed	Expectation Value	Percolator q-Value	Percolator PEP
	High	Mascot (A4)	Unambiguous	HIDAYKTFPPTEPK		1	P0DTC9	P0DTC9	1	3	1	0	1	1	548.624	1643.86	1643.84	8.85	0.00485	HCD (High Energy Collision Dissociation)	MS2	19.2255	-60	10.696	48.3893	22688	2181_3_E_7april20_cells_virus_pH10_F4.raw	F1.4	29	1	31	24	0.0191131	2.035e-05	1.435e-06
	High	Mascot (A4)	Unambiguous	HIDAYKTFPPTEPK		1	P0DTC9	P0DTC9	1	3	0.8148	0	1	1	548.624	1643.86	1643.84	9.41	0.00516	HCD (High Energy Collision Dissociation)	MS2	38.2594	-60	54	43.2274	19282	2181_3_E_7april20_cells_virus_pH10_F4.raw	F1.4	27	1	31	24	0.0311155	2.035e-05	8.147e-07
	High	Mascot (A4)	Unambiguous	HIDAYKTFPPTEPK		1	P0DTC9	P0DTC9	1	3	1	0	1	1	548.625	1643.86	1643.84	9.85	0.0054	HCD (High Energy Collision Dissociation)	MS2	47.3204	-60	54	46.3601	21608	2181_3_E_7april20_cells_virus_pH10_F2.raw	F1.2	20	1	31	24	0.158068	2.655e-05	1.566e-05
	High	Mascot (A4)	Unambiguous	HIDAYKTFPPTEPK		1	P0DTC9	P0DTC9	1	3	1	0	1	1	548.624	1643.86	1643.84	9.41	0.00516	HCD (High Energy Collision Dissociation)	MS2	14.5413	-40	14.668	45.316	20650	2181_3_E_7april20_cells_virus_pH10_F4.raw	F1.4	27	1	31	24	0.0275408	2.035e-05	2.476e-06
	High	Mascot (A4)	Unambiguous	HIDAYKTFPPTEPK		1	P0DTC9	P0DTC9	1	2	1	0	1	1	822.433	1643.86	1643.84	9.08	0.00747	HCD (High Energy Collision Dissociation)	MS2	28.8865	-40	54	43.6734	20226	2181_3_E_7april20_cells_virus_pH10_F1.raw	F1.1	76	1	31	24	4.0656e-07	2.035e-05	6.2e-10
	High	Mascot (A4)	Unambiguous	HIDAYKTFPPTEPK		1	P0DTC9	P0DTC9	1	3	1	0	1	1	548.624	1643.86	1643.84	8.74	0.00479	HCD (High Energy Collision Dissociation)	MS2	52.6206	-60	54	48.2427	23211	2181_3_E_7april20_cells_virus_pH10_F1.raw	F1.1	21	1	31	24	0.117309	2.655e-05	6.549e-05
	High	Mascot (A4)	Unambiguous	HIDAYKTFPPTEPK		1	P0DTC9	P0DTC9	1	3	0.9767	0	1	1	548.624	1643.86	1643.84	8.74	0.00479	HCD (High Energy Collision Dissociation)	MS2	13.5611	-40	54	43.2819	19969	2181_3_E_7april20_cells_virus_pH10_F1.raw	F1.1	43	1	31	24	0.000838169	2.655e-05	6.423e-06
	High	Mascot (A4)	Unambiguous	HIDAYKTFPPTEPK		1	P0DTC9	P0DTC9	1	3	1	0	1	1	548.624	1643.86	1643.84	8.63	0.00473	HCD (High Energy Collision Dissociation)	MS2	13.0594	-40	54	46.6607	22190	2181_3_E_7april20_cells_virus_pH10_F1.raw	F1.1	36	1	31	24	0.00426905	2.035e-05	2.947e-06
	High	Mascot (A4)	Unambiguous	HIDAYKTFPPTEPK		1	P0DTC9	P0DTC9	1	3	0.975	0	1	1	548.624	1643.86	1643.84	8.41	0.00461	HCD (High Energy Collision Dissociation)	MS2	15.4106	-40	54	45.6269	21512	2181_3_E_7april20_cells_virus_pH10_F1.raw	F1.1	40	1	32	25	0.00158051	2.035e-05	8.951e-07
	High	Mascot (A4)	Unambiguous	HIDAYKTFPPTEPK		1	P0DTC9	P0DTC9	1	3	0.975	0	1	1	548.624	1643.86	1643.84	8.29	0.00455	HCD (High Energy Collision Dissociation)	MS2	26.2342	-60	27.152	47.1628	22509	2181_3_E_7april20_cells_virus_pH10_F1.raw	F1.1	40	1	32	25	0.00184678	2.655e-05	1.6e-05
	High	Mascot (A4)	Unambiguous	HIDAYKTFPPTEPK		1	P0DTC9	P0DTC9	1	3	1	0	1	1	548.623	1643.86	1643.84	7.96	0.00436	HCD (High Energy Collision Dissociation)	MS2	81.017	-60	54	47.4949	22354	2181_3_E_7april20_cells_virus_pH10_F2.raw	F1.2	2	1	32	25	9.74536	2.655e-05	3.166e-05
	High	Mascot (A4)	Unambiguous	HIDAYKTFPPTEPK		1	P0DTC9	P0DTC9	1	2	1	0	1	1	822.432	1643.86	1643.84	8.04	0.00661	HCD (High Energy Collision Dissociation)	MS2	5.39906	-40	54	44.6984	20898	2181_3_E_7april20_cells_virus_pH10_F1.raw	F1.1	95	1	32	25	4.89e-09	2.035e-05	8.038e-10
	High	Mascot (A4)	Unambiguous	HIDAYKTFPPTEPK		1	P0DTC9	P0DTC9	1	3	0.9535	0	1	1	548.624	1643.86	1643.84	8.29	0.00455	HCD (High Energy Collision Dissociation)	MS2	13.1389	-60	21.505	46.1341	21846	2181_3_E_7april20_cells_virus_pH10_F1.raw	F1.1	43	1	32	25	0.000804293	2.035e-05	1.389e-07
	High	Mascot (A4)	Unambiguous	HIDAYKTFPPTEPK		1	P0DTC9	P0DTC9	1	3	0.8966	0	1	1	548.624	1643.86	1643.84	8.29	0.00455	HCD (High Energy Collision Dissociation)	MS2	16.7591	-60	54	43.0554	19821	2181_3_E_7april20_cells_virus_pH10_F1.raw	F1.1	29	1	32	25	0.0210579	2.035e-05	3.863e-07
	High	Mascot (A4)	Unambiguous	HIDAYKTFPPTEPK		1	P0DTC9	P0DTC9	1	3	1	0	1	1	548.624	1643.86	1643.84	8.07	0.00442	HCD (High Energy Collision Dissociation)	MS2	27.556	-60	54	45.3179	20919	2181_3_E_7april20_cells_virus_pH10_F2.raw	F1.2	17	1	32	25	0.308886	2.655e-05	1.48e-05
	High	Mascot (A4)	Unambiguous	HIDAYKTFPPTEPK		1	P0DTC9	P0DTC9	1	3	0.8077	0	1	1	548.623	1643.86	1643.84	7.51	0.00412	HCD (High Energy Collision Dissociation)	MS2	44.8359	-60	54	44.2976	20256	2181_3_E_7april20_cells_virus_pH10_F2.raw	F1.2	26	1	32	25	0.0409779	3.735e-05	0.0001208
	High	Mascot (A4)	Unambiguous	HIDAYKTFPPTEPK		1	P0DTC9	P0DTC9	1	3	0.9535	0	1	1	548.623	1643.86	1643.84	7.96	0.00436	HCD (High Energy Collision Dissociation)	MS2	5.63291	-60	16.011	44.068	20484	2181_3_E_7april20_cells_virus_pH10_F1.raw	F1.1	43	1	32	25	0.000812453	2.655e-05	3.786e-06
	High	Mascot (A4)	Unambiguous	HIDAYKTFPPTEPK		1	P0DTC9	P0DTC9	1	3	1	0	1	1	548.623	1643.86	1643.84	7.51	0.00412	HCD (High Energy Collision Dissociation)	MS2	40.7826	-60	43.043	48.5196	23029	2181_3_E_7april20_cells_virus_pH10_F2.raw	F1.2	22	1	32	25	0.122899	2.655e-05	4.53e-05
	High	Mascot (A4)	Unambiguous	HIDAYKTFPPTEPK		1	P0DTC9	P0DTC9	1	3	0.9535	0	1	1	548.623	1643.86	1643.84	7.74	0.00424	HCD (High Energy Collision Dissociation)	MS2	1.74571	-60	20.065	45.1038	21168	2181_3_E_7april20_cells_virus_pH10_F1.raw	F1.1	43	1	32	25	0.000789613	2.035e-05	7.237e-07
	High	Mascot (A4)	Unambiguous	HIDAYKTFPPTEPK		1	P0DTC9	P0DTC9	1	2	1	0	1	1	822.431	1643.86	1643.84	7.75	0.00637	HCD (High Energy Collision Dissociation)	MS2	2.96436	-40	54	44.6732	20223	2181_3_E_7april20_cells_virus_pH10_F4.raw	F1.4	96	1	32	25	4.46082e-09	2.035e-05	5.017e-10
	High	Mascot (A4)	Unambiguous	HIDAYKTFPPTEPK		1	P0DTC9	P0DTC9	1	3	1	0	1	1	548.624	1643.86	1643.84	8.07	0.00442	HCD (High Energy Collision Dissociation)	MS2	20.4236	-60	32.832	47.361	22006	2181_3_E_7april20_cells_virus_pH10_F4.raw	F1.4	28	1	32	25	0.027403	2.035e-05	3.615e-07
	High	Mascot (A4)	Unambiguous	HIDAYKTFPPTEPK		1	P0DTC9	P0DTC9	1	3	0.975	0	1	1	548.624	1643.86	1643.84	9.63	0.00528	HCD (High Energy Collision Dissociation)	MS2	3.7965	-60	9.085	46.3223	21318	2181_3_E_7april20_cells_virus_pH10_F4.raw	F1.4	40	1	31	24	0.00133465	2.035e-05	4.534e-07
	High	Mascot (A4)	Unambiguous	HIDAYKTFPPTEPK		1	P0DTC9	P0DTC9	1	3	0.9565	0	1	1	548.624	1643.86	1643.84	8.07	0.00442	HCD (High Energy Collision Dissociation)	MS2	17.3612	-40	54	48.4224	22710	2181_3_E_7april20_cells_virus_pH10_F4.raw	F1.4	46	1	32	25	0.000392462	2.035e-05	5.56e-07
	High	Mascot (A4)	Unambiguous	HIDAYKTFPPTEPK		1	P0DTC9	P0DTC9	1	3	0.9535	0	1	1	548.624	1643.86	1643.84	8.63	0.00473	HCD (High Energy Collision Dissociation)	MS2	4.40732	-40	18.378	44.2866	19984	2181_3_E_7april20_cells_virus_pH10_F4.raw	F1.4	43	1	31	24	0.000745301	2.035e-05	5.868e-07
	High	Mascot (A4)	Unambiguous	HIDAYKTFPPTEPK		1	P0DTC9	P0DTC9	1	3	1	0	1	1	548.624	1643.86	1643.84	8.41	0.00461	HCD (High Energy Collision Dissociation)	MS2	2.85915	-60	5.201	44.2535	19962	2181_3_E_7april20_cells_virus_pH10_F4.raw	F1.4	36	1	32	25	0.00439337	2.035e-05	1.42e-06
	High	Mascot (A4)	Unambiguous	HIDAYKTFPPTEPK		1	P0DTC9	P0DTC9	1	3	0.975	0	1	1	548.624	1643.86	1643.84	8.74	0.00479	HCD (High Energy Collision Dissociation)	MS2	1.01678	-60	5.356	45.283	20628	2181_3_E_7april20_cells_virus_pH10_F4.raw	F1.4	40	1	31	24	0.00142342	2.035e-05	7.453e-07
	High	Mascot (A4)	Unambiguous	HIDAYKTFPPTEPK		1	P0DTC9	P0DTC9	1	3	0.9535	0	1	1	548.623	1643.86	1643.84	7.63	0.00418	HCD (High Energy Collision Dissociation)	MS2	1.26156	-40	54	44.2973	20635	2181_3_E_7april20_cells_virus_pH10_F1.raw	F1.1	43	1	32	25	0.000811735	2.035e-05	4.464e-08
	High	Mascot (A4)	Unambiguous	HIDAYKTFPPTEPK		1	P0DTC9	P0DTC9	1	2	1	0	1	1	822.432	1643.86	1643.84	9.01	0.0074	HCD (High Energy Collision Dissociation)	MS2	15.781	-40	54	45.7158	20913	2181_3_E_7april20_cells_virus_pH10_F4.raw	F1.4	76	1	31	24	3.72676e-07	2.035e-05	8.734e-10
	High	Mascot (A4)	Unambiguous	HIDAYKTFPPTEPK		1	P0DTC9	P0DTC9	1	3	0.975	0	1	1	548.624	1643.86	1643.84	8.41	0.00461	HCD (High Energy Collision Dissociation)	MS2	8.29596	-40	32.739	46.3555	21340	2181_3_E_7april20_cells_virus_pH10_F4.raw	F1.4	40	1	32	25	0.00150938	2.035e-05	4.06e-07
	High	Mascot (A4)	Unambiguous	HIDAYKTFPPTEPK		1	P0DTC9	P0DTC9	1	3	0.9667	0	1	1	548.624	1643.86	1643.84	8.74	0.00479	HCD (High Energy Collision Dissociation)	MS2	28.5405	-40	54	43.2537	19298	2181_3_E_7april20_cells_virus_pH10_F4.raw	F1.4	30	1	31	24	0.0163807	2.035e-05	5.978e-07
	High	Mascot (A4)	Unambiguous	HIDAYKTFPPTEPK		1	P0DTC9	P0DTC9	1	3	0.9655	0	1	1	548.624	1643.86	1643.84	8.07	0.00442	HCD (High Energy Collision Dissociation)	MS2	15.4473	-60	54	43.9723	19916	2181_3_E_7april20_cells_virus_pH10_F3.raw	F1.3	29	1	32	25	0.0224801	3.735e-05	0.0001181
	High	Mascot (A4)	Unambiguous	HIDAYKTFPPTEPK		1	P0DTC9	P0DTC9	1	2	1	0	1	1	822.432	1643.86	1643.84	8.64	0.0071	HCD (High Energy Collision Dissociation)	MS2	5.21901	-40	54	46.7544	21604	2181_3_E_7april20_cells_virus_pH10_F4.raw	F1.4	96	1	31	24	4.16228e-09	2.035e-05	1.371e-10
	High	Mascot (A4)	Unambiguous	HIDAYKTFPPTEPK		1	P0DTC9	P0DTC9	1	3	1	0	1	1	548.623	1643.86	1643.84	7.96	0.00436	HCD (High Energy Collision Dissociation)	MS2	69.2546	-60	54	45.6062	20998	2181_3_E_7april20_cells_virus_pH10_F3.raw	F1.3	15	1	32	25	0.571213	2.655e-05	2.105e-05
	High	Mascot (A4)	Unambiguous	HIDAYKTFPPTEPK		1	P0DTC9	P0DTC9	1	2	1	0	1	1	822.432	1643.86	1643.84	7.97	0.00655	HCD (High Energy Collision Dissociation)	MS2	21.3632	-40	54	48.0406	22456	2181_3_E_7april20_cells_virus_pH10_F4.raw	F1.4	95	1	32	25	5.22153e-09	2.035e-05	3e-10
	High	Mascot (A4)	Unambiguous	HIDAYKTFPPTEPK		1	P0DTC9	P0DTC9	1	2	1	0	1	1	822.432	1643.86	1643.84	8.56	0.00704	HCD (High Energy Collision Dissociation)	MS2	25.3116	-40	54	43.6576	19566	2181_3_E_7april20_cells_virus_pH10_F4.raw	F1.4	95	1	31	24	4.38866e-09	2.035e-05	3.004e-10
	High	Mascot (A4)	Unambiguous	HIDAYKTFPPTEPK		1	P0DTC9	P0DTC9	1	3	1	0	1	1	548.623	1643.86	1643.84	7.74	0.00424	HCD (High Energy Collision Dissociation)	MS2	12.9456	-60	23.709	45.0009	20599	2181_3_E_7april20_cells_virus_pH10_F3.raw	F1.3	29	1	32	25	0.0219996	2.655e-05	1.202e-05
	High	Mascot (A4)	Unambiguous	HIDAYKTFPPTEPK		1	P0DTC9	P0DTC9	1	3	1	0	1	1	548.624	1643.86	1643.84	8.63	0.00473	HCD (High Energy Collision Dissociation)	MS2	16.9601	-40	54	47.3947	22028	2181_3_E_7april20_cells_virus_pH10_F4.raw	F1.4	25	1	31	24	0.0522795	2.035e-05	1.939e-07
	High	Mascot (A4)	Unambiguous	HIDAYKTFPPTEPK		1	P0DTC9	P0DTC9	1	3	1	0	1	1	548.623	1643.86	1643.84	7.85	0.0043	HCD (High Energy Collision Dissociation)	MS2	26.3246	-40	54	44.452	20236	2181_3_E_7april20_cells_virus_pH10_F3.raw	F1.3	25	1	32	25	0.0518461	2.655e-05	7.882e-06
	High	Mascot (A4)	Unambiguous	HIDAYKTFPPTEPK		1	P0DTC9	P0DTC9	1	4	1	0	1	1	411.72	1643.86	1643.84	8.92	0.00366	HCD (High Energy Collision Dissociation)	MS2	53.3936	-40	54	47.0093	21775	2181_3_E_7april20_cells_virus_pH10_F4.raw	F1.4	8	1	31	24	2.6689	0.003771	0.1163
	High	Mascot (A4)	Unambiguous	HIDAYKTFPPTEPK		1	P0DTC9	P0DTC9	1	4	1	0	1	1	411.72	1643.86	1643.84	8.84	0.00363	HCD (High Energy Collision Dissociation)	MS2	22.3823	-40	54	45.0733	20487	2181_3_E_7april20_cells_virus_pH10_F4.raw	F1.4	28	1	31	24	0.0259019	9.363e-05	0.0009195
	High	Mascot (A4)	Unambiguous	HIDAYKTFPPTEPK		1	P0DTC9	P0DTC9	1	3	1	0	1	1	548.624	1643.86	1643.84	8.85	0.00485	HCD (High Energy Collision Dissociation)	MS2	72.4866	-60	54	49.4268	23355	2181_3_E_7april20_cells_virus_pH10_F4.raw	F1.4	7	1	31	24	3.26837	4.579e-05	0.0002907
	High	Mascot (A4)	Unambiguous	HIDAYKTFPPTEPK		1	P0DTC9	P0DTC9	1	3	0.8286	0	1	1	548.623	1643.86	1643.84	7.51	0.00412	HCD (High Energy Collision Dissociation)	MS2	10.1307	-40	54	44.6159	20457	2181_3_E_7april20_cells_virus_pH10_F2.raw	F1.2	35	1	32	25	0.00520654	2.655e-05	5.867e-05
	High	Mascot (A4)	Unambiguous	HIDAYKTFPPTEPK		1	P0DTC9	P0DTC9	1	4	1	0	1	1	411.72	1643.86	1643.84	8.62	0.00354	HCD (High Energy Collision Dissociation)	MS2	27.9585	-40	54	43.995	19788	2181_3_E_7april20_cells_virus_pH10_F4.raw	F1.4	16	1	31	24	0.388447	0.002501	0.05511
	High	Mascot (A4)	Unambiguous	HIDAYKTFPPTEPK		1	P0DTC9	P0DTC9	1	3	1	0	1	1	548.624	1643.86	1643.84	8.18	0.00448	HCD (High Energy Collision Dissociation)	MS2	70.8774	-60	54	47.3867	22174	2181_3_E_7april20_cells_virus_pH10_F3.raw	F1.3	13	1	32	25	0.815482	0.0001094	0.001364
	High	Mascot (A4)	Unambiguous	HIDAYKTFPPTEPK		1	P0DTC9	P0DTC9	1	3	1	0	1	1	548.623	1643.86	1643.84	7.51	0.00412	HCD (High Energy Collision Dissociation)	MS2	68.208	-60	21.527	46.0387	21285	2181_3_E_7april20_cells_virus_pH10_F3.raw	F1.3	11	1	32	25	1.29285	3.735e-05	9.316e-05
	High	Mascot (A4)	Unambiguous	HIDAYKTFPPTEPK		1	P0DTC9	P0DTC9	1	3	0.9767	0	1	1	548.623	1643.86	1643.84	7.85	0.0043	HCD (High Energy Collision Dissociation)	MS2	13.0443	-40	54	45.6525	21141	2181_3_E_7april20_cells_virus_pH10_F2.raw	F1.2	43	1	32	25	0.000934795	2.655e-05	1.662e-05
FALSE	HIDAYKTFPPTEPKK		3.02408e-05	2.75777e-05	1	1	11	P0DTC9	2	1771.94	High	2.655e-05	1.873e-05	34
	Confidence	Identifying Node	PSM Ambiguity	Annotated Sequence	Modifications	# Proteins	Master Protein Accessions	Protein Accessions	# Missed Cleavages	Charge	DeltaScore	DeltaCn	Rank	Search Engine Rank	m/z [Da]	MH+ [Da]	Theo. MH+ [Da]	DeltaM [ppm]	Deltam/z [Da]	Activation Type	MS Order	Isolation Interference [%]	Comp. Voltage [V]	Ion Inject Time [ms]	RT [min]	First Scan	Spectrum File	File ID	Ions Score	# Protein Groups	Identity Strict	Identity Relaxed	Expectation Value	Percolator q-Value	Percolator PEP
	High	Mascot (A4)	Unambiguous	HIDAYKTFPPTEPKK		1	P0DTC9	P0DTC9	2	4	1	0	1	1	443.744	1771.95	1771.94	8.55	0.00379	HCD (High Energy Collision Dissociation)	MS2	50.6231	-40	54	40.4881	17469	2181_3_E_7april20_cells_virus_pH10_F4.raw	F1.4	22	1	30	23	0.0650247	2.655e-05	2.761e-05
	High	Mascot (A4)	Unambiguous	HIDAYKTFPPTEPKK		1	P0DTC9	P0DTC9	2	4	1	0	1	1	443.744	1771.95	1771.94	8.28	0.00367	HCD (High Energy Collision Dissociation)	MS2	73.8074	-40	54	40.5909	17538	2181_3_E_7april20_cells_virus_pH10_F4.raw	F1.4	35	1	30	23	0.00406161	2.655e-05	6.507e-05
	High	Mascot (A4)	Unambiguous	HIDAYKTFPPTEPKK		1	P0DTC9	P0DTC9	2	4	1	0	1	1	443.744	1771.95	1771.94	8.9	0.00394	HCD (High Energy Collision Dissociation)	MS2	35.7866	-40	54	35.9383	15163	2181_3_E_7april20_cells_virus_pH10_F1.raw	F1.1	23	1	30	23	0.0569408	3.735e-05	0.0001084
	High	Mascot (A4)	Unambiguous	HIDAYKTFPPTEPKK		1	P0DTC9	P0DTC9	2	4	1	0	1	1	443.744	1771.95	1771.94	8.69	0.00385	HCD (High Energy Collision Dissociation)	MS2	29.6451	-40	54	39.4615	16806	2181_3_E_7april20_cells_virus_pH10_F4.raw	F1.4	34	1	30	23	0.00454343	2.655e-05	1.873e-05
	High	Mascot (A4)	Unambiguous	HIDAYKTFPPTEPKK		1	P0DTC9	P0DTC9	2	4	1	0	1	1	443.744	1771.95	1771.94	9.17	0.00406	HCD (High Energy Collision Dissociation)	MS2	17.7421	-40	24.126	37.3899	15442	2181_3_E_7april20_cells_virus_pH10_F4.raw	F1.4	35	1	30	23	0.00373615	3.735e-05	0.0001066
	High	Mascot (A4)	Unambiguous	HIDAYKTFPPTEPKK		1	P0DTC9	P0DTC9	2	4	1	0	1	1	443.743	1771.95	1771.94	8.14	0.00361	HCD (High Energy Collision Dissociation)	MS2	23.4614	-40	34.895	38.4216	16120	2181_3_E_7april20_cells_virus_pH10_F4.raw	F1.4	28	1	30	23	0.0183829	4.579e-05	0.0002956
	High	Mascot (A4)	Unambiguous	HIDAYKTFPPTEPKK		1	P0DTC9	P0DTC9	2	4	1	0	1	1	443.744	1771.95	1771.94	8.21	0.00364	HCD (High Energy Collision Dissociation)	MS2	16.7021	-40	54	39.0718	17220	2181_3_E_7april20_cells_virus_pH10_F1.raw	F1.1	22	1	30	23	0.0672069	2.655e-05	7.649e-05
	High	Mascot (A4)	Unambiguous	HIDAYKTFPPTEPKK		1	P0DTC9	P0DTC9	2	4	1	0	1	1	443.744	1771.95	1771.94	8.42	0.00373	HCD (High Energy Collision Dissociation)	MS2	31.7458	-40	54	38.0258	16547	2181_3_E_7april20_cells_virus_pH10_F1.raw	F1.1	32	1	30	23	0.00725601	3.735e-05	0.0001004
	High	Mascot (A4)	Unambiguous	HIDAYKTFPPTEPKK		1	P0DTC9	P0DTC9	2	4	1	0	1	1	443.744	1771.95	1771.94	8.9	0.00394	HCD (High Energy Collision Dissociation)	MS2	11.2271	-40	54	36.998	15864	2181_3_E_7april20_cells_virus_pH10_F1.raw	F1.1	39	1	30	23	0.00133175	2.655e-05	3.94e-05
	High	Mascot (A4)	Unambiguous	HIDAYKTFPPTEPKK		1	P0DTC9	P0DTC9	2	4	1	0	1	1	443.744	1771.95	1771.94	8.21	0.00364	HCD (High Energy Collision Dissociation)	MS2	32.1351	-40	54	36.3614	14760	2181_3_E_7april20_cells_virus_pH10_F4.raw	F1.4	44	1	30	23	0.000485751	2.655e-05	2.729e-05
	High	Mascot (A4)	Unambiguous	HIDAYKTFPPTEPKK		1	P0DTC9	P0DTC9	2	4	1	0	1	1	443.744	1771.95	1771.94	8.69	0.00385	HCD (High Energy Collision Dissociation)	MS2	47.5473	-40	54	37.5844	15848	2181_3_E_7april20_cells_virus_pH10_F2.raw	F1.2	15	1	30	23	0.364237	4.579e-05	0.0002095
FALSE	HWPQIAQFAPSASAFFGMSR		4.32277e-09	4.17209e-06	1	1	1	P0DTC9	0	2236.08	High	2.035e-05	2.739e-09	64
	Confidence	Identifying Node	PSM Ambiguity	Annotated Sequence	Modifications	# Proteins	Master Protein Accessions	Protein Accessions	# Missed Cleavages	Charge	DeltaScore	DeltaCn	Rank	Search Engine Rank	m/z [Da]	MH+ [Da]	Theo. MH+ [Da]	DeltaM [ppm]	Deltam/z [Da]	Activation Type	MS Order	Isolation Interference [%]	Comp. Voltage [V]	Ion Inject Time [ms]	RT [min]	First Scan	Spectrum File	File ID	Ions Score	# Protein Groups	Identity Strict	Identity Relaxed	Expectation Value	Percolator q-Value	Percolator PEP
	High	Mascot (A4)	Unambiguous	HWPQIAQFAPSASAFFGMSR		1	P0DTC9	P0DTC9	0	4	1	0	1	1	559.779	2236.09	2236.08	8.48	0.00474	HCD (High Energy Collision Dissociation)	MS2	8.64157	-60	54	106.343	60183	2181_3_E_7april20_cells_virus_pH10_F4.raw	F1.4	64	1	33	26	1.07651e-05	2.035e-05	2.739e-09
FALSE	HWPQIAQFAPSASAFFGMSR	1xOxidation [M18]	8.96606e-10	4.17209e-06	1	1	3	P0DTC9	0	2252.07	High	2.035e-05	5.705e-10	44
	Confidence	Identifying Node	PSM Ambiguity	Annotated Sequence	Modifications	# Proteins	Master Protein Accessions	Protein Accessions	# Missed Cleavages	Charge	DeltaScore	DeltaCn	Rank	Search Engine Rank	m/z [Da]	MH+ [Da]	Theo. MH+ [Da]	DeltaM [ppm]	Deltam/z [Da]	Activation Type	MS Order	Isolation Interference [%]	Comp. Voltage [V]	Ion Inject Time [ms]	RT [min]	First Scan	Spectrum File	File ID	Ions Score	# Protein Groups	Identity Strict	Identity Relaxed	Expectation Value	Percolator q-Value	Percolator PEP
	High	Mascot (A4)	Unambiguous	HWPQIAQFAPSASAFFGmSR	M18(Oxidation)	1	P0DTC9	P0DTC9	0	3	1	0	1	1	751.366	2252.08	2252.07	6.24	0.00469	HCD (High Energy Collision Dissociation)	MS2	40.6106	-40	54	103.447	58380	2181_3_E_7april20_cells_virus_pH10_F4.raw	F1.4	19	1	33	26	0.327775	2.655e-05	1.619e-05
	High	Mascot (A4)	Unambiguous	HWPQIAQFAPSASAFFGmSR	M18(Oxidation)	1	P0DTC9	P0DTC9	0	3	1	0	1	1	751.368	2252.09	2252.07	8.93	0.0067	HCD (High Energy Collision Dissociation)	MS2	27.7379	-40	16.256	100.925	56772	2181_3_E_7april20_cells_virus_pH10_F4.raw	F1.4	44	1	33	26	0.000963157	2.035e-05	5.705e-10
	High	Mascot (A4)	Unambiguous	HWPQIAQFAPSASAFFGmSR	M18(Oxidation)	1	P0DTC9	P0DTC9	0	3	1	0	1	1	751.366	2252.08	2252.07	6.16	0.00463	HCD (High Energy Collision Dissociation)	MS2	22.8074	-40	54	99.8653	56081	2181_3_E_7april20_cells_virus_pH10_F4.raw	F1.4	66	1	33	26	6.49309e-06	2.035e-05	1.052e-09
FALSE	KADETQALPQR		5.53932e-08	4.17209e-06	1	1	20	P0DTC9	1	1256.66	High	2.035e-05	3.496e-08	73
	Confidence	Identifying Node	PSM Ambiguity	Annotated Sequence	Modifications	# Proteins	Master Protein Accessions	Protein Accessions	# Missed Cleavages	Charge	DeltaScore	DeltaCn	Rank	Search Engine Rank	m/z [Da]	MH+ [Da]	Theo. MH+ [Da]	DeltaM [ppm]	Deltam/z [Da]	Activation Type	MS Order	Isolation Interference [%]	Comp. Voltage [V]	Ion Inject Time [ms]	RT [min]	First Scan	Spectrum File	File ID	Ions Score	# Protein Groups	Identity Strict	Identity Relaxed	Expectation Value	Percolator q-Value	Percolator PEP
	High	Mascot (A4)	Unambiguous	KADETQALPQR		1	P0DTC9	P0DTC9	1	2	1	0	1	1	628.839	1256.67	1256.66	9.62	0.00605	HCD (High Energy Collision Dissociation)	MS2	15.6177	-40	54	24.142	6696	2181_3_E_7april20_cells_virus_pH10_F4.raw	F1.4	63	1	30	23	5.9577e-06	2.655e-05	3.571e-06
	High	Mascot (A4)	Unambiguous	KADETQALPQR		1	P0DTC9	P0DTC9	1	3	0.9762	0	1	1	419.562	1256.67	1256.66	9.15	0.00383	HCD (High Energy Collision Dissociation)	MS2	3.76707	-60	4.833	23.0342	6638	2181_3_E_7april20_cells_virus_pH10_F1.raw	F1.1	42	1	30	23	0.000792644	4.579e-05	0.0003509
	High	Mascot (A4)	Unambiguous	KADETQALPQR		1	P0DTC9	P0DTC9	1	3	0.9459	0	1	1	419.562	1256.67	1256.66	8.93	0.00374	HCD (High Energy Collision Dissociation)	MS2	8.23027	-60	17.337	24.0691	7321	2181_3_E_7april20_cells_virus_pH10_F1.raw	F1.1	37	1	30	23	0.00206575	7.726e-05	0.0005174
	High	Mascot (A4)	Unambiguous	KADETQALPQR		1	P0DTC9	P0DTC9	1	3	1	0	1	1	419.562	1256.67	1256.66	8.79	0.00368	HCD (High Energy Collision Dissociation)	MS2	62.1498	-60	42.269	24.1011	6670	2181_3_E_7april20_cells_virus_pH10_F4.raw	F1.4	18	1	30	23	0.166371	0.0007768	0.009896
	High	Mascot (A4)	Unambiguous	KADETQALPQR		1	P0DTC9	P0DTC9	1	2	0.9512	0	1	1	628.838	1256.67	1256.66	7.49	0.0047	HCD (High Energy Collision Dissociation)	MS2	0	-60	54	24.1584	6707	2181_3_E_7april20_cells_virus_pH10_F4.raw	F1.4	82	1	30	23	7.18249e-08	2.655e-05	7.512e-06
	High	Mascot (A4)	Unambiguous	KADETQALPQR		1	P0DTC9	P0DTC9	1	3	1	0	1	1	419.562	1256.67	1256.66	8.64	0.00362	HCD (High Energy Collision Dissociation)	MS2	77.9036	-60	54	23.9379	6712	2181_3_E_7april20_cells_virus_pH10_F3.raw	F1.3	26	1	30	23	0.0253559	0.0001094	0.001561
	High	Mascot (A4)	Unambiguous	KADETQALPQR		1	P0DTC9	P0DTC9	1	2	0.9747	0	1	1	628.838	1256.67	1256.66	8.26	0.00519	HCD (High Energy Collision Dissociation)	MS2	3.88783	-60	54	24.1258	7356	2181_3_E_7april20_cells_virus_pH10_F1.raw	F1.1	79	1	30	23	1.27961e-07	2.035e-05	4.753e-07
	High	Mascot (A4)	Unambiguous	KADETQALPQR		1	P0DTC9	P0DTC9	1	3	0.9	0	1	1	419.561	1256.67	1256.66	8.13	0.00341	HCD (High Energy Collision Dissociation)	MS2	2.11705	-60	4.082	24.0966	6942	2181_3_E_7april20_cells_virus_pH10_F2.raw	F1.2	40	1	30	23	0.00119398	0.0004373	0.005532
	High	Mascot (A4)	Unambiguous	KADETQALPQR		1	P0DTC9	P0DTC9	1	2	0.9744	0	1	1	628.838	1256.67	1256.66	7.39	0.00464	HCD (High Energy Collision Dissociation)	MS2	0	-60	54	23.7602	6716	2181_3_E_7april20_cells_virus_pH10_F2.raw	F1.2	78	1	30	23	1.79587e-07	2.035e-05	6.709e-07
	High	Mascot (A4)	Unambiguous	KADETQALPQR		1	P0DTC9	P0DTC9	1	2	0.9756	0	1	1	628.838	1256.67	1256.66	7.88	0.00495	HCD (High Energy Collision Dissociation)	MS2	0.418431	-40	4.77	22.6741	6397	2181_3_E_7april20_cells_virus_pH10_F1.raw	F1.1	82	1	30	23	7.31911e-08	2.035e-05	1.123e-06
	High	Mascot (A4)	Unambiguous	KADETQALPQR		1	P0DTC9	P0DTC9	1	2	0.9737	0	1	1	628.838	1256.67	1256.66	8.17	0.00513	HCD (High Energy Collision Dissociation)	MS2	2.12515	-40	54	23.7055	7088	2181_3_E_7april20_cells_virus_pH10_F1.raw	F1.1	77	1	30	23	2.54095e-07	2.035e-05	7.39e-07
	High	Mascot (A4)	Unambiguous	KADETQALPQR		1	P0DTC9	P0DTC9	1	2	1	0	1	1	628.839	1256.67	1256.66	8.46	0.00531	HCD (High Energy Collision Dissociation)	MS2	12.5049	-60	54	22.0616	5986	2181_3_E_7april20_cells_virus_pH10_F1.raw	F1.1	73	1	30	23	6.01282e-07	2.035e-05	3.496e-08
	High	Mascot (A4)	Unambiguous	KADETQALPQR		1	P0DTC9	P0DTC9	1	2	0.9756	0	1	1	628.839	1256.67	1256.66	8.65	0.00544	HCD (High Energy Collision Dissociation)	MS2	14.8694	-40	54	24.7323	7756	2181_3_E_7april20_cells_virus_pH10_F1.raw	F1.1	82	1	30	23	7.60464e-08	2.035e-05	1.39e-07
	High	Mascot (A4)	Unambiguous	KADETQALPQR		1	P0DTC9	P0DTC9	1	3	1	0	1	1	419.562	1256.67	1256.66	8.64	0.00362	HCD (High Energy Collision Dissociation)	MS2	28.2263	-60	54	22.0092	5950	2181_3_E_7april20_cells_virus_pH10_F1.raw	F1.1	35	1	30	23	0.00354877	0.0001094	0.001312
	High	Mascot (A4)	Unambiguous	KADETQALPQR		1	P0DTC9	P0DTC9	1	2	0.961	0	1	1	628.838	1256.67	1256.66	7.39	0.00464	HCD (High Energy Collision Dissociation)	MS2	0.761972	-60	17.86	23.0831	6671	2181_3_E_7april20_cells_virus_pH10_F1.raw	F1.1	77	1	30	23	2.49043e-07	2.035e-05	1.499e-06
	High	Mascot (A4)	Unambiguous	KADETQALPQR		1	P0DTC9	P0DTC9	1	3	1	0	1	1	419.561	1256.67	1256.66	7.26	0.00304	HCD (High Energy Collision Dissociation)	MS2	19.9895	-60	54	25.1383	7636	2181_3_E_7april20_cells_virus_pH10_F2.raw	F1.2	26	1	30	23	0.0262588	6.705e-05	0.0004601
	High	Mascot (A4)	Unambiguous	KADETQALPQR		1	P0DTC9	P0DTC9	1	2	0.975	0	1	1	628.838	1256.67	1256.66	7.88	0.00495	HCD (High Energy Collision Dissociation)	MS2	0	-60	54	23.985	6743	2181_3_E_7april20_cells_virus_pH10_F3.raw	F1.3	80	1	30	23	1.26899e-07	2.035e-05	1.17e-07
	High	Mascot (A4)	Unambiguous	KADETQALPQR		1	P0DTC9	P0DTC9	1	3	1	0	1	1	419.562	1256.67	1256.66	8.79	0.00368	HCD (High Energy Collision Dissociation)	MS2	21.2978	-60	54	25.0949	7998	2181_3_E_7april20_cells_virus_pH10_F1.raw	F1.1	34	1	30	23	0.00503592	0.0001094	0.00137
	High	Mascot (A4)	Unambiguous	KADETQALPQR		1	P0DTC9	P0DTC9	1	2	0.9773	0	1	1	628.838	1256.67	1256.66	7.68	0.00483	HCD (High Energy Collision Dissociation)	MS2	1.40452	-40	19.713	24.1798	6998	2181_3_E_7april20_cells_virus_pH10_F2.raw	F1.2	88	1	30	23	1.74693e-08	2.035e-05	5.781e-07
	High	Mascot (A4)	Unambiguous	KADETQALPQR		1	P0DTC9	P0DTC9	1	2	0.9403	0	1	1	628.838	1256.67	1256.66	8.17	0.00513	HCD (High Energy Collision Dissociation)	MS2	18.7947	-40	54	23.9192	6699	2181_3_E_7april20_cells_virus_pH10_F3.raw	F1.3	67	1	30	23	2.08447e-06	2.035e-05	7.58e-07
FALSE	KADETQALPQRQK		1.39185e-07	4.17209e-06	1	1	5	P0DTC9	2	1512.81	High	2.035e-05	8.747e-08	72
	Confidence	Identifying Node	PSM Ambiguity	Annotated Sequence	Modifications	# Proteins	Master Protein Accessions	Protein Accessions	# Missed Cleavages	Charge	DeltaScore	DeltaCn	Rank	Search Engine Rank	m/z [Da]	MH+ [Da]	Theo. MH+ [Da]	DeltaM [ppm]	Deltam/z [Da]	Activation Type	MS Order	Isolation Interference [%]	Comp. Voltage [V]	Ion Inject Time [ms]	RT [min]	First Scan	Spectrum File	File ID	Ions Score	# Protein Groups	Identity Strict	Identity Relaxed	Expectation Value	Percolator q-Value	Percolator PEP
	High	Mascot (A4)	Unambiguous	KADETQALPQRQK		1	P0DTC9	P0DTC9	2	3	1	0	1	1	504.946	1512.82	1512.81	7.13	0.0036	HCD (High Energy Collision Dissociation)	MS2	10.3689	-60	54	18.6872	3356	2181_3_E_7april20_cells_virus_pH10_F2.raw	F1.2	38	1	30	23	0.00178817	2.035e-05	4.048e-07
	High	Mascot (A4)	Unambiguous	KADETQALPQRQK		1	P0DTC9	P0DTC9	2	2	1	0	1	1	756.916	1512.82	1512.81	7.77	0.00588	HCD (High Energy Collision Dissociation)	MS2	4.29632	-40	54	18.7164	3377	2181_3_E_7april20_cells_virus_pH10_F2.raw	F1.2	72	1	30	23	6.43324e-07	2.035e-05	8.747e-08
	High	Mascot (A4)	Unambiguous	KADETQALPQRQK		1	P0DTC9	P0DTC9	2	4	1	0	1	1	378.962	1512.82	1512.81	7.67	0.0029	HCD (High Energy Collision Dissociation)	MS2	47.217	-40	54	18.7707	3411	2181_3_E_7april20_cells_virus_pH10_F2.raw	F1.2	25	1	30	23	0.0332989	0.0004373	0.005442
	High	Mascot (A4)	Unambiguous	KADETQALPQRQK		1	P0DTC9	P0DTC9	2	3	1	0	1	1	504.946	1512.82	1512.81	7.86	0.00396	HCD (High Energy Collision Dissociation)	MS2	67.6057	-60	54	18.9065	3379	2181_3_E_7april20_cells_virus_pH10_F3.raw	F1.3	40	1	30	23	0.00109001	2.035e-05	3.688e-07
	High	Mascot (A4)	Unambiguous	KADETQALPQRQK		1	P0DTC9	P0DTC9	2	3	1	0	1	1	504.946	1512.82	1512.81	7.92	0.00399	HCD (High Energy Collision Dissociation)	MS2	19.1223	-60	54	19.0573	3361	2181_3_E_7april20_cells_virus_pH10_F4.raw	F1.4	30	1	30	23	0.0108749	4.579e-05	0.0003548
FALSE	KKADETQALPQR		2.34692e-07	4.17209e-06	1	1	26	P0DTC9	2	1384.75	High	2.035e-05	1.468e-07	67
	Confidence	Identifying Node	PSM Ambiguity	Annotated Sequence	Modifications	# Proteins	Master Protein Accessions	Protein Accessions	# Missed Cleavages	Charge	DeltaScore	DeltaCn	Rank	Search Engine Rank	m/z [Da]	MH+ [Da]	Theo. MH+ [Da]	DeltaM [ppm]	Deltam/z [Da]	Activation Type	MS Order	Isolation Interference [%]	Comp. Voltage [V]	Ion Inject Time [ms]	RT [min]	First Scan	Spectrum File	File ID	Ions Score	# Protein Groups	Identity Strict	Identity Relaxed	Expectation Value	Percolator q-Value	Percolator PEP
	High	Mascot (A4)	Unambiguous	KKADETQALPQR		1	P0DTC9	P0DTC9	2	2	1	0	1	1	692.887	1384.77	1384.75	8.65	0.00599	HCD (High Energy Collision Dissociation)	MS2	3.02864	-40	25.091	19.0424	3994	2181_3_E_7april20_cells_virus_pH10_F1.raw	F1.1	77	1	29	22	1.83249e-07	2.035e-05	1.733e-06
	High	Mascot (A4)	Unambiguous	KKADETQALPQR		1	P0DTC9	P0DTC9	2	2	1	0	1	1	692.886	1384.77	1384.75	7.77	0.00538	HCD (High Energy Collision Dissociation)	MS2	0	-40	54	19.7781	3840	2181_3_E_7april20_cells_virus_pH10_F4.raw	F1.4	78	1	29	22	1.38063e-07	2.655e-05	5.686e-06
	High	Mascot (A4)	Unambiguous	KKADETQALPQR		1	P0DTC9	P0DTC9	2	3	1	0	1	1	462.26	1384.76	1384.75	7.67	0.00354	HCD (High Energy Collision Dissociation)	MS2	53.9461	-60	54	23.8063	6746	2181_3_E_7april20_cells_virus_pH10_F2.raw	F1.2	19	1	29	22	0.115154	0.0004373	0.005421
	High	Mascot (A4)	Unambiguous	KKADETQALPQR		1	P0DTC9	P0DTC9	2	2	1	0	1	1	692.886	1384.77	1384.75	7.77	0.00538	HCD (High Energy Collision Dissociation)	MS2	11.4661	-40	54	18.7219	3379	2181_3_E_7april20_cells_virus_pH10_F2.raw	F1.2	7	1	29	22	1.5491	0.00451	0.173
	High	Mascot (A4)	Unambiguous	KKADETQALPQR		1	P0DTC9	P0DTC9	2	3	0.8814	0	1	1	462.26	1384.77	1384.75	8.13	0.00375	HCD (High Energy Collision Dissociation)	MS2	13.6358	-40	54	19.5598	3938	2181_3_E_7april20_cells_virus_pH10_F2.raw	F1.2	59	1	29	22	9.67958e-06	2.655e-05	5.114e-06
	High	Mascot (A4)	Unambiguous	KKADETQALPQR		1	P0DTC9	P0DTC9	2	3	0.9028	0	1	1	462.26	1384.77	1384.75	9.06	0.00418	HCD (High Energy Collision Dissociation)	MS2	10.7731	-60	54	19.734	3811	2181_3_E_7april20_cells_virus_pH10_F4.raw	F1.4	72	1	29	22	5.19742e-07	2.035e-05	4.137e-07
	High	Mascot (A4)	Unambiguous	KKADETQALPQR		1	P0DTC9	P0DTC9	2	2	1	0	1	1	692.886	1384.77	1384.75	7.77	0.00538	HCD (High Energy Collision Dissociation)	MS2	0	-60	54	19.0118	3974	2181_3_E_7april20_cells_virus_pH10_F1.raw	F1.1	81	1	29	22	7.21237e-08	2.035e-05	4.876e-07
	High	Mascot (A4)	Unambiguous	KKADETQALPQR		1	P0DTC9	P0DTC9	2	3	1	0	1	1	462.26	1384.77	1384.75	8.53	0.00394	HCD (High Energy Collision Dissociation)	MS2	53.5789	-60	54	20.7722	4494	2181_3_E_7april20_cells_virus_pH10_F4.raw	F1.4	17	1	29	22	0.166741	0.0001836	0.002586
	High	Mascot (A4)	Unambiguous	KKADETQALPQR		1	P0DTC9	P0DTC9	2	3	1	0	1	1	462.26	1384.77	1384.75	8.27	0.00382	HCD (High Energy Collision Dissociation)	MS2	40.3737	-60	54	20.6252	4526	2181_3_E_7april20_cells_virus_pH10_F3.raw	F1.3	29	1	29	22	0.0123039	3.735e-05	0.0001142
	High	Mascot (A4)	Unambiguous	KKADETQALPQR		1	P0DTC9	P0DTC9	2	2	1	0	1	1	692.887	1384.77	1384.75	9.09	0.0063	HCD (High Energy Collision Dissociation)	MS2	3.11768	-40	54	18.84	3858	2181_3_E_7april20_cells_virus_pH10_F1.raw	F1.1	77	1	29	22	1.67027e-07	2.035e-05	1.165e-06
	High	Mascot (A4)	Unambiguous	KKADETQALPQR		1	P0DTC9	P0DTC9	2	2	1	0	1	1	692.886	1384.77	1384.75	7.77	0.00538	HCD (High Energy Collision Dissociation)	MS2	0	-60	54	19.9939	3983	2181_3_E_7april20_cells_virus_pH10_F4.raw	F1.4	86	1	29	22	1.99562e-08	2.655e-05	5.967e-06
	High	Mascot (A4)	Unambiguous	KKADETQALPQR		1	P0DTC9	P0DTC9	2	3	1	0	1	1	462.26	1384.76	1384.75	7.21	0.00333	HCD (High Energy Collision Dissociation)	MS2	60.5883	-60	18.835	21.7274	5366	2181_3_E_7april20_cells_virus_pH10_F2.raw	F1.2	16	1	29	22	0.232813	9.363e-05	0.0008305
	High	Mascot (A4)	Unambiguous	KKADETQALPQR		1	P0DTC9	P0DTC9	2	2	1	0	1	1	692.886	1384.77	1384.75	7.86	0.00544	HCD (High Energy Collision Dissociation)	MS2	2.60983	-40	54	19.6755	3892	2181_3_E_7april20_cells_virus_pH10_F3.raw	F1.3	77	1	29	22	1.48963e-07	2.035e-05	2.556e-07
	High	Mascot (A4)	Unambiguous	KKADETQALPQR		1	P0DTC9	P0DTC9	2	3	0.8824	0	1	1	462.26	1384.76	1384.75	7.41	0.00342	HCD (High Energy Collision Dissociation)	MS2	3.80142	-60	23.075	20.6987	4686	2181_3_E_7april20_cells_virus_pH10_F2.raw	F1.2	51	1	29	22	6.81207e-05	2.035e-05	1.447e-06
	High	Mascot (A4)	Unambiguous	KKADETQALPQR		1	P0DTC9	P0DTC9	2	2	1	0	1	1	692.886	1384.76	1384.75	7.15	0.00495	HCD (High Energy Collision Dissociation)	MS2	29.8771	-40	54	21.8181	5425	2181_3_E_7april20_cells_virus_pH10_F2.raw	F1.2	77	1	29	22	1.56849e-07	2.035e-05	7.466e-07
	High	Mascot (A4)	Unambiguous	KKADETQALPQR		1	P0DTC9	P0DTC9	2	2	1	0	1	1	692.886	1384.76	1384.75	7.42	0.00514	HCD (High Energy Collision Dissociation)	MS2	0	-40	2.645	19.7482	4066	2181_3_E_7april20_cells_virus_pH10_F2.raw	F1.2	77	1	29	22	1.50411e-07	2.035e-05	1.516e-06
	High	Mascot (A4)	Unambiguous	KKADETQALPQR		1	P0DTC9	P0DTC9	2	3	0.8333	0	1	1	462.26	1384.77	1384.75	7.74	0.00357	HCD (High Energy Collision Dissociation)	MS2	31.2849	-60	54	19.5943	3838	2181_3_E_7april20_cells_virus_pH10_F3.raw	F1.3	54	1	29	22	3.62308e-05	2.655e-05	1.477e-05
	High	Mascot (A4)	Unambiguous	KKADETQALPQR		1	P0DTC9	P0DTC9	2	3	1	0	1	1	462.26	1384.77	1384.75	7.74	0.00357	HCD (High Energy Collision Dissociation)	MS2	73.6278	-60	54	21.8145	5299	2181_3_E_7april20_cells_virus_pH10_F3.raw	F1.3	3	1	29	22	4.64599	0.0007597	0.009808
	High	Mascot (A4)	Unambiguous	KKADETQALPQR		1	P0DTC9	P0DTC9	2	2	1	0	1	1	692.886	1384.76	1384.75	7.15	0.00495	HCD (High Energy Collision Dissociation)	MS2	0	-60	54	19.8936	4038	2181_3_E_7april20_cells_virus_pH10_F3.raw	F1.3	75	1	29	22	2.72573e-07	2.035e-05	8.049e-07
	High	Mascot (A4)	Unambiguous	KKADETQALPQR		1	P0DTC9	P0DTC9	2	3	0.9851	0	1	1	462.261	1384.77	1384.75	9.19	0.00424	HCD (High Energy Collision Dissociation)	MS2	8.61819	-60	54	18.8091	3838	2181_3_E_7april20_cells_virus_pH10_F1.raw	F1.1	67	1	29	22	2.17488e-06	2.035e-05	1.468e-07
	High	Mascot (A4)	Unambiguous	KKADETQALPQR		1	P0DTC9	P0DTC9	2	2	1	0	1	1	692.885	1384.76	1384.75	6.8	0.00471	HCD (High Energy Collision Dissociation)	MS2	0	-60	54	19.4779	3883	2181_3_E_7april20_cells_virus_pH10_F2.raw	F1.2	80	1	29	22	8.04248e-08	2.035e-05	6.868e-07
	High	Mascot (A4)	Unambiguous	KKADETQALPQR		1	P0DTC9	P0DTC9	2	3	0.9167	0	1	1	462.26	1384.77	1384.75	9.13	0.00421	HCD (High Energy Collision Dissociation)	MS2	3.39804	-60	7.658	18.9577	3937	2181_3_E_7april20_cells_virus_pH10_F1.raw	F1.1	72	1	29	22	5.73372e-07	2.035e-05	5.421e-07
	High	Mascot (A4)	Unambiguous	KKADETQALPQR		1	P0DTC9	P0DTC9	2	2	1	0	1	1	692.885	1384.76	1384.75	6.54	0.00453	HCD (High Energy Collision Dissociation)	MS2	5.12965	-40	54	20.7781	4737	2181_3_E_7april20_cells_virus_pH10_F2.raw	F1.2	81	1	29	22	7.48842e-08	2.035e-05	1.295e-06
	High	Mascot (A4)	Unambiguous	KKADETQALPQR		1	P0DTC9	P0DTC9	2	3	1	0	1	1	462.26	1384.77	1384.75	9.06	0.00418	HCD (High Energy Collision Dissociation)	MS2	55.7395	-60	54	19.8507	4514	2181_3_E_7april20_cells_virus_pH10_F1.raw	F1.1	21	1	29	22	0.0696286	3.735e-05	8.792e-05
	High	Mascot (A4)	Unambiguous	KKADETQALPQR		1	P0DTC9	P0DTC9	2	3	0.8679	0	1	1	462.26	1384.77	1384.75	8.33	0.00385	HCD (High Energy Collision Dissociation)	MS2	0.125153	-60	0.267	19.6667	4011	2181_3_E_7april20_cells_virus_pH10_F2.raw	F1.2	53	1	29	22	4.85335e-05	4.579e-05	0.0001581
	High	Mascot (A4)	Unambiguous	KKADETQALPQR		1	P0DTC9	P0DTC9	2	3	0.8293	0	1	1	462.26	1384.77	1384.75	8	0.00369	HCD (High Energy Collision Dissociation)	MS2	28.241	-60	44.248	22.7625	6052	2181_3_E_7april20_cells_virus_pH10_F2.raw	F1.2	41	1	29	22	0.00063985	2.655e-05	5.994e-05
FALSE	KQQTVTLLPAADLDDFSK		1.29703e-11	4.17209e-06	1	1	11	P0DTC9	1	1990.05	High	2.035e-05	8.344e-12	144
	Confidence	Identifying Node	PSM Ambiguity	Annotated Sequence	Modifications	# Proteins	Master Protein Accessions	Protein Accessions	# Missed Cleavages	Charge	DeltaScore	DeltaCn	Rank	Search Engine Rank	m/z [Da]	MH+ [Da]	Theo. MH+ [Da]	DeltaM [ppm]	Deltam/z [Da]	Activation Type	MS Order	Isolation Interference [%]	Comp. Voltage [V]	Ion Inject Time [ms]	RT [min]	First Scan	Spectrum File	File ID	Ions Score	# Protein Groups	Identity Strict	Identity Relaxed	Expectation Value	Percolator q-Value	Percolator PEP
	High	Mascot (A4)	Unambiguous	KQQTVTLLPAADLDDFSK		1	P0DTC9	P0DTC9	1	3	1	0	1	1	664.027	1990.07	1990.05	8.11	0.00538	HCD (High Energy Collision Dissociation)	MS2	22.9481	-60	54	85.1056	46624	2181_3_E_7april20_cells_virus_pH10_F4.raw	F1.4	66	1	30	23	2.77356e-06	2.035e-05	2.146e-07
	High	Mascot (A4)	Unambiguous	KQQTVTLLPAADLDDFSK		1	P0DTC9	P0DTC9	1	3	1	0	1	1	664.026	1990.06	1990.05	7.46	0.00495	HCD (High Energy Collision Dissociation)	MS2	45.4227	-60	54	86.0233	47803	2181_3_E_7april20_cells_virus_pH10_F1.raw	F1.1	39	1	30	23	0.00156085	2.655e-05	1.631e-05
	High	Mascot (A4)	Unambiguous	KQQTVTLLPAADLDDFSK		1	P0DTC9	P0DTC9	1	3	1	0	1	1	664.026	1990.06	1990.05	7.92	0.00526	HCD (High Energy Collision Dissociation)	MS2	19.9926	-60	32.668	85.6932	46993	2181_3_E_7april20_cells_virus_pH10_F4.raw	F1.4	36	1	30	23	0.00323622	2.035e-05	1.655e-07
	High	Mascot (A4)	Unambiguous	KQQTVTLLPAADLDDFSK		1	P0DTC9	P0DTC9	1	2	1	0	1	1	995.536	1990.06	1990.05	7.96	0.00792	HCD (High Energy Collision Dissociation)	MS2	21.9774	-60	54	85.1551	47239	2181_3_E_7april20_cells_virus_pH10_F1.raw	F1.1	89	1	30	23	1.38369e-08	2.035e-05	1.709e-11
	High	Mascot (A4)	Unambiguous	KQQTVTLLPAADLDDFSK		1	P0DTC9	P0DTC9	1	2	1	0	1	1	995.536	1990.07	1990.05	8.27	0.00823	HCD (High Energy Collision Dissociation)	MS2	27.8992	-40	54	85.184	47257	2181_3_E_7april20_cells_virus_pH10_F1.raw	F1.1	144	1	30	23	4.49311e-14	2.035e-05	8.344e-12
	High	Mascot (A4)	Unambiguous	KQQTVTLLPAADLDDFSK		1	P0DTC9	P0DTC9	1	3	1	0	1	1	664.027	1990.07	1990.05	8.29	0.0055	HCD (High Energy Collision Dissociation)	MS2	19.4593	-60	54	84.9611	47113	2181_3_E_7april20_cells_virus_pH10_F1.raw	F1.1	50	1	30	23	0.000130613	2.035e-05	9.894e-07
	High	Mascot (A4)	Unambiguous	KQQTVTLLPAADLDDFSK		1	P0DTC9	P0DTC9	1	3	1	0	1	1	664.026	1990.06	1990.05	7.74	0.00513	HCD (High Energy Collision Dissociation)	MS2	23.2648	-60	54	85.5339	47483	2181_3_E_7april20_cells_virus_pH10_F1.raw	F1.1	33	1	30	23	0.00657715	2.655e-05	2.165e-05
	High	Mascot (A4)	Unambiguous	KQQTVTLLPAADLDDFSK		1	P0DTC9	P0DTC9	1	3	1	0	1	1	664.027	1990.07	1990.05	8.2	0.00544	HCD (High Energy Collision Dissociation)	MS2	32.2369	-60	54	86.126	47271	2181_3_E_7april20_cells_virus_pH10_F4.raw	F1.4	46	1	30	23	0.000304816	2.035e-05	1.749e-06
	High	Mascot (A4)	Unambiguous	KQQTVTLLPAADLDDFSK		1	P0DTC9	P0DTC9	1	3	1	0	1	1	664.025	1990.06	1990.05	6.18	0.0041	HCD (High Energy Collision Dissociation)	MS2	40.1089	-60	54	79.7478	43145	2181_3_E_7april20_cells_virus_pH10_F4.raw	F1.4	44	1	31	24	0.000470446	2.655e-05	9.644e-06
	High	Mascot (A4)	Unambiguous	KQQTVTLLPAADLDDFSK		1	P0DTC9	P0DTC9	1	3	1	0	1	1	664.026	1990.06	1990.05	7.28	0.00483	HCD (High Energy Collision Dissociation)	MS2	12.1649	-60	54	85.4481	46990	2181_3_E_7april20_cells_virus_pH10_F2.raw	F1.2	51	1	30	23	0.000106578	2.035e-05	2.632e-06
	High	Mascot (A4)	Unambiguous	KQQTVTLLPAADLDDFSK		1	P0DTC9	P0DTC9	1	3	1	0	1	1	664.026	1990.06	1990.05	7.56	0.00501	HCD (High Energy Collision Dissociation)	MS2	29.9975	-60	54	85.4371	46929	2181_3_E_7april20_cells_virus_pH10_F3.raw	F1.3	34	1	30	23	0.00470095	2.655e-05	1.213e-05
FALSE	KQQTVTLLPAADLDDFSKQLQQSMSSADSTQA		2.16771e-08	4.17209e-06	1	1	16	P0DTC9	2	3452.68	High	2.035e-05	1.368e-08	50
	Confidence	Identifying Node	PSM Ambiguity	Annotated Sequence	Modifications	# Proteins	Master Protein Accessions	Protein Accessions	# Missed Cleavages	Charge	DeltaScore	DeltaCn	Rank	Search Engine Rank	m/z [Da]	MH+ [Da]	Theo. MH+ [Da]	DeltaM [ppm]	Deltam/z [Da]	Activation Type	MS Order	Isolation Interference [%]	Comp. Voltage [V]	Ion Inject Time [ms]	RT [min]	First Scan	Spectrum File	File ID	Ions Score	# Protein Groups	Identity Strict	Identity Relaxed	Expectation Value	Percolator q-Value	Percolator PEP
	High	Mascot (A4)	Unambiguous	KQQTVTLLPAADLDDFSKQLQQSMSSADSTQA		1	P0DTC9	P0DTC9	2	3	1	0	1	1	1151.58	3452.71	3452.68	8.61	0.00991	HCD (High Energy Collision Dissociation)	MS2	3.10995	-40	54	111.314	63111	2181_3_E_7april20_cells_virus_pH10_F2.raw	F1.2	7	1	33	26	4.25965	2.655e-05	5.462e-06
	High	Mascot (A4)	Unambiguous	KQQTVTLLPAADLDDFSKQLQQSMSSADSTQA		1	P0DTC9	P0DTC9	2	4	1	0	1	1	863.935	3452.72	3452.68	9.9	0.00854	HCD (High Energy Collision Dissociation)	MS2	32.4488	-40	54	107.858	61162	2181_3_E_7april20_cells_virus_pH10_F4.raw	F1.4	4	1	33	26	8.1167	2.655e-05	4.668e-05
	High	Mascot (A4)	Unambiguous	KQQTVTLLPAADLDDFSKQLQQSMSSADSTQA		1	P0DTC9	P0DTC9	2	3	1	0	1	1	1151.58	3452.71	3452.68	8.61	0.00991	HCD (High Energy Collision Dissociation)	MS2	3.05361	-40	54	108.194	61255	2181_3_E_7april20_cells_virus_pH10_F2.raw	F1.2	30	1	33	26	0.0213488	2.035e-05	2.926e-08
	High	Mascot (A4)	Unambiguous	KQQTVTLLPAADLDDFSKQLQQSMSSADSTQA		1	P0DTC9	P0DTC9	2	4	1	0	1	1	863.934	3452.71	3452.68	8.48	0.00732	HCD (High Energy Collision Dissociation)	MS2	5.50521	-40	54	108.488	61428	2181_3_E_7april20_cells_virus_pH10_F2.raw	F1.2	11	1	33	26	1.98303	2.655e-05	1.536e-05
	High	Mascot (A4)	Unambiguous	KQQTVTLLPAADLDDFSKQLQQSMSSADSTQA		1	P0DTC9	P0DTC9	2	3	1	0	1	1	1151.58	3452.71	3452.68	8.29	0.00954	HCD (High Energy Collision Dissociation)	MS2	9.26987	-40	54	108.451	61456	2181_3_E_7april20_cells_virus_pH10_F3.raw	F1.3	31	1	33	26	0.0159667	2.035e-05	1.906e-08
	High	Mascot (A4)	Unambiguous	KQQTVTLLPAADLDDFSKQLQQSMSSADSTQA		1	P0DTC9	P0DTC9	2	3	1	0	1	1	1151.58	3452.71	3452.68	8.19	0.00942	HCD (High Energy Collision Dissociation)	MS2	21.0625	-40	54	107.309	60763	2181_3_E_7april20_cells_virus_pH10_F3.raw	F1.3	21	1	33	26	0.180728	2.655e-05	6.594e-06
	High	Mascot (A4)	Unambiguous	KQQTVTLLPAADLDDFSKQLQQSMSSADSTQA		1	P0DTC9	P0DTC9	2	4	1	0	1	1	863.934	3452.71	3452.68	8.06	0.00696	HCD (High Energy Collision Dissociation)	MS2	8.99066	-40	54	108.528	61501	2181_3_E_7april20_cells_virus_pH10_F3.raw	F1.3	14	1	33	26	0.988294	2.035e-05	6.437e-07
	High	Mascot (A4)	Unambiguous	KQQTVTLLPAADLDDFSKQLQQSMSSADSTQA		1	P0DTC9	P0DTC9	2	3	1	0	1	1	1151.58	3452.71	3452.68	7.87	0.00905	HCD (High Energy Collision Dissociation)	MS2	21.937	-40	54	110.287	62488	2181_3_E_7april20_cells_virus_pH10_F2.raw	F1.2	50	1	33	26	0.000206208	2.035e-05	1.368e-08
	High	Mascot (A4)	Unambiguous	KQQTVTLLPAADLDDFSKQLQQSMSSADSTQA		1	P0DTC9	P0DTC9	2	5	1	0	1	1	691.348	3452.71	3452.68	8.07	0.00557	HCD (High Energy Collision Dissociation)	MS2	39.9359	-60	54	108.637	61569	2181_3_E_7april20_cells_virus_pH10_F3.raw	F1.3	2	1	33	26	15.0654	0.0009119	0.01234
	High	Mascot (A4)	Unambiguous	KQQTVTLLPAADLDDFSKQLQQSMSSADSTQA		1	P0DTC9	P0DTC9	2	3	1	0	1	1	1151.57	3452.71	3452.68	7.34	0.00844	HCD (High Energy Collision Dissociation)	MS2	0	-40	2.403	109.217	61858	2181_3_E_7april20_cells_virus_pH10_F2.raw	F1.2	44	1	33	26	0.000841933	2.035e-05	2.334e-08
	High	Mascot (A4)	Unambiguous	KQQTVTLLPAADLDDFSKQLQQSMSSADSTQA		1	P0DTC9	P0DTC9	2	5	1	0	1	1	691.348	3452.71	3452.68	7.28	0.00502	HCD (High Energy Collision Dissociation)	MS2	7.33191	-60	54	108.622	61507	2181_3_E_7april20_cells_virus_pH10_F2.raw	F1.2	4	1	33	26	9.96042	0.0006679	0.008695
	High	Mascot (A4)	Unambiguous	KQQTVTLLPAADLDDFSKQLQQSMSSADSTQA		1	P0DTC9	P0DTC9	2	4	1	0	1	1	863.933	3452.71	3452.68	6.93	0.00598	HCD (High Energy Collision Dissociation)	MS2	0	-60	54	108.705	61555	2181_3_E_7april20_cells_virus_pH10_F2.raw	F1.2	19	1	33	26	0.260199	0.0006265	0.008314
	High	Mascot (A4)	Unambiguous	KQQTVTLLPAADLDDFSKQLQQSMSSADSTQA		1	P0DTC9	P0DTC9	2	3	1	0	1	1	1151.57	3452.7	3452.68	4.58	0.00527	HCD (High Energy Collision Dissociation)	MS2	6.29752	-40	54	99.521	55947	2181_3_E_7april20_cells_virus_pH10_F2.raw	F1.2	6	1	33	26	5.78286	9.363e-05	0.000984
	High	Mascot (A4)	Unambiguous	KQQTVTLLPAADLDDFSKQLQQSMSSADSTQA		1	P0DTC9	P0DTC9	2	3	1	0	1	1	1151.57	3452.7	3452.68	4.16	0.00478	HCD (High Energy Collision Dissociation)	MS2	11.9122	-40	54	113.17	64177	2181_3_E_7april20_cells_virus_pH10_F2.raw	F1.2	7	1	33	26	4.5359	0.001517	0.02427
	High	Mascot (A4)	Unambiguous	KQQTVTLLPAADLDDFSKQLQQSMSSADSTQA		1	P0DTC9	P0DTC9	2	3	1	0	1	1	1151.58	3452.71	3452.68	7.97	0.00918	HCD (High Energy Collision Dissociation)	MS2	0	-40	54	108.942	62166	2181_3_E_7april20_cells_virus_pH10_F1.raw	F1.1	30	1	33	26	0.0225884	2.035e-05	6.229e-07
	High	Mascot (A4)	Unambiguous	KQQTVTLLPAADLDDFSKQLQQSMSSADSTQA		1	P0DTC9	P0DTC9	2	3	1	0	1	1	1151.58	3452.71	3452.68	7.44	0.00857	HCD (High Energy Collision Dissociation)	MS2	28.3496	-40	54	107.145	60633	2181_3_E_7april20_cells_virus_pH10_F2.raw	F1.2	46	1	33	26	0.000567976	2.035e-05	1.679e-08
FALSE	KQQTVTLLPAADLDDFSKQLQQSMSSADSTQA	1xOxidation [M24]	2.30408e-09	4.17209e-06	1	1	14	P0DTC9	2	3468.68	High	2.035e-05	1.461e-09	54
	Confidence	Identifying Node	PSM Ambiguity	Annotated Sequence	Modifications	# Proteins	Master Protein Accessions	Protein Accessions	# Missed Cleavages	Charge	DeltaScore	DeltaCn	Rank	Search Engine Rank	m/z [Da]	MH+ [Da]	Theo. MH+ [Da]	DeltaM [ppm]	Deltam/z [Da]	Activation Type	MS Order	Isolation Interference [%]	Comp. Voltage [V]	Ion Inject Time [ms]	RT [min]	First Scan	Spectrum File	File ID	Ions Score	# Protein Groups	Identity Strict	Identity Relaxed	Expectation Value	Percolator q-Value	Percolator PEP
	High	Mascot (A4)	Unambiguous	KQQTVTLLPAADLDDFSKQLQQSmSSADSTQA	M24(Oxidation)	1	P0DTC9	P0DTC9	2	4	1	0	1	1	867.932	3468.71	3468.68	8.08	0.00701	HCD (High Energy Collision Dissociation)	MS2	33.1716	-40	54	96.7379	54203	2181_3_E_7april20_cells_virus_pH10_F2.raw	F1.2	1	1	33	26	18.6975	0.002225	0.04488
	High	Mascot (A4)	Unambiguous	KQQTVTLLPAADLDDFSKQLQQSmSSADSTQA	M24(Oxidation)	1	P0DTC9	P0DTC9	2	4	1	0	1	1	867.933	3468.71	3468.68	9.21	0.00798	HCD (High Energy Collision Dissociation)	MS2	38.306	-40	54	96.7584	54697	2181_3_E_7april20_cells_virus_pH10_F1.raw	F1.1	6	1	33	26	5.48811	0.0001094	0.001355
	High	Mascot (A4)	Unambiguous	KQQTVTLLPAADLDDFSKQLQQSmSSADSTQA	M24(Oxidation)	1	P0DTC9	P0DTC9	2	3	1	0	1	1	1156.91	3468.71	3468.68	7.96	0.0092	HCD (High Energy Collision Dissociation)	MS2	5.08959	-40	54	100.353	56478	2181_3_E_7april20_cells_virus_pH10_F2.raw	F1.2	27	1	33	26	0.0514769	2.655e-05	5.063e-06
	High	Mascot (A4)	Unambiguous	KQQTVTLLPAADLDDFSKQLQQSmSSADSTQA	M24(Oxidation)	1	P0DTC9	P0DTC9	2	3	1	0	1	1	1156.91	3468.71	3468.68	8.17	0.00945	HCD (High Energy Collision Dissociation)	MS2	7.86907	-40	54	96.8016	54203	2181_3_E_7april20_cells_virus_pH10_F3.raw	F1.3	54	1	33	26	8.54531e-05	2.035e-05	1.461e-09
	High	Mascot (A4)	Unambiguous	KQQTVTLLPAADLDDFSKQLQQSmSSADSTQA	M24(Oxidation)	1	P0DTC9	P0DTC9	2	3	1	0	1	1	1156.91	3468.71	3468.68	8.28	0.00957	HCD (High Energy Collision Dissociation)	MS2	0	-40	54	99.3284	55823	2181_3_E_7april20_cells_virus_pH10_F2.raw	F1.2	27	1	33	26	0.0439426	2.035e-05	1.069e-07
	High	Mascot (A4)	Unambiguous	KQQTVTLLPAADLDDFSKQLQQSmSSADSTQA	M24(Oxidation)	1	P0DTC9	P0DTC9	2	3	1	0	1	1	1156.91	3468.71	3468.68	7.85	0.00908	HCD (High Energy Collision Dissociation)	MS2	14.9503	-40	54	102.678	57905	2181_3_E_7april20_cells_virus_pH10_F2.raw	F1.2	13	1	33	26	1.05144	2.655e-05	3.908e-06
	High	Mascot (A4)	Unambiguous	KQQTVTLLPAADLDDFSKQLQQSmSSADSTQA	M24(Oxidation)	1	P0DTC9	P0DTC9	2	3	1	0	1	1	1156.91	3468.71	3468.68	8.49	0.00981	HCD (High Energy Collision Dissociation)	MS2	0	-40	54	101.403	57102	2181_3_E_7april20_cells_virus_pH10_F2.raw	F1.2	47	1	33	26	0.000498963	2.035e-05	3.263e-08
	High	Mascot (A4)	Unambiguous	KQQTVTLLPAADLDDFSKQLQQSmSSADSTQA	M24(Oxidation)	1	P0DTC9	P0DTC9	2	3	1	0	1	1	1156.91	3468.71	3468.68	7.75	0.00896	HCD (High Energy Collision Dissociation)	MS2	12.3203	-40	54	106.014	59941	2181_3_E_7april20_cells_virus_pH10_F2.raw	F1.2	25	1	33	26	0.0791794	2.655e-05	9.608e-06
	High	Mascot (A4)	Unambiguous	KQQTVTLLPAADLDDFSKQLQQSmSSADSTQA	M24(Oxidation)	1	P0DTC9	P0DTC9	2	3	1	0	1	1	1156.91	3468.71	3468.68	7.54	0.00872	HCD (High Energy Collision Dissociation)	MS2	0	-40	54	103.953	58677	2181_3_E_7april20_cells_virus_pH10_F2.raw	F1.2	35	1	33	26	0.00697795	3.735e-05	9.705e-05
	High	Mascot (A4)	Unambiguous	KQQTVTLLPAADLDDFSKQLQQSmSSADSTQA	M24(Oxidation)	1	P0DTC9	P0DTC9	2	3	1	0	1	1	1156.91	3468.71	3468.68	8.59	0.00994	HCD (High Energy Collision Dissociation)	MS2	2.96518	-40	54	97.7527	54838	2181_3_E_7april20_cells_virus_pH10_F2.raw	F1.2	34	1	33	26	0.0096876	2.035e-05	1.906e-07
	High	Mascot (A4)	Unambiguous	KQQTVTLLPAADLDDFSKQLQQSmSSADSTQA	M24(Oxidation)	1	P0DTC9	P0DTC9	2	3	1	0	1	1	1156.91	3468.71	3468.68	9.54	0.01103	HCD (High Energy Collision Dissociation)	MS2	4.53991	-40	54	104.975	59300	2181_3_E_7april20_cells_virus_pH10_F2.raw	F1.2	21	1	33	26	0.186807	2.035e-05	7.414e-07
	High	Mascot (A4)	Unambiguous	KQQTVTLLPAADLDDFSKQLQQSmSSADSTQA	M24(Oxidation)	1	P0DTC9	P0DTC9	2	3	1	0	1	1	1156.91	3468.71	3468.68	8.17	0.00945	HCD (High Energy Collision Dissociation)	MS2	11.2519	-40	54	96.6659	54639	2181_3_E_7april20_cells_virus_pH10_F1.raw	F1.1	25	1	33	26	0.0754619	2.035e-05	2.342e-07
	High	Mascot (A4)	Unambiguous	KQQTVTLLPAADLDDFSKQLQQSmSSADSTQA	M24(Oxidation)	1	P0DTC9	P0DTC9	2	3	1	0	1	1	1156.91	3468.71	3468.68	7.75	0.00896	HCD (High Energy Collision Dissociation)	MS2	2.16437	-40	19.2	96.7322	54201	2181_3_E_7april20_cells_virus_pH10_F2.raw	F1.2	37	1	33	26	0.00471641	2.035e-05	6.571e-07
	High	Mascot (A4)	Unambiguous	KQQTVTLLPAADLDDFSKQLQQSmSSADSTQA	M24(Oxidation)	1	P0DTC9	P0DTC9	2	3	1	0	1	1	1156.91	3468.71	3468.68	9.02	0.01042	HCD (High Energy Collision Dissociation)	MS2	3.10042	-40	54	97.7142	55297	2181_3_E_7april20_cells_virus_pH10_F1.raw	F1.1	29	1	33	26	0.0284691	2.035e-05	4.651e-08
FALSE	LDDKDPNFKDQVILLNK		2.0248e-09	4.17209e-06	1	1	13	P0DTC9	2	2015.08	High	2.035e-05	1.282e-09	45
	Confidence	Identifying Node	PSM Ambiguity	Annotated Sequence	Modifications	# Proteins	Master Protein Accessions	Protein Accessions	# Missed Cleavages	Charge	DeltaScore	DeltaCn	Rank	Search Engine Rank	m/z [Da]	MH+ [Da]	Theo. MH+ [Da]	DeltaM [ppm]	Deltam/z [Da]	Activation Type	MS Order	Isolation Interference [%]	Comp. Voltage [V]	Ion Inject Time [ms]	RT [min]	First Scan	Spectrum File	File ID	Ions Score	# Protein Groups	Identity Strict	Identity Relaxed	Expectation Value	Percolator q-Value	Percolator PEP
	High	Mascot (A4)	Unambiguous	LDDKDPNFKDQVILLNK		1	P0DTC9	P0DTC9	2	3	1	0	1	1	672.369	2015.09	2015.08	5.91	0.00397	HCD (High Energy Collision Dissociation)	MS2	20.6532	-80	54	66.6156	34841	2181_3_E_7april20_cells_virus_pH10_F2.raw	F1.2	24	1	29	22	0.0375533	0.0003692	0.00448
	High	Mascot (A4)	Unambiguous	LDDKDPNFKDQVILLNK		1	P0DTC9	P0DTC9	2	2	1	0	1	1	1008.05	2015.1	2015.08	7.13	0.00718	HCD (High Energy Collision Dissociation)	MS2	0	-80	54	66.584	34598	2181_3_E_7april20_cells_virus_pH10_F4.raw	F1.4	35	1	29	22	0.00313201	2.655e-05	5.924e-05
	High	Mascot (A4)	Unambiguous	LDDKDPNFKDQVILLNK		1	P0DTC9	P0DTC9	2	4	1	0	1	1	504.529	2015.09	2015.08	6.63	0.00334	HCD (High Energy Collision Dissociation)	MS2	47.8904	-40	54	66.7163	34904	2181_3_E_7april20_cells_virus_pH10_F2.raw	F1.2	22	1	29	22	0.0650342	2.035e-05	8.403e-07
	High	Mascot (A4)	Unambiguous	LDDKDPNFKDQVILLNK		1	P0DTC9	P0DTC9	2	3	1	0	1	1	672.37	2015.1	2015.08	7.54	0.00507	HCD (High Energy Collision Dissociation)	MS2	47.2584	-80	54	66.3478	34445	2181_3_E_7april20_cells_virus_pH10_F4.raw	F1.4	50	1	29	22	9.16732e-05	2.035e-05	9.099e-08
	High	Mascot (A4)	Unambiguous	LDDKDPNFKDQVILLNK		1	P0DTC9	P0DTC9	2	4	1	0	1	1	504.53	2015.1	2015.08	7.84	0.00395	HCD (High Energy Collision Dissociation)	MS2	0	-40	54	67.4424	35153	2181_3_E_7april20_cells_virus_pH10_F4.raw	F1.4	30	1	29	22	0.00856018	2.035e-05	3.093e-08
	High	Mascot (A4)	Unambiguous	LDDKDPNFKDQVILLNK		1	P0DTC9	P0DTC9	2	3	1	0	1	1	672.37	2015.1	2015.08	7.27	0.00488	HCD (High Energy Collision Dissociation)	MS2	36.2925	-80	54	66.8354	34883	2181_3_E_7april20_cells_virus_pH10_F3.raw	F1.3	33	1	29	22	0.00450031	2.035e-05	1.769e-08
	High	Mascot (A4)	Unambiguous	LDDKDPNFKDQVILLNK		1	P0DTC9	P0DTC9	2	4	1	0	1	1	504.53	2015.1	2015.08	8.14	0.0041	HCD (High Energy Collision Dissociation)	MS2	30.4462	-40	54	66.8521	34894	2181_3_E_7april20_cells_virus_pH10_F3.raw	F1.3	33	1	29	22	0.00432995	2.035e-05	2.28e-08
	High	Mascot (A4)	Unambiguous	LDDKDPNFKDQVILLNK		1	P0DTC9	P0DTC9	2	4	1	0	1	1	504.53	2015.1	2015.08	8.45	0.00425	HCD (High Energy Collision Dissociation)	MS2	19.0158	-40	30.035	66.4007	34480	2181_3_E_7april20_cells_virus_pH10_F4.raw	F1.4	43	1	29	22	0.000389492	2.035e-05	4.131e-08
	High	Mascot (A4)	Unambiguous	LDDKDPNFKDQVILLNK		1	P0DTC9	P0DTC9	2	3	1	0	1	1	672.372	2015.1	2015.08	9.63	0.00647	HCD (High Energy Collision Dissociation)	MS2	50.9592	-40	54	66.6043	34612	2181_3_E_7april20_cells_virus_pH10_F4.raw	F1.4	26	1	29	22	0.0187419	2.035e-05	3.138e-09
	High	Mascot (A4)	Unambiguous	LDDKDPNFKDQVILLNK		1	P0DTC9	P0DTC9	2	3	1	0	1	1	672.371	2015.1	2015.08	8.54	0.00574	HCD (High Energy Collision Dissociation)	MS2	58.961	-80	54	70.9396	37440	2181_3_E_7april20_cells_virus_pH10_F4.raw	F1.4	10	1	29	22	0.8482	0.0001562	0.002238
	High	Mascot (A4)	Unambiguous	LDDKDPNFKDQVILLNK		1	P0DTC9	P0DTC9	2	3	1	0	1	1	672.37	2015.1	2015.08	7.45	0.00501	HCD (High Energy Collision Dissociation)	MS2	3.59865	-80	54	66.1939	34930	2181_3_E_7april20_cells_virus_pH10_F1.raw	F1.1	45	1	29	22	0.000277581	2.035e-05	1.282e-09
	High	Mascot (A4)	Unambiguous	LDDKDPNFKDQVILLNK		1	P0DTC9	P0DTC9	2	4	1	0	1	1	504.53	2015.1	2015.08	8.63	0.00435	HCD (High Energy Collision Dissociation)	MS2	11.2059	-40	24.845	66.2553	34972	2181_3_E_7april20_cells_virus_pH10_F1.raw	F1.1	36	1	29	22	0.00193419	2.035e-05	5.695e-07
	High	Mascot (A4)	Unambiguous	LDDKDPNFKDQVILLNK		1	P0DTC9	P0DTC9	2	2	1	0	1	1	1008.05	2015.1	2015.08	7.85	0.00791	HCD (High Energy Collision Dissociation)	MS2	0	-80	54	66.4995	35133	2181_3_E_7april20_cells_virus_pH10_F1.raw	F1.1	16	1	29	22	0.198373	0.00114	0.01692
FALSE	IGMEVTPSGTWLTYTGAIK		7.96828e-10	4.17209e-06	1	1	3	P0DTC9	0	2025.04	High	2.035e-05	5.081e-10	93
	Confidence	Identifying Node	PSM Ambiguity	Annotated Sequence	Modifications	# Proteins	Master Protein Accessions	Protein Accessions	# Missed Cleavages	Charge	DeltaScore	DeltaCn	Rank	Search Engine Rank	m/z [Da]	MH+ [Da]	Theo. MH+ [Da]	DeltaM [ppm]	Deltam/z [Da]	Activation Type	MS Order	Isolation Interference [%]	Comp. Voltage [V]	Ion Inject Time [ms]	RT [min]	First Scan	Spectrum File	File ID	Ions Score	# Protein Groups	Identity Strict	Identity Relaxed	Expectation Value	Percolator q-Value	Percolator PEP
	High	Mascot (A4)	Unambiguous	IGMEVTPSGTWLTYTGAIK		1	P0DTC9	P0DTC9	0	2	1	0	1	1	1013.03	2025.05	2025.04	7.98	0.00808	HCD (High Energy Collision Dissociation)	MS2	32.9359	-40	54	100.414	56492	2181_3_E_7april20_cells_virus_pH10_F3.raw	F1.3	77	1	31	24	3.17587e-07	2.035e-05	8.991e-10
	High	Mascot (A4)	Unambiguous	IGMEVTPSGTWLTYTGAIK		1	P0DTC9	P0DTC9	0	2	1	0	1	1	1013.03	2025.05	2025.04	8.4	0.0085	HCD (High Energy Collision Dissociation)	MS2	26.2282	-40	54	99.2452	55706	2181_3_E_7april20_cells_virus_pH10_F4.raw	F1.4	93	1	31	24	7.23329e-09	2.035e-05	5.081e-10
	High	Mascot (A4)	Unambiguous	IGMEVTPSGTWLTYTGAIK		1	P0DTC9	P0DTC9	0	2	1	0	1	1	1013.03	2025.05	2025.04	7.43	0.00753	HCD (High Energy Collision Dissociation)	MS2	37.6634	-40	54	100.616	56639	2181_3_E_7april20_cells_virus_pH10_F2.raw	F1.2	26	1	31	24	0.0318241	2.035e-05	2.007e-08
FALSE	IGMEVTPSGTWLTYTGAIK	1xOxidation [M3]	1.24393e-07	4.17209e-06	1	1	3	P0DTC9	0	2041.03	High	2.035e-05	7.816e-08	61
	Confidence	Identifying Node	PSM Ambiguity	Annotated Sequence	Modifications	# Proteins	Master Protein Accessions	Protein Accessions	# Missed Cleavages	Charge	DeltaScore	DeltaCn	Rank	Search Engine Rank	m/z [Da]	MH+ [Da]	Theo. MH+ [Da]	DeltaM [ppm]	Deltam/z [Da]	Activation Type	MS Order	Isolation Interference [%]	Comp. Voltage [V]	Ion Inject Time [ms]	RT [min]	First Scan	Spectrum File	File ID	Ions Score	# Protein Groups	Identity Strict	Identity Relaxed	Expectation Value	Percolator q-Value	Percolator PEP
	High	Mascot (A4)	Unambiguous	IGmEVTPSGTWLTYTGAIK	M3(Oxidation)	1	P0DTC9	P0DTC9	0	3	1	0	1	1	681.02	2041.05	2041.03	7.53	0.00512	HCD (High Energy Collision Dissociation)	MS2	54.2629	-40	54	91.6907	50987	2181_3_E_7april20_cells_virus_pH10_F2.raw	F1.2	22	1	32	25	0.124238	2.035e-05	5.653e-07
	High	Mascot (A4)	Unambiguous	IGmEVTPSGTWLTYTGAIK	M3(Oxidation)	1	P0DTC9	P0DTC9	0	2	1	0	1	1	1021.03	2041.05	2041.03	8.25	0.00842	HCD (High Energy Collision Dissociation)	MS2	47.0966	-40	54	91.9769	51131	2181_3_E_7april20_cells_virus_pH10_F3.raw	F1.3	61	1	32	25	1.54497e-05	2.035e-05	7.816e-08
	High	Mascot (A4)	Unambiguous	IGmEVTPSGTWLTYTGAIK	M3(Oxidation)	1	P0DTC9	P0DTC9	0	3	1	0	1	1	681.021	2041.05	2041.03	7.89	0.00537	HCD (High Energy Collision Dissociation)	MS2	31.0473	-40	54	91.8359	51041	2181_3_E_7april20_cells_virus_pH10_F3.raw	F1.3	45	1	32	25	0.000682212	2.035e-05	2.139e-07
FALSE	IGMEVTPSGTWLTYTGAIKLDDKDPNFK		1.1536e-10	4.17209e-06	1	1	5	P0DTC9	2	3097.56	High	2.035e-05	7.376e-11	49
	Confidence	Identifying Node	PSM Ambiguity	Annotated Sequence	Modifications	# Proteins	Master Protein Accessions	Protein Accessions	# Missed Cleavages	Charge	DeltaScore	DeltaCn	Rank	Search Engine Rank	m/z [Da]	MH+ [Da]	Theo. MH+ [Da]	DeltaM [ppm]	Deltam/z [Da]	Activation Type	MS Order	Isolation Interference [%]	Comp. Voltage [V]	Ion Inject Time [ms]	RT [min]	First Scan	Spectrum File	File ID	Ions Score	# Protein Groups	Identity Strict	Identity Relaxed	Expectation Value	Percolator q-Value	Percolator PEP
	High	Mascot (A4)	Unambiguous	IGMEVTPSGTWLTYTGAIKLDDKDPNFK		1	P0DTC9	P0DTC9	2	4	1	0	1	1	775.151	3097.58	3097.56	8.52	0.00659	HCD (High Energy Collision Dissociation)	MS2	34.7561	-60	54	95.7888	53479	2181_3_E_7april20_cells_virus_pH10_F4.raw	F1.4	32	1	32	25	0.0100269	2.035e-05	8.458e-10
	High	Mascot (A4)	Unambiguous	IGMEVTPSGTWLTYTGAIKLDDKDPNFK		1	P0DTC9	P0DTC9	2	3		0	1	1	1033.2	3097.58	3097.56	8.11	0.00837	HCD (High Energy Collision Dissociation)	MS2	63.7167	-40	54	97.0853	54383	2181_3_E_7april20_cells_virus_pH10_F3.raw	F1.3	0	1	32	25	15.4673	2.035e-05	8.207e-08
	High	Mascot (A4)	Unambiguous	IGMEVTPSGTWLTYTGAIKLDDKDPNFK		1	P0DTC9	P0DTC9	2	4	1	0	1	1	775.15	3097.58	3097.56	7.49	0.0058	HCD (High Energy Collision Dissociation)	MS2	12.0065	-60	54	96.9521	54299	2181_3_E_7april20_cells_virus_pH10_F3.raw	F1.3	49	1	32	25	0.000217921	2.035e-05	7.376e-11
	High	Mascot (A4)	Unambiguous	IGMEVTPSGTWLTYTGAIKLDDKDPNFK		1	P0DTC9	P0DTC9	2	3	1	0	1	1	1033.2	3097.58	3097.56	9.05	0.00935	HCD (High Energy Collision Dissociation)	MS2	68.1532	-40	54	97.169	54476	2181_3_E_7april20_cells_virus_pH10_F2.raw	F1.2	2	1	32	25	10.9023	2.035e-05	1.592e-08
	High	Mascot (A4)	Unambiguous	IGMEVTPSGTWLTYTGAIKLDDKDPNFK		1	P0DTC9	P0DTC9	2	4	1	0	1	1	775.15	3097.58	3097.56	7.96	0.00617	HCD (High Energy Collision Dissociation)	MS2	15.3194	-60	54	96.9914	54363	2181_3_E_7april20_cells_virus_pH10_F2.raw	F1.2	47	1	32	25	0.000300618	2.035e-05	9.326e-11
FALSE	IGMEVTPSGTWLTYTGAIKLDDKDPNFK	1xOxidation [M3]	7.4129e-09	4.17209e-06	1	1	2	P0DTC9	2	3113.55	High	2.035e-05	4.693e-09	36
	Confidence	Identifying Node	PSM Ambiguity	Annotated Sequence	Modifications	# Proteins	Master Protein Accessions	Protein Accessions	# Missed Cleavages	Charge	DeltaScore	DeltaCn	Rank	Search Engine Rank	m/z [Da]	MH+ [Da]	Theo. MH+ [Da]	DeltaM [ppm]	Deltam/z [Da]	Activation Type	MS Order	Isolation Interference [%]	Comp. Voltage [V]	Ion Inject Time [ms]	RT [min]	First Scan	Spectrum File	File ID	Ions Score	# Protein Groups	Identity Strict	Identity Relaxed	Expectation Value	Percolator q-Value	Percolator PEP
	High	Mascot (A4)	Unambiguous	IGmEVTPSGTWLTYTGAIKLDDKDPNFK	M3(Oxidation)	1	P0DTC9	P0DTC9	2	4	1	0	1	1	779.151	3113.58	3113.55	9.71	0.00756	HCD (High Energy Collision Dissociation)	MS2	19.3951	-60	54	90.8911	50489	2181_3_E_7april20_cells_virus_pH10_F2.raw	F1.2	41	1	31	24	0.00120418	2.035e-05	1.378e-08
	High	Mascot (A4)	Unambiguous	IGmEVTPSGTWLTYTGAIKLDDKDPNFK	M3(Oxidation)	1	P0DTC9	P0DTC9	2	4	1	0	1	1	779.15	3113.58	3113.55	8.46	0.00658	HCD (High Energy Collision Dissociation)	MS2	45.4988	-60	54	90.9852	50493	2181_3_E_7april20_cells_virus_pH10_F3.raw	F1.3	36	1	31	24	0.00416228	2.035e-05	4.693e-09
FALSE	LNQLESK		0.0250446	0.00150454	1	1	1	P0DTC9	0	831.457	High	0.001036	0.01508	37
	Confidence	Identifying Node	PSM Ambiguity	Annotated Sequence	Modifications	# Proteins	Master Protein Accessions	Protein Accessions	# Missed Cleavages	Charge	DeltaScore	DeltaCn	Rank	Search Engine Rank	m/z [Da]	MH+ [Da]	Theo. MH+ [Da]	DeltaM [ppm]	Deltam/z [Da]	Activation Type	MS Order	Isolation Interference [%]	Comp. Voltage [V]	Ion Inject Time [ms]	RT [min]	First Scan	Spectrum File	File ID	Ions Score	# Protein Groups	Identity Strict	Identity Relaxed	Expectation Value	Percolator q-Value	Percolator PEP
	High	Mascot (A4)	Unambiguous	LNQLESK		1	P0DTC9	P0DTC9	0	2	0.5676	0	1	1	416.236	831.465	831.457	8.98	0.00373	HCD (High Energy Collision Dissociation)	MS2	47.4788	-60	54	21.179	5398	2181_3_E_7april20_cells_virus_pH10_F1.raw	F1.1	37	1	32	25	0.00400731	0.001036	0.01508
FALSE	ITFGGPSDSTGSNQNGER		7.48488e-11	4.17209e-06	1	1	16	P0DTC9	0	1823.82	High	2.035e-05	4.797e-11	124
	Confidence	Identifying Node	PSM Ambiguity	Annotated Sequence	Modifications	# Proteins	Master Protein Accessions	Protein Accessions	# Missed Cleavages	Charge	DeltaScore	DeltaCn	Rank	Search Engine Rank	m/z [Da]	MH+ [Da]	Theo. MH+ [Da]	DeltaM [ppm]	Deltam/z [Da]	Activation Type	MS Order	Isolation Interference [%]	Comp. Voltage [V]	Ion Inject Time [ms]	RT [min]	First Scan	Spectrum File	File ID	Ions Score	# Protein Groups	Identity Strict	Identity Relaxed	Expectation Value	Percolator q-Value	Percolator PEP
	High	Mascot (A4)	Unambiguous	ITFGGPSDSTGSNQNGER		1	P0DTC9	P0DTC9	0	2	1	0	1	1	912.418	1823.83	1823.82	7.31	0.00666	HCD (High Energy Collision Dissociation)	MS2	0	-60	54	43.9687	19913	2181_3_E_7april20_cells_virus_pH10_F3.raw	F1.3	124	1	33	26	9.2457e-12	2.035e-05	1.256e-10
	High	Mascot (A4)	Unambiguous	ITFGGPSDSTGSNQNGER		1	P0DTC9	P0DTC9	0	2	1	0	1	1	912.419	1823.83	1823.82	8.31	0.00758	HCD (High Energy Collision Dissociation)	MS2	0	-60	54	43.9702	19773	2181_3_E_7april20_cells_virus_pH10_F4.raw	F1.4	113	1	33	26	1.35363e-10	2.035e-05	1.074e-10
	High	Mascot (A4)	Unambiguous	ITFGGPSDSTGSNQNGER		1	P0DTC9	P0DTC9	0	3	1	0	1	1	608.615	1823.83	1823.82	7.6	0.00462	HCD (High Energy Collision Dissociation)	MS2	6.09009	-60	37.718	44.7091	20405	2181_3_E_7april20_cells_virus_pH10_F3.raw	F1.3	124	1	33	26	1.0866e-11	2.035e-05	3.284e-08
	High	Mascot (A4)	Unambiguous	ITFGGPSDSTGSNQNGER		1	P0DTC9	P0DTC9	0	3	1	0	1	1	608.615	1823.83	1823.82	8.9	0.00541	HCD (High Energy Collision Dissociation)	MS2	24.9897	-60	54	44.745	20269	2181_3_E_7april20_cells_virus_pH10_F4.raw	F1.4	60	1	33	26	2.34588e-05	2.035e-05	6.693e-07
	High	Mascot (A4)	Unambiguous	ITFGGPSDSTGSNQNGER		1	P0DTC9	P0DTC9	0	2	1	0	1	1	912.42	1823.83	1823.82	9.18	0.00837	HCD (High Energy Collision Dissociation)	MS2	10.7508	-40	54	43.6031	19529	2181_3_E_7april20_cells_virus_pH10_F4.raw	F1.4	124	1	33	26	1.04741e-11	2.035e-05	4.797e-11
	High	Mascot (A4)	Unambiguous	ITFGGPSDSTGSNQNGER		1	P0DTC9	P0DTC9	0	3	1	0	1	1	608.615	1823.83	1823.82	8	0.00486	HCD (High Energy Collision Dissociation)	MS2	38.7208	-60	47.56	43.6718	19717	2181_3_E_7april20_cells_virus_pH10_F3.raw	F1.3	59	1	33	26	3.11584e-05	2.035e-05	7.321e-07
	High	Mascot (A4)	Unambiguous	ITFGGPSDSTGSNQNGER		1	P0DTC9	P0DTC9	0	2	1	0	1	1	912.418	1823.83	1823.82	7.64	0.00697	HCD (High Energy Collision Dissociation)	MS2	38.2773	-40	54	43.5661	19652	2181_3_E_7april20_cells_virus_pH10_F3.raw	F1.3	115	1	33	26	7.2245e-11	2.035e-05	3.364e-10
	High	Mascot (A4)	Unambiguous	ITFGGPSDSTGSNQNGER		1	P0DTC9	P0DTC9	0	2	1	0	1	1	912.418	1823.83	1823.82	7.44	0.00678	HCD (High Energy Collision Dissociation)	MS2	1.2444	-40	10.007	44.6236	20190	2181_3_E_7april20_cells_virus_pH10_F4.raw	F1.4	122	1	33	26	1.65223e-11	2.035e-05	4.319e-10
	High	Mascot (A4)	Unambiguous	ITFGGPSDSTGSNQNGER		1	P0DTC9	P0DTC9	0	2	1	0	1	1	912.418	1823.83	1823.82	7.64	0.00697	HCD (High Energy Collision Dissociation)	MS2	3.84579	-40	54	44.1727	20182	2181_3_E_7april20_cells_virus_pH10_F2.raw	F1.2	138	1	33	26	4.26391e-13	2.035e-05	3.742e-10
	High	Mascot (A4)	Unambiguous	ITFGGPSDSTGSNQNGER		1	P0DTC9	P0DTC9	0	2	1	0	1	1	912.419	1823.83	1823.82	8.38	0.00764	HCD (High Energy Collision Dissociation)	MS2	11.3947	-40	54	43.2756	19964	2181_3_E_7april20_cells_virus_pH10_F1.raw	F1.1	124	1	33	26	8.94108e-12	2.035e-05	1.239e-10
	High	Mascot (A4)	Unambiguous	ITFGGPSDSTGSNQNGER		1	P0DTC9	P0DTC9	0	2	1	0	1	1	912.419	1823.83	1823.82	8.31	0.00758	HCD (High Energy Collision Dissociation)	MS2	0	-40	54	45.2081	20847	2181_3_E_7april20_cells_virus_pH10_F2.raw	F1.2	115	1	33	26	8.36564e-11	2.035e-05	2.427e-10
	High	Mascot (A4)	Unambiguous	ITFGGPSDSTGSNQNGER		1	P0DTC9	P0DTC9	0	3	1	0	1	1	608.615	1823.83	1823.82	7.8	0.00474	HCD (High Energy Collision Dissociation)	MS2	19.8571	-60	54	43.3507	20015	2181_3_E_7april20_cells_virus_pH10_F1.raw	F1.1	76	1	33	26	6.86004e-07	2.035e-05	5.662e-08
	High	Mascot (A4)	Unambiguous	ITFGGPSDSTGSNQNGER		1	P0DTC9	P0DTC9	0	3	1	0	1	1	608.615	1823.83	1823.82	7.6	0.00462	HCD (High Energy Collision Dissociation)	MS2	13.7639	-60	29.454	44.4308	20339	2181_3_E_7april20_cells_virus_pH10_F2.raw	F1.2	64	1	33	26	9.0588e-06	2.655e-05	4.071e-06
	High	Mascot (A4)	Unambiguous	ITFGGPSDSTGSNQNGER		1	P0DTC9	P0DTC9	0	2	1	0	1	1	912.418	1823.83	1823.82	7.24	0.0066	HCD (High Energy Collision Dissociation)	MS2	0	-40	54	44.3064	20640	2181_3_E_7april20_cells_virus_pH10_F1.raw	F1.1	120	1	33	26	2.52172e-11	2.035e-05	2.845e-10
	High	Mascot (A4)	Unambiguous	ITFGGPSDSTGSNQNGER		1	P0DTC9	P0DTC9	0	2	1	0	1	1	912.418	1823.83	1823.82	7.17	0.00654	HCD (High Energy Collision Dissociation)	MS2	0.372402	-40	3.078	44.5889	20327	2181_3_E_7april20_cells_virus_pH10_F3.raw	F1.3	124	1	33	26	9.21928e-12	2.035e-05	2.22e-10
	High	Mascot (A4)	Unambiguous	ITFGGPSDSTGSNQNGER		1	P0DTC9	P0DTC9	0	3	1	0	1	1	608.615	1823.83	1823.82	8.3	0.00505	HCD (High Energy Collision Dissociation)	MS2	22.4383	-60	54	43.7183	19605	2181_3_E_7april20_cells_virus_pH10_F4.raw	F1.4	104	1	33	26	9.5609e-10	2.035e-05	4.177e-08
FALSE	ITFGGPSDSTGSNQNGER	1xPhospho [T10]	1.61075e-07	4.17209e-06	1	1	1	P0DTC9	0	1903.78	High	2.035e-05	1.01e-07	89
	Confidence	Identifying Node	PSM Ambiguity	Annotated Sequence	Modifications	# Proteins	Master Protein Accessions	Protein Accessions	# Missed Cleavages	Charge	DeltaScore	DeltaCn	Rank	Search Engine Rank	m/z [Da]	MH+ [Da]	Theo. MH+ [Da]	DeltaM [ppm]	Deltam/z [Da]	Activation Type	MS Order	Isolation Interference [%]	Comp. Voltage [V]	Ion Inject Time [ms]	RT [min]	First Scan	Spectrum File	File ID	Ions Score	# Protein Groups	Identity Strict	Identity Relaxed	Expectation Value	Percolator q-Value	Percolator PEP
	High	Mascot (A4)	Unambiguous	ITFGGPSDStGSNQNGER	T10(Phospho)	1	P0DTC9	P0DTC9	0	2	0.1348	0	1	1	952.401	1903.8	1903.78	7.31	0.00696	HCD (High Energy Collision Dissociation)	MS2	6.27653	-40	54	50.0768	24038	2181_3_E_7april20_cells_virus_pH10_F2.raw	F1.2	89	1	33	26	2.75664e-08	2.035e-05	1.01e-07
FALSE	ITFGGPSDSTGSNQNGERSGAR		1.18386e-05	2.75777e-05	1	1	1	P0DTC9	1	2195.01	High	2.655e-05	7.359e-06	42
	Confidence	Identifying Node	PSM Ambiguity	Annotated Sequence	Modifications	# Proteins	Master Protein Accessions	Protein Accessions	# Missed Cleavages	Charge	DeltaScore	DeltaCn	Rank	Search Engine Rank	m/z [Da]	MH+ [Da]	Theo. MH+ [Da]	DeltaM [ppm]	Deltam/z [Da]	Activation Type	MS Order	Isolation Interference [%]	Comp. Voltage [V]	Ion Inject Time [ms]	RT [min]	First Scan	Spectrum File	File ID	Ions Score	# Protein Groups	Identity Strict	Identity Relaxed	Expectation Value	Percolator q-Value	Percolator PEP
	High	Mascot (A4)	Unambiguous	ITFGGPSDSTGSNQNGERSGAR		1	P0DTC9	P0DTC9	1	3	1	0	1	1	732.347	2195.03	2195.01	8.51	0.00623	HCD (High Energy Collision Dissociation)	MS2	5.34295	-60	54	37.7091	15650	2181_3_E_7april20_cells_virus_pH10_F4.raw	F1.4	42	1	34	27	0.00174188	2.655e-05	7.359e-06
FALSE	MAGNGGDAALALLLLDR		5.71573e-11	4.17209e-06	1	1	5	P0DTC9	0	1670.89	High	2.035e-05	3.659e-11	137
	Confidence	Identifying Node	PSM Ambiguity	Annotated Sequence	Modifications	# Proteins	Master Protein Accessions	Protein Accessions	# Missed Cleavages	Charge	DeltaScore	DeltaCn	Rank	Search Engine Rank	m/z [Da]	MH+ [Da]	Theo. MH+ [Da]	DeltaM [ppm]	Deltam/z [Da]	Activation Type	MS Order	Isolation Interference [%]	Comp. Voltage [V]	Ion Inject Time [ms]	RT [min]	First Scan	Spectrum File	File ID	Ions Score	# Protein Groups	Identity Strict	Identity Relaxed	Expectation Value	Percolator q-Value	Percolator PEP
	High	Mascot (A4)	Unambiguous	MAGNGGDAALALLLLDR		1	P0DTC9	P0DTC9	0	3	0.8082	0	1	1	557.639	1670.9	1670.89	7.43	0.00414	HCD (High Energy Collision Dissociation)	MS2	9.55669	-40	54	115.525	65646	2181_3_E_7april20_cells_virus_pH10_F3.raw	F1.3	73	1	31	24	7.64368e-07	2.655e-05	7.269e-06
	High	Mascot (A4)	Unambiguous	MAGNGGDAALALLLLDR		1	P0DTC9	P0DTC9	0	3	0.8116	0	1	1	557.639	1670.9	1670.89	7.65	0.00426	HCD (High Energy Collision Dissociation)	MS2	19.7976	-40	54	115.462	65478	2181_3_E_7april20_cells_virus_pH10_F2.raw	F1.2	69	1	31	24	1.88312e-06	2.655e-05	3.947e-06
	High	Mascot (A4)	Unambiguous	MAGNGGDAALALLLLDR		1	P0DTC9	P0DTC9	0	2	1	0	1	1	835.956	1670.9	1670.89	9.15	0.00765	HCD (High Energy Collision Dissociation)	MS2	57.7517	-40	54	115.893	66139	2181_3_E_7april20_cells_virus_pH10_F1.raw	F1.1	85	1	30	23	3.89976e-08	2.035e-05	2e-09
	High	Mascot (A4)	Unambiguous	MAGNGGDAALALLLLDR		1	P0DTC9	P0DTC9	0	2	1	0	1	1	835.955	1670.9	1670.89	7.77	0.00649	HCD (High Energy Collision Dissociation)	MS2	21.4236	-40	54	115.419	65456	2181_3_E_7april20_cells_virus_pH10_F2.raw	F1.2	137	1	31	24	2.52767e-13	2.035e-05	1.822e-10
	High	Mascot (A4)	Unambiguous	MAGNGGDAALALLLLDR		1	P0DTC9	P0DTC9	0	2	1	0	1	1	835.955	1670.9	1670.89	8.5	0.0071	HCD (High Energy Collision Dissociation)	MS2	52.2583	-40	54	115.288	65509	2181_3_E_7april20_cells_virus_pH10_F3.raw	F1.3	137	1	30	23	2.62524e-13	2.035e-05	3.659e-11
FALSE	MAGNGGDAALALLLLDR	1xOxidation [M1]	3.90087e-11	4.17209e-06	1	1	4	P0DTC9	0	1686.88	High	2.035e-05	2.497e-11	110
	Confidence	Identifying Node	PSM Ambiguity	Annotated Sequence	Modifications	# Proteins	Master Protein Accessions	Protein Accessions	# Missed Cleavages	Charge	DeltaScore	DeltaCn	Rank	Search Engine Rank	m/z [Da]	MH+ [Da]	Theo. MH+ [Da]	DeltaM [ppm]	Deltam/z [Da]	Activation Type	MS Order	Isolation Interference [%]	Comp. Voltage [V]	Ion Inject Time [ms]	RT [min]	First Scan	Spectrum File	File ID	Ions Score	# Protein Groups	Identity Strict	Identity Relaxed	Expectation Value	Percolator q-Value	Percolator PEP
	High	Mascot (A4)	Unambiguous	mAGNGGDAALALLLLDR	M1(Oxidation)	1	P0DTC9	P0DTC9	0	2	1	0	1	1	843.952	1686.9	1686.88	7.81	0.00659	HCD (High Energy Collision Dissociation)	MS2	68.1748	-40	54	112.2	63621	2181_3_E_7april20_cells_virus_pH10_F2.raw	F1.2	110	1	30	23	1.14646e-10	2.035e-05	2.497e-11
	High	Mascot (A4)	Unambiguous	mAGNGGDAALALLLLDR	M1(Oxidation)	1	P0DTC9	P0DTC9	0	3	1	0	1	1	562.971	1686.9	1686.88	7.73	0.00435	HCD (High Energy Collision Dissociation)	MS2	11.2844	-40	54	112.246	63645	2181_3_E_7april20_cells_virus_pH10_F2.raw	F1.2	70	1	30	23	1.35631e-06	2.035e-05	1.182e-07
	High	Mascot (A4)	Unambiguous	mAGNGGDAALALLLLDR	M1(Oxidation)	1	P0DTC9	P0DTC9	0	2	1	0	1	1	843.953	1686.9	1686.88	8.39	0.00708	HCD (High Energy Collision Dissociation)	MS2	37.6693	-40	54	112.487	64234	2181_3_E_7april20_cells_virus_pH10_F1.raw	F1.1	141	1	30	23	9.07414e-14	2.035e-05	4.336e-11
	High	Mascot (A4)	Unambiguous	mAGNGGDAALALLLLDR	M1(Oxidation)	1	P0DTC9	P0DTC9	0	2	1	0	1	1	843.954	1686.9	1686.88	9.77	0.00824	HCD (High Energy Collision Dissociation)	MS2	70.2149	-40	54	113.362	64285	2181_3_E_7april20_cells_virus_pH10_F2.raw	F1.2	64	1	30	23	4.99687e-06	2.035e-05	1.074e-09
FALSE	MAGNGGDAALALLLLDRLNQLESK		1.77936e-09	4.17209e-06	1	1	1	P0DTC9	1	2483.33	High	2.035e-05	1.128e-09	35
	Confidence	Identifying Node	PSM Ambiguity	Annotated Sequence	Modifications	# Proteins	Master Protein Accessions	Protein Accessions	# Missed Cleavages	Charge	DeltaScore	DeltaCn	Rank	Search Engine Rank	m/z [Da]	MH+ [Da]	Theo. MH+ [Da]	DeltaM [ppm]	Deltam/z [Da]	Activation Type	MS Order	Isolation Interference [%]	Comp. Voltage [V]	Ion Inject Time [ms]	RT [min]	First Scan	Spectrum File	File ID	Ions Score	# Protein Groups	Identity Strict	Identity Relaxed	Expectation Value	Percolator q-Value	Percolator PEP
	High	Mascot (A4)	Unambiguous	MAGNGGDAALALLLLDRLNQLESK		1	P0DTC9	P0DTC9	1	3	1	0	1	1	828.455	2483.35	2483.33	8.51	0.00704	HCD (High Energy Collision Dissociation)	MS2	26.3477	-40	54	112.016	63599	2181_3_E_7april20_cells_virus_pH10_F3.raw	F1.3	35	1	28	21	0.0021377	2.035e-05	1.128e-09
FALSE	MAGNGGDAALALLLLDRLNQLESKMSGK	1xOxidation [M25]	9.8359e-06	2.75777e-05	1	1	1	P0DTC9	2	2902.51	High	2.655e-05	6.127e-06	15
	Confidence	Identifying Node	PSM Ambiguity	Annotated Sequence	Modifications	# Proteins	Master Protein Accessions	Protein Accessions	# Missed Cleavages	Charge	DeltaScore	DeltaCn	Rank	Search Engine Rank	m/z [Da]	MH+ [Da]	Theo. MH+ [Da]	DeltaM [ppm]	Deltam/z [Da]	Activation Type	MS Order	Isolation Interference [%]	Comp. Voltage [V]	Ion Inject Time [ms]	RT [min]	First Scan	Spectrum File	File ID	Ions Score	# Protein Groups	Identity Strict	Identity Relaxed	Expectation Value	Percolator q-Value	Percolator PEP
	High	Mascot (A4)	Unambiguous	MAGNGGDAALALLLLDRLNQLESKmSGK	M25(Oxidation)	1	P0DTC9	P0DTC9	2	4	1	0	1	1	726.389	2902.54	2902.51	8.11	0.00589	HCD (High Energy Collision Dissociation)	MS2	50.0093	-60	54	117.732	67277	2181_3_E_7april20_cells_virus_pH10_F4.raw	F1.4	15	1	29	22	0.260761	2.655e-05	6.127e-06
FALSE	MKDLSPR		0.00667657	0.000512267	1	1	24	P0DTC9	1	846.45	High	0.0003612	0.004232	42
	Confidence	Identifying Node	PSM Ambiguity	Annotated Sequence	Modifications	# Proteins	Master Protein Accessions	Protein Accessions	# Missed Cleavages	Charge	DeltaScore	DeltaCn	Rank	Search Engine Rank	m/z [Da]	MH+ [Da]	Theo. MH+ [Da]	DeltaM [ppm]	Deltam/z [Da]	Activation Type	MS Order	Isolation Interference [%]	Comp. Voltage [V]	Ion Inject Time [ms]	RT [min]	First Scan	Spectrum File	File ID	Ions Score	# Protein Groups	Identity Strict	Identity Relaxed	Expectation Value	Percolator q-Value	Percolator PEP
	High	Mascot (A4)	Unambiguous	MKDLSPR		1	P0DTC9	P0DTC9	1	2	0.32	0	1	1	423.732	846.457	846.45	8.27	0.0035	HCD (High Energy Collision Dissociation)	MS2	67.5603	-80	54	22.6799	5997	2181_3_E_7april20_cells_virus_pH10_F2.raw	F1.2	25	1	31	24	0.0422398	0.0006265	0.008429
	High	Mascot (A4)	Unambiguous	MKDLSPR		1	P0DTC9	P0DTC9	1	2	0.7949	0	1	1	423.732	846.457	846.45	8.06	0.00341	HCD (High Energy Collision Dissociation)	MS2	40.5842	-80	54	21.6448	5311	2181_3_E_7april20_cells_virus_pH10_F2.raw	F1.2	39	1	31	24	0.00173669	0.001023	0.01427
	High	Mascot (A4)	Unambiguous	MKDLSPR		1	P0DTC9	P0DTC9	1	2	0.7692	0	1	1	423.732	846.457	846.45	8.42	0.00356	HCD (High Energy Collision Dissociation)	MS2	36.7384	-60	54	21.9943	5276	2181_3_E_7april20_cells_virus_pH10_F4.raw	F1.4	39	1	31	24	0.00158024	0.001016	0.01417
	High	Mascot (A4)	Unambiguous	MKDLSPR		1	P0DTC9	P0DTC9	1	2	0.8222	0	1	1	423.732	846.458	846.45	8.78	0.00371	HCD (High Energy Collision Dissociation)	MS2	10.252	-80	54	20.9407	5238	2181_3_E_7april20_cells_virus_pH10_F1.raw	F1.1	45	1	31	24	0.000433234	0.002278	0.04695
	High	Mascot (A4)	Unambiguous	MKDLSPR		1	P0DTC9	P0DTC9	1	2	0.7419	0	1	1	423.732	846.457	846.45	7.55	0.0032	HCD (High Energy Collision Dissociation)	MS2	32.564	-80	45.021	20.6425	5040	2181_3_E_7april20_cells_virus_pH10_F1.raw	F1.1	31	1	31	24	0.0107826	0.002532	0.05637
	High	Mascot (A4)	Unambiguous	MKDLSPR		1	P0DTC9	P0DTC9	1	2	0.7805	0	1	1	423.732	846.457	846.45	7.91	0.00335	HCD (High Energy Collision Dissociation)	MS2	35.9532	-80	54	21.6276	5174	2181_3_E_7april20_cells_virus_pH10_F3.raw	F1.3	41	1	31	24	0.00095028	0.00429	0.153
	High	Mascot (A4)	Unambiguous	MKDLSPR		1	P0DTC9	P0DTC9	1	2	0.8333	0	1	1	423.732	846.457	846.45	7.55	0.0032	HCD (High Energy Collision Dissociation)	MS2	43.9283	-40	54	21.817	5424	2181_3_E_7april20_cells_virus_pH10_F2.raw	F1.2	36	1	31	24	0.00373871	0.003779	0.117
	High	Mascot (A4)	Unambiguous	MKDLSPR		1	P0DTC9	P0DTC9	1	2	0.7955	0	1	1	423.732	846.457	846.45	7.48	0.00317	HCD (High Energy Collision Dissociation)	MS2	6.04834	-80	54	22.5607	5795	2181_3_E_7april20_cells_virus_pH10_F3.raw	F1.3	44	1	31	24	0.000561982	0.002003	0.03731
	High	Mascot (A4)	Unambiguous	MKDLSPR		1	P0DTC9	P0DTC9	1	2	0.75	0	1	1	423.732	846.457	846.45	8.34	0.00353	HCD (High Energy Collision Dissociation)	MS2	1.49525	-80	54	21.9101	5223	2181_3_E_7april20_cells_virus_pH10_F4.raw	F1.4	44	1	31	24	0.000491725	0.00144	0.02283
	High	Mascot (A4)	Unambiguous	MKDLSPR		1	P0DTC9	P0DTC9	1	2	0.7857	0	1	1	423.733	846.458	846.45	8.99	0.00381	HCD (High Energy Collision Dissociation)	MS2	20.3909	-40	54	20.867	5190	2181_3_E_7april20_cells_virus_pH10_F1.raw	F1.1	42	1	31	24	0.000921982	0.001503	0.02359
	High	Mascot (A4)	Unambiguous	MKDLSPR		1	P0DTC9	P0DTC9	1	2	0.75	0	1	1	423.732	846.457	846.45	8.2	0.00347	HCD (High Energy Collision Dissociation)	MS2	65.7923	-80	54	23.4798	6261	2181_3_E_7april20_cells_virus_pH10_F4.raw	F1.4	36	1	31	24	0.00340975	0.001503	0.02351
	High	Mascot (A4)	Unambiguous	MKDLSPR		1	P0DTC9	P0DTC9	1	2	0.8529	0	1	1	423.732	846.457	846.45	7.55	0.0032	HCD (High Energy Collision Dissociation)	MS2	25.0845	-80	54	23.695	6551	2181_3_E_7april20_cells_virus_pH10_F3.raw	F1.3	34	1	31	24	0.00520862	0.001892	0.032
	High	Mascot (A4)	Unambiguous	MKDLSPR		1	P0DTC9	P0DTC9	1	2	0.7647	0	1	1	423.732	846.457	846.45	8.49	0.00359	HCD (High Energy Collision Dissociation)	MS2	25.4919	-80	54	21.688	5737	2181_3_E_7april20_cells_virus_pH10_F1.raw	F1.1	34	1	31	24	0.00558113	0.001282	0.01987
	High	Mascot (A4)	Unambiguous	MKDLSPR		1	P0DTC9	P0DTC9	1	2	0.8947	0	1	1	423.732	846.457	846.45	8.34	0.00353	HCD (High Energy Collision Dissociation)	MS2	43.7139	-80	54	25.8294	7954	2181_3_E_7april20_cells_virus_pH10_F3.raw	F1.3	19	1	31	24	0.167002	0.002469	0.05372
	High	Mascot (A4)	Unambiguous	MKDLSPR		1	P0DTC9	P0DTC9	1	2	1	0	1	1	423.732	846.457	846.45	8.56	0.00362	HCD (High Energy Collision Dissociation)	MS2	61.8029	-80	54	23.3052	6290	2181_3_E_7april20_cells_virus_pH10_F3.raw	F1.3	17	1	31	24	0.249875	0.001968	0.03498
	High	Mascot (A4)	Unambiguous	MKDLSPR		1	P0DTC9	P0DTC9	1	2	0.6739	0	1	1	423.732	846.457	846.45	7.84	0.00332	HCD (High Energy Collision Dissociation)	MS2	3.60817	-80	40.608	22.6565	5860	2181_3_E_7april20_cells_virus_pH10_F3.raw	F1.3	46	1	31	24	0.000358691	0.001539	0.02538
	High	Mascot (A4)	Unambiguous	MKDLSPR		1	P0DTC9	P0DTC9	1	2	0.9091	0	1	1	423.732	846.456	846.45	7.19	0.00304	HCD (High Energy Collision Dissociation)	MS2	54.1588	-60	54	21.8313	5433	2181_3_E_7april20_cells_virus_pH10_F2.raw	F1.2	22	1	31	24	0.082551	0.007201	0.3704
	High	Mascot (A4)	Unambiguous	MKDLSPR		1	P0DTC9	P0DTC9	1	2	0.8438	0	1	1	423.732	846.457	846.45	7.84	0.00332	HCD (High Energy Collision Dissociation)	MS2	24.9652	-80	54	24.735	7242	2181_3_E_7april20_cells_virus_pH10_F3.raw	F1.3	32	1	31	24	0.00823608	0.0009913	0.01381
	High	Mascot (A4)	Unambiguous	MKDLSPR		1	P0DTC9	P0DTC9	1	2	0.7619	0	1	1	423.732	846.457	846.45	8.42	0.00356	HCD (High Energy Collision Dissociation)	MS2	54.2694	-40	54	21.9873	5273	2181_3_E_7april20_cells_virus_pH10_F4.raw	F1.4	42	1	31	24	0.000779332	0.0003612	0.004232
	High	Mascot (A4)	Unambiguous	MKDLSPR		1	P0DTC9	P0DTC9	1	2	0.9032	0	1	1	423.732	846.457	846.45	7.62	0.00323	HCD (High Energy Collision Dissociation)	MS2	47.1128	-80	54	24.4607	6906	2181_3_E_7april20_cells_virus_pH10_F4.raw	F1.4	31	1	31	24	0.0119048	0.003389	0.09387
	High	Mascot (A4)	Unambiguous	MKDLSPR		1	P0DTC9	P0DTC9	1	2	0.7949	0	1	1	423.732	846.457	846.45	7.77	0.00329	HCD (High Energy Collision Dissociation)	MS2	26.4622	-60	54	21.7528	5258	2181_3_E_7april20_cells_virus_pH10_F3.raw	F1.3	39	1	31	24	0.00190081	0.001791	0.03001
	High	Mascot (A4)	Unambiguous	MKDLSPR		1	P0DTC9	P0DTC9	1	2	0.7955	0	1	1	423.732	846.457	846.45	7.77	0.00329	HCD (High Energy Collision Dissociation)	MS2	26.6801	-40	54	21.7898	5281	2181_3_E_7april20_cells_virus_pH10_F3.raw	F1.3	44	1	31	24	0.000570085	0.0004775	0.006206
	High	Mascot (A4)	Unambiguous	MKDLSPR		1	P0DTC9	P0DTC9	1	2	0.8333	0	1	1	423.732	846.457	846.45	8.56	0.00362	HCD (High Energy Collision Dissociation)	MS2	52.247	-80	54	25.5093	7601	2181_3_E_7april20_cells_virus_pH10_F4.raw	F1.4	30	1	31	24	0.0120427	0.0003692	0.004619
	High	Mascot (A4)	Unambiguous	MKDLSPR		1	P0DTC9	P0DTC9	1	2	0.7857	0	1	1	423.732	846.458	846.45	8.63	0.00365	HCD (High Energy Collision Dissociation)	MS2	3.92381	-80	54	22.9363	5899	2181_3_E_7april20_cells_virus_pH10_F4.raw	F1.4	42	1	31	24	0.000903072	0.001282	0.0199
FALSE	MKDLSPR	1xOxidation [M1]	0.00975368	0.00072019	1	1	10	P0DTC9	1	862.445	High	0.0004775	0.006145	44
	Confidence	Identifying Node	PSM Ambiguity	Annotated Sequence	Modifications	# Proteins	Master Protein Accessions	Protein Accessions	# Missed Cleavages	Charge	DeltaScore	DeltaCn	Rank	Search Engine Rank	m/z [Da]	MH+ [Da]	Theo. MH+ [Da]	DeltaM [ppm]	Deltam/z [Da]	Activation Type	MS Order	Isolation Interference [%]	Comp. Voltage [V]	Ion Inject Time [ms]	RT [min]	First Scan	Spectrum File	File ID	Ions Score	# Protein Groups	Identity Strict	Identity Relaxed	Expectation Value	Percolator q-Value	Percolator PEP
	High	Mascot (A4)	Unambiguous	mKDLSPR	M1(Oxidation)	1	P0DTC9	P0DTC9	1	2	0.65	0	1	1	431.73	862.452	862.445	8.42	0.00363	HCD (High Energy Collision Dissociation)	MS2	0	-80	54	19.5073	3660	2181_3_E_7april20_cells_virus_pH10_F4.raw	F1.4	40	1	31	24	0.00149884	0.001274	0.01979
	High	Mascot (A4)	Unambiguous	mKDLSPR	M1(Oxidation)	1	P0DTC9	P0DTC9	1	2	0.5676	0	1	1	431.729	862.452	862.445	7.5	0.00324	HCD (High Energy Collision Dissociation)	MS2	18.4287	-80	54	17.5929	2512	2181_3_E_7april20_cells_virus_pH10_F3.raw	F1.3	37	1	31	24	0.00278038	0.00114	0.01691
	High	Mascot (A4)	Unambiguous	mKDLSPR	M1(Oxidation)	1	P0DTC9	P0DTC9	1	2	0.8235	0	1	1	431.729	862.452	862.445	7.5	0.00324	HCD (High Energy Collision Dissociation)	MS2	55.319	-80	54	19.6574	3880	2181_3_E_7april20_cells_virus_pH10_F3.raw	F1.3	34	1	31	24	0.0048877	0.001023	0.01438
	High	Mascot (A4)	Unambiguous	mKDLSPR	M1(Oxidation)	1	P0DTC9	P0DTC9	1	2	0.8065	0	1	1	431.729	862.452	862.445	7.65	0.0033	HCD (High Energy Collision Dissociation)	MS2	19.5376	-80	54	18.6205	3189	2181_3_E_7april20_cells_virus_pH10_F3.raw	F1.3	31	1	31	24	0.0101182	0.004732	0.186
	High	Mascot (A4)	Unambiguous	mKDLSPR	M1(Oxidation)	1	P0DTC9	P0DTC9	1	2	1	0	1	1	431.73	862.452	862.445	8.21	0.00354	HCD (High Energy Collision Dissociation)	MS2	87.0463	-80	54	20.1546	4211	2181_3_E_7april20_cells_virus_pH10_F3.raw	F1.3	3	1	31	24	7.49474	0.001665	0.02775
	High	Mascot (A4)	Unambiguous	mKDLSPR	M1(Oxidation)	1	P0DTC9	P0DTC9	1	2	0.7021	0	1	1	431.73	862.452	862.445	8.07	0.00348	HCD (High Energy Collision Dissociation)	MS2	4.41433	-80	54	17.2981	2833	2181_3_E_7april20_cells_virus_pH10_F1.raw	F1.1	47	1	31	24	0.000264093	0.001117	0.0166
	High	Mascot (A4)	Unambiguous	mKDLSPR	M1(Oxidation)	1	P0DTC9	P0DTC9	1	2	0.6596	0	1	1	431.73	862.452	862.445	8.14	0.00351	HCD (High Energy Collision Dissociation)	MS2	8.68981	-80	54	17.4659	2330	2181_3_E_7april20_cells_virus_pH10_F4.raw	F1.4	47	1	31	24	0.000310282	0.0008963	0.01209
	High	Mascot (A4)	Unambiguous	mKDLSPR	M1(Oxidation)	1	P0DTC9	P0DTC9	1	2	0.6585	0	1	1	431.73	862.452	862.445	8	0.00345	HCD (High Energy Collision Dissociation)	MS2	19.4893	-80	54	18.4861	2994	2181_3_E_7april20_cells_virus_pH10_F4.raw	F1.4	41	1	31	24	0.0011771	0.0008144	0.01084
	High	Mascot (A4)	Unambiguous	mKDLSPR	M1(Oxidation)	1	P0DTC9	P0DTC9	1	2	0.8182	0	1	1	431.73	862.452	862.445	7.86	0.00339	HCD (High Energy Collision Dissociation)	MS2	7.59785	-80	54	17.5748	2624	2181_3_E_7april20_cells_virus_pH10_F2.raw	F1.2	44	1	31	24	0.000515659	0.0004775	0.006145
	High	Mascot (A4)	Unambiguous	mKDLSPR	M1(Oxidation)	1	P0DTC9	P0DTC9	1	2	0.7647	0	1	1	431.73	862.452	862.445	8.49	0.00366	HCD (High Energy Collision Dissociation)	MS2	62.9577	-80	54	21.5772	5007	2181_3_E_7april20_cells_virus_pH10_F4.raw	F1.4	17	1	31	24	0.253371	0.004481	0.1678
FALSE	MSGKGQQQQGQTVTK		5.23671e-08	4.17209e-06	1	1	4	P0DTC9	1	1605.8	High	2.035e-05	3.296e-08	105
	Confidence	Identifying Node	PSM Ambiguity	Annotated Sequence	Modifications	# Proteins	Master Protein Accessions	Protein Accessions	# Missed Cleavages	Charge	DeltaScore	DeltaCn	Rank	Search Engine Rank	m/z [Da]	MH+ [Da]	Theo. MH+ [Da]	DeltaM [ppm]	Deltam/z [Da]	Activation Type	MS Order	Isolation Interference [%]	Comp. Voltage [V]	Ion Inject Time [ms]	RT [min]	First Scan	Spectrum File	File ID	Ions Score	# Protein Groups	Identity Strict	Identity Relaxed	Expectation Value	Percolator q-Value	Percolator PEP
	High	Mascot (A4)	Unambiguous	MSGKGQQQQGQTVTK		1	P0DTC9	P0DTC9	1	2	0.9211	0	1	1	803.412	1605.82	1605.8	8.96	0.0072	HCD (High Energy Collision Dissociation)	MS2	1.11783	-40	54	16.5199	2316	2181_3_E_7april20_cells_virus_pH10_F1.raw	F1.1	76	1	32	25	4.66943e-07	2.035e-05	5.618e-08
	High	Mascot (A4)	Unambiguous	MSGKGQQQQGQTVTK		1	P0DTC9	P0DTC9	1	2	0.9231	0	1	1	803.41	1605.81	1605.8	7.44	0.00598	HCD (High Energy Collision Dissociation)	MS2	0.401526	-40	20.522	16.6535	2017	2181_3_E_7april20_cells_virus_pH10_F2.raw	F1.2	78	1	32	25	2.72042e-07	2.035e-05	1.391e-07
	High	Mascot (A4)	Unambiguous	MSGKGQQQQGQTVTK		1	P0DTC9	P0DTC9	1	2	0.9268	0	1	1	803.41	1605.81	1605.8	7.52	0.00604	HCD (High Energy Collision Dissociation)	MS2	1.71861	-40	35.067	16.7036	1836	2181_3_E_7april20_cells_virus_pH10_F4.raw	F1.4	82	1	32	25	1.27056e-07	2.035e-05	2.105e-07
	High	Mascot (A4)	Unambiguous	MSGKGQQQQGQTVTK		1	P0DTC9	P0DTC9	1	2	0.9619	0	1	1	803.41	1605.81	1605.8	7.21	0.00579	HCD (High Energy Collision Dissociation)	MS2	0	-40	9.819	16.7126	1935	2181_3_E_7april20_cells_virus_pH10_F3.raw	F1.3	105	1	32	25	5.74571e-10	2.035e-05	3.296e-08
FALSE	MSGKGQQQQGQTVTK	1xOxidation [M1]	1.01046e-07	4.17209e-06	1	1	2	P0DTC9	1	1621.8	High	2.035e-05	6.362e-08	107
	Confidence	Identifying Node	PSM Ambiguity	Annotated Sequence	Modifications	# Proteins	Master Protein Accessions	Protein Accessions	# Missed Cleavages	Charge	DeltaScore	DeltaCn	Rank	Search Engine Rank	m/z [Da]	MH+ [Da]	Theo. MH+ [Da]	DeltaM [ppm]	Deltam/z [Da]	Activation Type	MS Order	Isolation Interference [%]	Comp. Voltage [V]	Ion Inject Time [ms]	RT [min]	First Scan	Spectrum File	File ID	Ions Score	# Protein Groups	Identity Strict	Identity Relaxed	Expectation Value	Percolator q-Value	Percolator PEP
	High	Mascot (A4)	Unambiguous	mSGKGQQQQGQTVTK	M1(Oxidation)	1	P0DTC9	P0DTC9	1	2	1	0	1	1	811.409	1621.81	1621.8	9.38	0.0076	HCD (High Energy Collision Dissociation)	MS2	0	-40	54	16.5673	1960	2181_3_E_7april20_cells_virus_pH10_F2.raw	F1.2	24	1	33	26	0.0960014	0.0002743	0.003373
	High	Mascot (A4)	Unambiguous	mSGKGQQQQGQTVTK	M1(Oxidation)	1	P0DTC9	P0DTC9	1	2	1	0	1	1	811.408	1621.81	1621.8	7.79	0.00632	HCD (High Energy Collision Dissociation)	MS2	1.4485	-40	54	16.5776	1846	2181_3_E_7april20_cells_virus_pH10_F3.raw	F1.3	107	1	33	26	4.03136e-10	2.035e-05	6.362e-08
FALSE	MSGKGQQQQGQTVTKK		2.74457e-08	4.17209e-06	1	1	5	P0DTC9	2	1733.9	High	2.035e-05	1.727e-08	61
	Confidence	Identifying Node	PSM Ambiguity	Annotated Sequence	Modifications	# Proteins	Master Protein Accessions	Protein Accessions	# Missed Cleavages	Charge	DeltaScore	DeltaCn	Rank	Search Engine Rank	m/z [Da]	MH+ [Da]	Theo. MH+ [Da]	DeltaM [ppm]	Deltam/z [Da]	Activation Type	MS Order	Isolation Interference [%]	Comp. Voltage [V]	Ion Inject Time [ms]	RT [min]	First Scan	Spectrum File	File ID	Ions Score	# Protein Groups	Identity Strict	Identity Relaxed	Expectation Value	Percolator q-Value	Percolator PEP
	High	Mascot (A4)	Unambiguous	MSGKGQQQQGQTVTKK		1	P0DTC9	P0DTC9	2	2	1	0	1	1	867.459	1733.91	1733.9	8.38	0.00726	HCD (High Energy Collision Dissociation)	MS2	0.460359	-40	54	16.5632	1742	2181_3_E_7april20_cells_virus_pH10_F4.raw	F1.4	66	1	31	24	3.23952e-06	2.035e-05	8.142e-07
	High	Mascot (A4)	Unambiguous	MSGKGQQQQGQTVTKK		1	P0DTC9	P0DTC9	2	4	1	0	1	1	434.233	1733.91	1733.9	8.85	0.00384	HCD (High Energy Collision Dissociation)	MS2	1.23344	-60	14.836	16.5236	1717	2181_3_E_7april20_cells_virus_pH10_F4.raw	F1.4	49	1	31	24	0.000166668	2.655e-05	2.306e-05
	High	Mascot (A4)	Unambiguous	MSGKGQQQQGQTVTKK		1	P0DTC9	P0DTC9	2	3	1	0	1	1	578.641	1733.91	1733.9	7.52	0.00435	HCD (High Energy Collision Dissociation)	MS2	6.81342	-60	54	16.5412	1821	2181_3_E_7april20_cells_virus_pH10_F3.raw	F1.3	61	1	31	24	1.11111e-05	2.035e-05	1.727e-08
	High	Mascot (A4)	Unambiguous	MSGKGQQQQGQTVTKK		1	P0DTC9	P0DTC9	2	3	1	0	1	1	578.642	1733.91	1733.9	7.95	0.00459	HCD (High Energy Collision Dissociation)	MS2	0.779051	-60	54	16.5275	1718	2181_3_E_7april20_cells_virus_pH10_F4.raw	F1.4	72	1	31	24	8.37785e-07	2.035e-05	3.65e-08
	High	Mascot (A4)	Unambiguous	MSGKGQQQQGQTVTKK		1	P0DTC9	P0DTC9	2	4	1	0	1	1	434.233	1733.91	1733.9	7.66	0.00332	HCD (High Energy Collision Dissociation)	MS2	10.2788	-60	54	16.5397	1820	2181_3_E_7april20_cells_virus_pH10_F3.raw	F1.3	55	1	31	24	4.9456e-05	3.735e-05	8.461e-05
FALSE	MSGKGQQQQGQTVTKK	1xOxidation [M1]	0.0707712	0.00304048	1	1	1	P0DTC9	2	1749.89	High	0.002063	0.03954	2
	Confidence	Identifying Node	PSM Ambiguity	Annotated Sequence	Modifications	# Proteins	Master Protein Accessions	Protein Accessions	# Missed Cleavages	Charge	DeltaScore	DeltaCn	Rank	Search Engine Rank	m/z [Da]	MH+ [Da]	Theo. MH+ [Da]	DeltaM [ppm]	Deltam/z [Da]	Activation Type	MS Order	Isolation Interference [%]	Comp. Voltage [V]	Ion Inject Time [ms]	RT [min]	First Scan	Spectrum File	File ID	Ions Score	# Protein Groups	Identity Strict	Identity Relaxed	Expectation Value	Percolator q-Value	Percolator PEP
	High	Mascot (A4)	Unambiguous	mSGKGQQQQGQTVTKK	M1(Oxidation)	1	P0DTC9	P0DTC9	2	3	1	0	1	1	583.974	1749.91	1749.89	9.49	0.00553	HCD (High Energy Collision Dissociation)	MS2	7.73675	-40	54	16.4296	1659	2181_3_E_7april20_cells_virus_pH10_F4.raw	F1.4	2	1	32	25	11.1802	0.002063	0.03954
FALSE	NPANNAAIVLQLPQGTTLPK		3.48355e-12	4.17209e-06	1	1	10	P0DTC9	0	2060.15	High	2.035e-05	2.242e-12	72
	Confidence	Identifying Node	PSM Ambiguity	Annotated Sequence	Modifications	# Proteins	Master Protein Accessions	Protein Accessions	# Missed Cleavages	Charge	DeltaScore	DeltaCn	Rank	Search Engine Rank	m/z [Da]	MH+ [Da]	Theo. MH+ [Da]	DeltaM [ppm]	Deltam/z [Da]	Activation Type	MS Order	Isolation Interference [%]	Comp. Voltage [V]	Ion Inject Time [ms]	RT [min]	First Scan	Spectrum File	File ID	Ions Score	# Protein Groups	Identity Strict	Identity Relaxed	Expectation Value	Percolator q-Value	Percolator PEP
	High	Mascot (A4)	Unambiguous	NPANNAAIVLQLPQGTTLPK		1	P0DTC9	P0DTC9	0	2	1	0	1	1	1030.59	2060.17	2060.15	9.17	0.00944	HCD (High Energy Collision Dissociation)	MS2	55.3551	-40	54	89.9983	49855	2181_3_E_7april20_cells_virus_pH10_F3.raw	F1.3	89	1	25	18	3.96415e-09	2.035e-05	1.673e-11
	High	Mascot (A4)	Unambiguous	NPANNAAIVLQLPQGTTLPK		1	P0DTC9	P0DTC9	0	3	1	0	1	1	687.392	2060.16	2060.15	5.4	0.00371	HCD (High Energy Collision Dissociation)	MS2	3.96087	-40	54	91.1046	50626	2181_3_E_7april20_cells_virus_pH10_F2.raw	F1.2	49	1	25	18	4.32558e-05	2.035e-05	4.171e-07
	High	Mascot (A4)	Unambiguous	NPANNAAIVLQLPQGTTLPK		1	P0DTC9	P0DTC9	0	3	1	0	1	1	687.393	2060.16	2060.15	6.55	0.0045	HCD (High Energy Collision Dissociation)	MS2	7.45527	-40	54	90.1102	50435	2181_3_E_7april20_cells_virus_pH10_F1.raw	F1.1	44	1	24	17	0.000113844	2.035e-05	2.311e-08
	High	Mascot (A4)	Unambiguous	NPANNAAIVLQLPQGTTLPK		1	P0DTC9	P0DTC9	0	2	1	0	1	1	1030.59	2060.17	2060.15	9.88	0.01017	HCD (High Energy Collision Dissociation)	MS2	0	-40	54	89.7856	49648	2181_3_E_7april20_cells_virus_pH10_F4.raw	F1.4	72	1	25	18	2.02248e-07	2.035e-05	2.242e-12
	High	Mascot (A4)	Unambiguous	NPANNAAIVLQLPQGTTLPK		1	P0DTC9	P0DTC9	0	3	1	0	1	1	687.394	2060.17	2060.15	8.6	0.0059	HCD (High Energy Collision Dissociation)	MS2	1.44939	-40	24.177	90.0807	49957	2181_3_E_7april20_cells_virus_pH10_F2.raw	F1.2	57	1	25	18	6.28802e-06	2.035e-05	3.958e-08
	High	Mascot (A4)	Unambiguous	NPANNAAIVLQLPQGTTLPK		1	P0DTC9	P0DTC9	0	3	1	0	1	1	687.394	2060.17	2060.15	8.33	0.00572	HCD (High Energy Collision Dissociation)	MS2	46.1141	-40	54	92.0207	51158	2181_3_E_7april20_cells_virus_pH10_F3.raw	F1.3	31	1	25	18	0.00249755	2.035e-05	1.778e-07
	High	Mascot (A4)	Unambiguous	NPANNAAIVLQLPQGTTLPK		1	P0DTC9	P0DTC9	0	3	1	0	1	1	687.394	2060.17	2060.15	8.06	0.00554	HCD (High Energy Collision Dissociation)	MS2	0.66991	-40	6.111	90.9607	50478	2181_3_E_7april20_cells_virus_pH10_F3.raw	F1.3	49	1	25	18	4.49826e-05	2.035e-05	3.43e-09
	High	Mascot (A4)	Unambiguous	NPANNAAIVLQLPQGTTLPK		1	P0DTC9	P0DTC9	0	3	1	0	1	1	687.393	2060.17	2060.15	7.71	0.00529	HCD (High Energy Collision Dissociation)	MS2	52.0142	-40	54	89.9414	49830	2181_3_E_7april20_cells_virus_pH10_F3.raw	F1.3	52	1	25	18	2.05031e-05	2.035e-05	3.081e-09
	High	Mascot (A4)	Unambiguous	NPANNAAIVLQLPQGTTLPK		1	P0DTC9	P0DTC9	0	2	1	0	1	1	1030.59	2060.17	2060.15	7.63	0.00786	HCD (High Energy Collision Dissociation)	MS2	18.026	-40	54	90.1864	50025	2181_3_E_7april20_cells_virus_pH10_F2.raw	F1.2	77	1	24	17	6.73537e-08	2.035e-05	9.92e-12
	High	Mascot (A4)	Unambiguous	NPANNAAIVLQLPQGTTLPK		1	P0DTC9	P0DTC9	0	3	1	0	1	1	687.395	2060.17	2060.15	9.49	0.00651	HCD (High Energy Collision Dissociation)	MS2	8.29748	-40	54	89.6866	49584	2181_3_E_7april20_cells_virus_pH10_F4.raw	F1.4	43	1	25	18	0.00017344	2.035e-05	4.471e-09
FALSE	NPANNAAIVLQLPQGTTLPKGFYAEGSR		4.08019e-11	4.17209e-06	1	1	3	P0DTC9	1	2927.54	High	2.035e-05	2.618e-11	51
	Confidence	Identifying Node	PSM Ambiguity	Annotated Sequence	Modifications	# Proteins	Master Protein Accessions	Protein Accessions	# Missed Cleavages	Charge	DeltaScore	DeltaCn	Rank	Search Engine Rank	m/z [Da]	MH+ [Da]	Theo. MH+ [Da]	DeltaM [ppm]	Deltam/z [Da]	Activation Type	MS Order	Isolation Interference [%]	Comp. Voltage [V]	Ion Inject Time [ms]	RT [min]	First Scan	Spectrum File	File ID	Ions Score	# Protein Groups	Identity Strict	Identity Relaxed	Expectation Value	Percolator q-Value	Percolator PEP
	High	Mascot (A4)	Unambiguous	NPANNAAIVLQLPQGTTLPKGFYAEGSR		1	P0DTC9	P0DTC9	1	3	1	0	1	1	976.524	2927.56	2927.54	6.59	0.00643	HCD (High Energy Collision Dissociation)	MS2	60.797	-40	54	94.0825	52484	2181_3_E_7april20_cells_virus_pH10_F3.raw	F1.3	51	1	29	22	7.02261e-05	2.035e-05	2.618e-11
	High	Mascot (A4)	Unambiguous	NPANNAAIVLQLPQGTTLPKGFYAEGSR		1	P0DTC9	P0DTC9	1	3	1	0	1	1	976.526	2927.56	2927.54	8.4	0.0082	HCD (High Energy Collision Dissociation)	MS2	93.407	-40	10.678	93.1674	51815	2181_3_E_7april20_cells_virus_pH10_F4.raw	F1.4	32	1	29	22	0.00463248	2.035e-05	2.314e-09
	High	Mascot (A4)	Unambiguous	NPANNAAIVLQLPQGTTLPKGFYAEGSR		1	P0DTC9	P0DTC9	1	4	1	0	1	1	732.646	2927.56	2927.54	8.21	0.00601	HCD (High Energy Collision Dissociation)	MS2	60.9866	-60	20.952	94.1398	52522	2181_3_E_7april20_cells_virus_pH10_F3.raw	F1.3	36	1	29	22	0.00223607	2.035e-05	5.952e-08
FALSE	NSTPGSSRGTSPAR	1xPhospho [S]	0.000242858	2.75777e-05	1	1	2	P0DTC9	1	1454.64	High	3.735e-05	0.0001493	29
	Confidence	Identifying Node	PSM Ambiguity	Annotated Sequence	Modifications	# Proteins	Master Protein Accessions	Protein Accessions	# Missed Cleavages	Charge	DeltaScore	DeltaCn	Rank	Search Engine Rank	m/z [Da]	MH+ [Da]	Theo. MH+ [Da]	DeltaM [ppm]	Deltam/z [Da]	Activation Type	MS Order	Isolation Interference [%]	Comp. Voltage [V]	Ion Inject Time [ms]	RT [min]	First Scan	Spectrum File	File ID	Ions Score	# Protein Groups	Identity Strict	Identity Relaxed	Expectation Value	Percolator q-Value	Percolator PEP
	High	Mascot (A4)	Unambiguous	NSTPGSsRGTSPAR	S7(Phospho)	1	P0DTC9	P0DTC9	1	3	0.5	0	1	1	485.555	1454.65	1454.64	8.99	0.00436	HCD (High Energy Collision Dissociation)	MS2	6.48185	-80	54	16.7503	2468	2181_3_E_7april20_cells_virus_pH10_F1.raw	F1.1	12	1	32	25	1.23741	0.000718	0.009463
	High	Mascot (A4)	Unambiguous	NSTPGSSRGTsPAR	S11(Phospho)	1	P0DTC9	P0DTC9	1	2	0.4138	0	1	1	727.83	1454.65	1454.64	9.81	0.00714	HCD (High Energy Collision Dissociation)	MS2	4.5259	-40	54	16.7178	2447	2181_3_E_7april20_cells_virus_pH10_F1.raw	F1.1	29	1	32	25	0.025071	3.735e-05	0.0001493
FALSE	QGTDYKHWPQIAQFAPSASAFFGMSR		1.13981e-11	4.17209e-06	1	1	10	P0DTC9	1	2928.39	High	2.035e-05	7.313e-12	68
	Confidence	Identifying Node	PSM Ambiguity	Annotated Sequence	Modifications	# Proteins	Master Protein Accessions	Protein Accessions	# Missed Cleavages	Charge	DeltaScore	DeltaCn	Rank	Search Engine Rank	m/z [Da]	MH+ [Da]	Theo. MH+ [Da]	DeltaM [ppm]	Deltam/z [Da]	Activation Type	MS Order	Isolation Interference [%]	Comp. Voltage [V]	Ion Inject Time [ms]	RT [min]	First Scan	Spectrum File	File ID	Ions Score	# Protein Groups	Identity Strict	Identity Relaxed	Expectation Value	Percolator q-Value	Percolator PEP
	High	Mascot (A4)	Unambiguous	QGTDYKHWPQIAQFAPSASAFFGMSR		1	P0DTC9	P0DTC9	1	4	1	0	1	1	732.859	2928.42	2928.39	9.07	0.00664	HCD (High Energy Collision Dissociation)	MS2	2.09124	-60	12.401	102.31	57654	2181_3_E_7april20_cells_virus_pH10_F4.raw	F1.4	49	1	34	27	0.000360797	2.035e-05	8.064e-09
	High	Mascot (A4)	Unambiguous	QGTDYKHWPQIAQFAPSASAFFGMSR		1	P0DTC9	P0DTC9	1	3	1	0	1	1	976.801	2928.39	2928.39	-0.15	-0.00015	HCD (High Energy Collision Dissociation)	MS2	42.5959	-40	54	110.325	62684	2181_3_E_7april20_cells_virus_pH10_F4.raw	F1.4	68	1	34	27	4.46311e-06	0.0004852	0.006623
	High	Mascot (A4)	Unambiguous	QGTDYKHWPQIAQFAPSASAFFGMSR		1	P0DTC9	P0DTC9	1	4	1	0	1	1	732.859	2928.41	2928.39	8.82	0.00646	HCD (High Energy Collision Dissociation)	MS2	35.5541	-80	54	101.48	57121	2181_3_E_7april20_cells_virus_pH10_F4.raw	F1.4	36	1	34	27	0.00711287	2.655e-05	2.528e-05
	High	Mascot (A4)	Unambiguous	QGTDYKHWPQIAQFAPSASAFFGMSR		1	P0DTC9	P0DTC9	1	3	1	0	1	1	976.81	2928.42	2928.39	9.41	0.00919	HCD (High Energy Collision Dissociation)	MS2	0.218443	-40	0.866	102.204	57587	2181_3_E_7april20_cells_virus_pH10_F4.raw	F1.4	68	1	34	27	4.47076e-06	2.035e-05	7.313e-12
	High	Mascot (A4)	Unambiguous	QGTDYKHWPQIAQFAPSASAFFGMSR		1	P0DTC9	P0DTC9	1	4	1	0	1	1	732.859	2928.41	2928.39	8.57	0.00628	HCD (High Energy Collision Dissociation)	MS2	30.7794	-60	54	101.271	56987	2181_3_E_7april20_cells_virus_pH10_F4.raw	F1.4	51	1	34	27	0.000201695	2.035e-05	2.864e-08
	High	Mascot (A4)	Unambiguous	QGTDYKHWPQIAQFAPSASAFFGMSR		1	P0DTC9	P0DTC9	1	5	1	0	1	1	586.489	2928.41	2928.39	8.51	0.00498	HCD (High Energy Collision Dissociation)	MS2	4.66976	-40	54	102.488	57767	2181_3_E_7april20_cells_virus_pH10_F4.raw	F1.4	32	1	34	27	0.0161031	2.035e-05	1.718e-07
	High	Mascot (A4)	Unambiguous	QGTDYKHWPQIAQFAPSASAFFGMSR		1	P0DTC9	P0DTC9	1	4	1	0	1	1	732.858	2928.41	2928.39	7.91	0.00579	HCD (High Energy Collision Dissociation)	MS2	36.0382	-60	54	105.975	59953	2181_3_E_7april20_cells_virus_pH10_F4.raw	F1.4	44	1	34	27	0.000989381	2.035e-05	2.766e-06
	High	Mascot (A4)	Unambiguous	QGTDYKHWPQIAQFAPSASAFFGMSR		1	P0DTC9	P0DTC9	1	3	1	0	1	1	976.809	2928.41	2928.39	7.85	0.00766	HCD (High Energy Collision Dissociation)	MS2	51.2258	-40	54	101.157	56915	2181_3_E_7april20_cells_virus_pH10_F4.raw	F1.4	49	1	34	27	0.000355443	2.035e-05	6.515e-09
	High	Mascot (A4)	Unambiguous	QGTDYKHWPQIAQFAPSASAFFGMSR		1	P0DTC9	P0DTC9	1	4	1	0	1	1	732.858	2928.41	2928.39	7.82	0.00573	HCD (High Energy Collision Dissociation)	MS2	5.64451	-80	54	102.516	57786	2181_3_E_7april20_cells_virus_pH10_F4.raw	F1.4	45	1	34	27	0.000926339	2.655e-05	1.272e-05
	High	Mascot (A4)	Unambiguous	QGTDYKHWPQIAQFAPSASAFFGMSR		1	P0DTC9	P0DTC9	1	4	1	0	1	1	732.859	2928.41	2928.39	8.74	0.0064	HCD (High Energy Collision Dissociation)	MS2	45.6101	-40	54	102.68	57889	2181_3_E_7april20_cells_virus_pH10_F4.raw	F1.4	39	1	34	27	0.00354564	2.655e-05	1.098e-05
FALSE	QGTDYKHWPQIAQFAPSASAFFGMSR	1xOxidation [M24]	6.0603e-08	4.17209e-06	1	1	5	P0DTC9	1	2944.38	High	2.035e-05	3.81e-08	55
	Confidence	Identifying Node	PSM Ambiguity	Annotated Sequence	Modifications	# Proteins	Master Protein Accessions	Protein Accessions	# Missed Cleavages	Charge	DeltaScore	DeltaCn	Rank	Search Engine Rank	m/z [Da]	MH+ [Da]	Theo. MH+ [Da]	DeltaM [ppm]	Deltam/z [Da]	Activation Type	MS Order	Isolation Interference [%]	Comp. Voltage [V]	Ion Inject Time [ms]	RT [min]	First Scan	Spectrum File	File ID	Ions Score	# Protein Groups	Identity Strict	Identity Relaxed	Expectation Value	Percolator q-Value	Percolator PEP
	High	Mascot (A4)	Unambiguous	QGTDYKHWPQIAQFAPSASAFFGmSR	M24(Oxidation)	1	P0DTC9	P0DTC9	1	4	1	0	1	1	736.859	2944.41	2944.38	9.84	0.00724	HCD (High Energy Collision Dissociation)	MS2	31.8187	-60	54	97.3748	54498	2181_3_E_7april20_cells_virus_pH10_F4.raw	F1.4	22	1	34	27	0.214064	2.035e-05	2.399e-06
	High	Mascot (A4)	Unambiguous	QGTDYKHWPQIAQFAPSASAFFGmSR	M24(Oxidation)	1	P0DTC9	P0DTC9	1	5	1	0	1	1	589.688	2944.41	2944.38	9.17	0.0054	HCD (High Energy Collision Dissociation)	MS2	31.1011	-40	54	96.738	54092	2181_3_E_7april20_cells_virus_pH10_F4.raw	F1.4	35	1	35	28	0.0106795	2.035e-05	6.738e-08
	High	Mascot (A4)	Unambiguous	QGTDYKHWPQIAQFAPSASAFFGmSR	M24(Oxidation)	1	P0DTC9	P0DTC9	1	4	1	0	1	1	736.857	2944.41	2944.38	7.93	0.00584	HCD (High Energy Collision Dissociation)	MS2	27.2973	-60	54	96.3207	53823	2181_3_E_7april20_cells_virus_pH10_F4.raw	F1.4	30	1	35	28	0.0303968	2.035e-05	6.552e-07
	High	Mascot (A4)	Unambiguous	QGTDYKHWPQIAQFAPSASAFFGmSR	M24(Oxidation)	1	P0DTC9	P0DTC9	1	3	1	0	1	1	982.14	2944.4	2944.38	6.96	0.00683	HCD (High Energy Collision Dissociation)	MS2	4.75771	-40	54	99.0029	55550	2181_3_E_7april20_cells_virus_pH10_F4.raw	F1.4	32	1	35	28	0.0217527	2.035e-05	6.079e-07
	High	Mascot (A4)	Unambiguous	QGTDYKHWPQIAQFAPSASAFFGmSR	M24(Oxidation)	1	P0DTC9	P0DTC9	1	3	1	0	1	1	982.138	2944.4	2944.38	5.78	0.00567	HCD (High Energy Collision Dissociation)	MS2	0.656558	-40	3.933	96.9188	54208	2181_3_E_7april20_cells_virus_pH10_F4.raw	F1.4	55	1	35	28	0.000118456	2.035e-05	3.81e-08
FALSE	QKKQQTVTLLPAADLDDFSK		7.50826e-07	4.17209e-06	1	1	6	P0DTC9	2	2246.2	High	2.035e-05	4.705e-07	46
	Confidence	Identifying Node	PSM Ambiguity	Annotated Sequence	Modifications	# Proteins	Master Protein Accessions	Protein Accessions	# Missed Cleavages	Charge	DeltaScore	DeltaCn	Rank	Search Engine Rank	m/z [Da]	MH+ [Da]	Theo. MH+ [Da]	DeltaM [ppm]	Deltam/z [Da]	Activation Type	MS Order	Isolation Interference [%]	Comp. Voltage [V]	Ion Inject Time [ms]	RT [min]	First Scan	Spectrum File	File ID	Ions Score	# Protein Groups	Identity Strict	Identity Relaxed	Expectation Value	Percolator q-Value	Percolator PEP
	High	Mascot (A4)	Unambiguous	QKKQQTVTLLPAADLDDFSK		1	P0DTC9	P0DTC9	2	3	1	0	1	1	749.412	2246.22	2246.2	7.76	0.00581	HCD (High Energy Collision Dissociation)	MS2	21.2712	-60	13.585	76.6076	41712	2181_3_E_7april20_cells_virus_pH10_F1.raw	F1.1	63	1	29	22	4.05026e-06	2.035e-05	4.973e-07
	High	Mascot (A4)	Unambiguous	QKKQQTVTLLPAADLDDFSK		1	P0DTC9	P0DTC9	2	3	1	0	1	1	749.412	2246.22	2246.2	8.99	0.00673	HCD (High Energy Collision Dissociation)	MS2	44.0629	-60	54	76.8392	41248	2181_3_E_7april20_cells_virus_pH10_F4.raw	F1.4	46	1	29	22	0.000202995	2.035e-05	4.705e-07
	High	Mascot (A4)	Unambiguous	QKKQQTVTLLPAADLDDFSK		1	P0DTC9	P0DTC9	2	4	1	0	1	1	562.311	2246.22	2246.2	7.98	0.00448	HCD (High Energy Collision Dissociation)	MS2	19.5554	-40	54	77.3375	42189	2181_3_E_7april20_cells_virus_pH10_F1.raw	F1.1	19	1	29	22	0.102331	4.579e-05	0.0003105
	High	Mascot (A4)	Unambiguous	QKKQQTVTLLPAADLDDFSK		1	P0DTC9	P0DTC9	2	4	1	0	1	1	562.311	2246.22	2246.2	8.52	0.00478	HCD (High Energy Collision Dissociation)	MS2	24.7035	-40	54	76.8752	41272	2181_3_E_7april20_cells_virus_pH10_F4.raw	F1.4	37	1	29	22	0.00163125	3.735e-05	0.0001251
	High	Mascot (A4)	Unambiguous	QKKQQTVTLLPAADLDDFSK		1	P0DTC9	P0DTC9	2	3	1	0	1	1	749.411	2246.22	2246.2	7.52	0.00563	HCD (High Energy Collision Dissociation)	MS2	48.2507	-60	54	76.7522	41297	2181_3_E_7april20_cells_virus_pH10_F3.raw	F1.3	34	1	29	22	0.00368679	2.035e-05	1.134e-06
	High	Mascot (A4)	Unambiguous	QKKQQTVTLLPAADLDDFSK		1	P0DTC9	P0DTC9	2	3	1	0	1	1	749.412	2246.22	2246.2	7.93	0.00594	HCD (High Energy Collision Dissociation)	MS2	37.0677	-60	54	76.7688	41398	2181_3_E_7april20_cells_virus_pH10_F2.raw	F1.2	35	1	29	22	0.00306563	2.035e-05	2.986e-06
FALSE	QLQQSMSSADSTQA		0.00010449	2.75777e-05	1	1	11	P0DTC9	0	1481.65	High	2.655e-05	6.466e-05	53
	Confidence	Identifying Node	PSM Ambiguity	Annotated Sequence	Modifications	# Proteins	Master Protein Accessions	Protein Accessions	# Missed Cleavages	Charge	DeltaScore	DeltaCn	Rank	Search Engine Rank	m/z [Da]	MH+ [Da]	Theo. MH+ [Da]	DeltaM [ppm]	Deltam/z [Da]	Activation Type	MS Order	Isolation Interference [%]	Comp. Voltage [V]	Ion Inject Time [ms]	RT [min]	First Scan	Spectrum File	File ID	Ions Score	# Protein Groups	Identity Strict	Identity Relaxed	Expectation Value	Percolator q-Value	Percolator PEP
	High	Mascot (A4)	Unambiguous	QLQQSMSSADSTQA		1	P0DTC9	P0DTC9	0	2	1	0	1	1	741.337	1481.67	1481.65	8.7	0.00644	HCD (High Energy Collision Dissociation)	MS2	18.1867	-40	54	35.2477	14708	2181_3_E_7april20_cells_virus_pH10_F1.raw	F1.1	48	1	33	26	0.00030801	0.002248	0.04605
	High	Mascot (A4)	Unambiguous	QLQQSMSSADSTQA		1	P0DTC9	P0DTC9	0	2	1	0	1	1	741.336	1481.66	1481.65	7.38	0.00547	HCD (High Energy Collision Dissociation)	MS2	29.3778	-40	54	38.958	16755	2181_3_E_7april20_cells_virus_pH10_F2.raw	F1.2	27	1	32	25	0.0382355	0.001609	0.02682
	High	Mascot (A4)	Unambiguous	QLQQSMSSADSTQA		1	P0DTC9	P0DTC9	0	2	1	0	1	1	741.336	1481.67	1481.65	8.12	0.00602	HCD (High Energy Collision Dissociation)	MS2	33.7707	-40	54	37.3411	15565	2181_3_E_7april20_cells_virus_pH10_F3.raw	F1.3	28	1	33	26	0.0343534	0.0008564	0.01139
	High	Mascot (A4)	Unambiguous	QLQQSMSSADSTQA		1	P0DTC9	P0DTC9	0	2	1	0	1	1	741.337	1481.67	1481.65	8.7	0.00644	HCD (High Energy Collision Dissociation)	MS2	0.0716804	-40	7.857	36.8829	15383	2181_3_E_7april20_cells_virus_pH10_F2.raw	F1.2	64	1	33	26	7.49142e-06	0.0026	0.05953
	High	Mascot (A4)	Unambiguous	QLQQSMSSADSTQA		1	P0DTC9	P0DTC9	0	2	1	0	1	1	741.337	1481.67	1481.65	8.78	0.00651	HCD (High Energy Collision Dissociation)	MS2	23.8352	-40	54	37.2958	16062	2181_3_E_7april20_cells_virus_pH10_F1.raw	F1.1	17	1	33	26	0.443094	0.003503	0.101
	High	Mascot (A4)	Unambiguous	QLQQSMSSADSTQA		1	P0DTC9	P0DTC9	0	2	1	0	1	1	741.337	1481.67	1481.65	8.62	0.00638	HCD (High Energy Collision Dissociation)	MS2	6.99239	-40	54	36.263	15376	2181_3_E_7april20_cells_virus_pH10_F1.raw	F1.1	56	1	33	26	4.98384e-05	0.0003781	0.004722
	High	Mascot (A4)	Unambiguous	QLQQSMSSADSTQA		1	P0DTC9	P0DTC9	0	2	1	0	1	1	741.337	1481.67	1481.65	8.21	0.00608	HCD (High Energy Collision Dissociation)	MS2	6.01889	-40	54	36.3061	14879	2181_3_E_7april20_cells_virus_pH10_F3.raw	F1.3	61	1	33	26	1.70597e-05	0.0005524	0.007277
	High	Mascot (A4)	Unambiguous	QLQQSMSSADSTQA		1	P0DTC9	P0DTC9	0	2	1	0	1	1	741.336	1481.67	1481.65	7.96	0.0059	HCD (High Energy Collision Dissociation)	MS2	30.327	-40	54	36.2534	14689	2181_3_E_7april20_cells_virus_pH10_F4.raw	F1.4	33	1	33	26	0.00959335	0.00211	0.0409
	High	Mascot (A4)	Unambiguous	QLQQSMSSADSTQA		1	P0DTC9	P0DTC9	0	2	1	0	1	1	741.337	1481.67	1481.65	9.36	0.00693	HCD (High Energy Collision Dissociation)	MS2	45.7967	-40	54	33.5276	13578	2181_3_E_7april20_cells_virus_pH10_F1.raw	F1.1	20	1	33	26	0.198116	4.579e-05	0.0001565
	High	Mascot (A4)	Unambiguous	QLQQSMSSADSTQA		1	P0DTC9	P0DTC9	0	2	1	0	1	1	741.337	1481.67	1481.65	9.19	0.00681	HCD (High Energy Collision Dissociation)	MS2	14.1378	-40	54	34.2815	13678	2181_3_E_7april20_cells_virus_pH10_F2.raw	F1.2	53	1	33	26	9.52731e-05	2.655e-05	6.466e-05
	High	Mascot (A4)	Unambiguous	QLQQSMSSADSTQA		1	P0DTC9	P0DTC9	0	2	1	0	1	1	741.336	1481.67	1481.65	7.79	0.00577	HCD (High Energy Collision Dissociation)	MS2	1.65436	-40	54	37.9141	16065	2181_3_E_7april20_cells_virus_pH10_F2.raw	F1.2	58	1	32	25	3.35403e-05	0.0007841	0.01003
FALSE	QLQQSMSSADSTQA	1xOxidation [M6]	0.0595895	0.00285205	1	1	10	P0DTC9	0	1497.65	High	0.001953	0.0337	42
	Confidence	Identifying Node	PSM Ambiguity	Annotated Sequence	Modifications	# Proteins	Master Protein Accessions	Protein Accessions	# Missed Cleavages	Charge	DeltaScore	DeltaCn	Rank	Search Engine Rank	m/z [Da]	MH+ [Da]	Theo. MH+ [Da]	DeltaM [ppm]	Deltam/z [Da]	Activation Type	MS Order	Isolation Interference [%]	Comp. Voltage [V]	Ion Inject Time [ms]	RT [min]	First Scan	Spectrum File	File ID	Ions Score	# Protein Groups	Identity Strict	Identity Relaxed	Expectation Value	Percolator q-Value	Percolator PEP
	High	Mascot (A4)	Unambiguous	QLQQSmSSADSTQA	M6(Oxidation)	1	P0DTC9	P0DTC9	0	2	1	0	1	1	749.334	1497.66	1497.65	8.01	0.006	HCD (High Energy Collision Dissociation)	MS2	0	-40	54	23.3102	6147	2181_3_E_7april20_cells_virus_pH10_F4.raw	F1.4	28	1	32	25	0.0264753	0.002517	0.05545
	High	Mascot (A4)	Unambiguous	QLQQSmSSADSTQA	M6(Oxidation)	1	P0DTC9	P0DTC9	0	2	1	0	1	1	749.334	1497.66	1497.65	8.09	0.00606	HCD (High Energy Collision Dissociation)	MS2	6.74172	-40	54	21.7949	5807	2181_3_E_7april20_cells_virus_pH10_F1.raw	F1.1	54	1	32	25	7.83144e-05	0.003182	0.08397
	High	Mascot (A4)	Unambiguous	QLQQSmSSADSTQA	M6(Oxidation)	1	P0DTC9	P0DTC9	0	2	1	0	1	1	749.334	1497.66	1497.65	7.52	0.00563	HCD (High Energy Collision Dissociation)	MS2	5.12589	-40	54	29.4599	10491	2181_3_E_7april20_cells_virus_pH10_F2.raw	F1.2	35	1	32	25	0.0050792	0.001979	0.037
	High	Mascot (A4)	Unambiguous	QLQQSmSSADSTQA	M6(Oxidation)	1	P0DTC9	P0DTC9	0	2	1	0	1	1	749.334	1497.66	1497.65	8.25	0.00618	HCD (High Energy Collision Dissociation)	MS2	19.4245	-40	54	23.004	6213	2181_3_E_7april20_cells_virus_pH10_F2.raw	F1.2	42	1	32	25	0.00112636	0.001953	0.0337
	High	Mascot (A4)	Unambiguous	QLQQSmSSADSTQA	M6(Oxidation)	1	P0DTC9	P0DTC9	0	2	1	0	1	1	749.334	1497.66	1497.65	8.09	0.00606	HCD (High Energy Collision Dissociation)	MS2	35.613	-40	54	27.3929	9121	2181_3_E_7april20_cells_virus_pH10_F2.raw	F1.2	2	1	32	25	12.8778	0.00585	0.2629
	High	Mascot (A4)	Unambiguous	QLQQSmSSADSTQA	M6(Oxidation)	1	P0DTC9	P0DTC9	0	2	1	0	1	1	749.334	1497.66	1497.65	8.25	0.00618	HCD (High Energy Collision Dissociation)	MS2	65.2967	-40	54	33.4002	13095	2181_3_E_7april20_cells_virus_pH10_F2.raw	F1.2	12	1	32	25	1.23788	0.00451	0.1735
	High	Mascot (A4)	Unambiguous	QLQQSmSSADSTQA	M6(Oxidation)	1	P0DTC9	P0DTC9	0	2	1	0	1	1	749.334	1497.66	1497.65	8.42	0.0063	HCD (High Energy Collision Dissociation)	MS2	16.4887	-40	54	28.4262	9805	2181_3_E_7april20_cells_virus_pH10_F2.raw	F1.2	26	1	32	25	0.0502865	0.003702	0.1112
	High	Mascot (A4)	Unambiguous	QLQQSmSSADSTQA	M6(Oxidation)	1	P0DTC9	P0DTC9	0	2	1	0	1	1	749.334	1497.66	1497.65	7.76	0.00581	HCD (High Energy Collision Dissociation)	MS2	15.6483	-40	54	23.2259	6238	2181_3_E_7april20_cells_virus_pH10_F3.raw	F1.3	34	1	32	25	0.00672731	0.004268	0.1508
	High	Mascot (A4)	Unambiguous	QLQQSmSSADSTQA	M6(Oxidation)	1	P0DTC9	P0DTC9	0	2	1	0	1	1	749.334	1497.66	1497.65	7.76	0.00581	HCD (High Energy Collision Dissociation)	MS2	18.2571	-40	54	30.5852	11223	2181_3_E_7april20_cells_virus_pH10_F2.raw	F1.2	14	1	32	25	0.675836	0.005208	0.2163
	High	Mascot (A4)	Unambiguous	QLQQSmSSADSTQA	M6(Oxidation)	1	P0DTC9	P0DTC9	0	2	1	0	1	1	749.333	1497.66	1497.65	7.27	0.00545	HCD (High Energy Collision Dissociation)	MS2	0	-40	54	22.8295	6500	2181_3_E_7april20_cells_virus_pH10_F1.raw	F1.1	24	1	32	25	0.06715	0.004168	0.1449
FALSE	QQTVTLLPAADLDDFSK		9.18424e-08	4.17209e-06	1	1	6	P0DTC9	0	1861.95	High	2.035e-05	5.765e-08	57
	Confidence	Identifying Node	PSM Ambiguity	Annotated Sequence	Modifications	# Proteins	Master Protein Accessions	Protein Accessions	# Missed Cleavages	Charge	DeltaScore	DeltaCn	Rank	Search Engine Rank	m/z [Da]	MH+ [Da]	Theo. MH+ [Da]	DeltaM [ppm]	Deltam/z [Da]	Activation Type	MS Order	Isolation Interference [%]	Comp. Voltage [V]	Ion Inject Time [ms]	RT [min]	First Scan	Spectrum File	File ID	Ions Score	# Protein Groups	Identity Strict	Identity Relaxed	Expectation Value	Percolator q-Value	Percolator PEP
	High	Mascot (A4)	Unambiguous	QQTVTLLPAADLDDFSK		1	P0DTC9	P0DTC9	0	3	1	0	1	1	621.328	1861.97	1861.95	7.81	0.00485	HCD (High Energy Collision Dissociation)	MS2	27.3291	-60	54	95.94	53712	2181_3_E_7april20_cells_virus_pH10_F2.raw	F1.2	35	1	32	25	0.00471427	2.655e-05	1.018e-05
	High	Mascot (A4)	Unambiguous	QQTVTLLPAADLDDFSK		1	P0DTC9	P0DTC9	0	2	1	0	1	1	931.49	1861.97	1861.95	9.62	0.00895	HCD (High Energy Collision Dissociation)	MS2	26.6711	-40	54	94.9035	52917	2181_3_E_7april20_cells_virus_pH10_F4.raw	F1.4	57	1	32	25	3.1155e-05	2.035e-05	5.765e-08
	High	Mascot (A4)	Unambiguous	QQTVTLLPAADLDDFSK		1	P0DTC9	P0DTC9	0	3	1	0	1	1	621.328	1861.97	1861.95	8.2	0.00509	HCD (High Energy Collision Dissociation)	MS2	24.5884	-60	54	95.9271	53648	2181_3_E_7april20_cells_virus_pH10_F3.raw	F1.3	37	1	32	25	0.00378483	2.655e-05	5.819e-05
	High	Mascot (A4)	Unambiguous	QQTVTLLPAADLDDFSK		1	P0DTC9	P0DTC9	0	2	1	0	1	1	931.489	1861.97	1861.95	8.77	0.00816	HCD (High Energy Collision Dissociation)	MS2	28.4214	-40	54	95.7132	54029	2181_3_E_7april20_cells_virus_pH10_F1.raw	F1.1	76	1	32	25	4.69587e-07	2.035e-05	1.965e-07
	High	Mascot (A4)	Unambiguous	QQTVTLLPAADLDDFSK		1	P0DTC9	P0DTC9	0	3	1	0	1	1	621.328	1861.97	1861.95	7.71	0.00479	HCD (High Energy Collision Dissociation)	MS2	25.6167	-60	11.314	95.9197	54165	2181_3_E_7april20_cells_virus_pH10_F1.raw	F1.1	36	1	32	25	0.00379677	2.655e-05	2.286e-05
	High	Mascot (A4)	Unambiguous	QQTVTLLPAADLDDFSK		1	P0DTC9	P0DTC9	0	3	1	0	1	1	621.327	1861.97	1861.95	7.12	0.00442	HCD (High Energy Collision Dissociation)	MS2	52.891	-60	54	95.6325	53976	2181_3_E_7april20_cells_virus_pH10_F1.raw	F1.1	34	1	32	25	0.00655261	2.655e-05	4.752e-05
FALSE	QQTVTLLPAADLDDFSKQLQQSMSSADSTQA		1.0173e-05	2.75777e-05	1	1	4	P0DTC9	1	3324.59	High	2.655e-05	6.314e-06	7
	Confidence	Identifying Node	PSM Ambiguity	Annotated Sequence	Modifications	# Proteins	Master Protein Accessions	Protein Accessions	# Missed Cleavages	Charge	DeltaScore	DeltaCn	Rank	Search Engine Rank	m/z [Da]	MH+ [Da]	Theo. MH+ [Da]	DeltaM [ppm]	Deltam/z [Da]	Activation Type	MS Order	Isolation Interference [%]	Comp. Voltage [V]	Ion Inject Time [ms]	RT [min]	First Scan	Spectrum File	File ID	Ions Score	# Protein Groups	Identity Strict	Identity Relaxed	Expectation Value	Percolator q-Value	Percolator PEP
	High	Mascot (A4)	Unambiguous	QQTVTLLPAADLDDFSKQLQQSMSSADSTQA		1	P0DTC9	P0DTC9	1	3	1	0	1	1	1108.88	3324.61	3324.59	7.36	0.00816	HCD (High Energy Collision Dissociation)	MS2	1.04844	-40	43.145	116.397	65995	2181_3_E_7april20_cells_virus_pH10_F2.raw	F1.2	7	1	34	27	4.75852	2.655e-05	6.314e-06
	High	Mascot (A4)	Unambiguous	QQTVTLLPAADLDDFSKQLQQSMSSADSTQA		1	P0DTC9	P0DTC9	1	3	1	0	1	1	1108.88	3324.61	3324.59	7.25	0.00803	HCD (High Energy Collision Dissociation)	MS2	44.1376	-40	54	112.648	63876	2181_3_E_7april20_cells_virus_pH10_F2.raw	F1.2	5	1	34	27	8.43249	7.726e-05	0.0004804
	High	Mascot (A4)	Unambiguous	QQTVTLLPAADLDDFSKQLQQSMSSADSTQA		1	P0DTC9	P0DTC9	1	3	1	0	1	1	1108.88	3324.61	3324.59	6.15	0.00681	HCD (High Energy Collision Dissociation)	MS2	9.17329	-40	23.246	117.435	66586	2181_3_E_7april20_cells_virus_pH10_F2.raw	F1.2	4	1	34	27	10.3126	3.735e-05	0.0001243
	High	Mascot (A4)	Unambiguous	QQTVTLLPAADLDDFSKQLQQSMSSADSTQA		1	P0DTC9	P0DTC9	1	3	1	0	1	1	1108.88	3324.62	3324.59	7.69	0.00852	HCD (High Energy Collision Dissociation)	MS2	3.45764	-40	54	111.231	63073	2181_3_E_7april20_cells_virus_pH10_F2.raw	F1.2	6	1	34	27	5.81805	4.579e-05	0.0002163
FALSE	QQTVTLLPAADLDDFSKQLQQSMSSADSTQA	1xOxidation [M23]	6.82437e-07	4.17209e-06	1	1	7	P0DTC9	1	3340.58	High	2.035e-05	4.275e-07	5
	Confidence	Identifying Node	PSM Ambiguity	Annotated Sequence	Modifications	# Proteins	Master Protein Accessions	Protein Accessions	# Missed Cleavages	Charge	DeltaScore	DeltaCn	Rank	Search Engine Rank	m/z [Da]	MH+ [Da]	Theo. MH+ [Da]	DeltaM [ppm]	Deltam/z [Da]	Activation Type	MS Order	Isolation Interference [%]	Comp. Voltage [V]	Ion Inject Time [ms]	RT [min]	First Scan	Spectrum File	File ID	Ions Score	# Protein Groups	Identity Strict	Identity Relaxed	Expectation Value	Percolator q-Value	Percolator PEP
	High	Mascot (A4)	Unambiguous	QQTVTLLPAADLDDFSKQLQQSmSSADSTQA	M23(Oxidation)	1	P0DTC9	P0DTC9	1	3	1	0	1	1	1114.21	3340.61	3340.58	8.66	0.00965	HCD (High Energy Collision Dissociation)	MS2	0	-40	4.552	106.045	59959	2181_3_E_7april20_cells_virus_pH10_F2.raw	F1.2	5	1	33	26	8.30951	2.035e-05	4.275e-07
	High	Mascot (A4)	Unambiguous	QQTVTLLPAADLDDFSKQLQQSmSSADSTQA	M23(Oxidation)	1	P0DTC9	P0DTC9	1	3	1	0	1	1	1114.21	3340.6	3340.58	5.7	0.00635	HCD (High Energy Collision Dissociation)	MS2	6.87599	-40	52.7	114.234	64789	2181_3_E_7april20_cells_virus_pH10_F2.raw	F1.2	11	1	34	27	1.97501	9.363e-05	0.0005727
	High	Mascot (A4)	Unambiguous	QQTVTLLPAADLDDFSKQLQQSmSSADSTQA	M23(Oxidation)	1	P0DTC9	P0DTC9	1	3		0	1	1	1114.21	3340.61	3340.58	7.57	0.00843	HCD (High Energy Collision Dissociation)	MS2	4.29297	-40	20.752	115.262	65366	2181_3_E_7april20_cells_virus_pH10_F2.raw	F1.2	0	1	34	27	22.8771	0.001885	0.03172
	High	Mascot (A4)	Unambiguous	QQTVTLLPAADLDDFSKQLQQSmSSADSTQA	M23(Oxidation)	1	P0DTC9	P0DTC9	1	3	1	0	1	1	1114.21	3340.61	3340.58	7.24	0.00806	HCD (High Energy Collision Dissociation)	MS2	0	-40	7.401	106.51	60683	2181_3_E_7april20_cells_virus_pH10_F1.raw	F1.1	5	1	34	27	8.99359	0.0002488	0.002917
	High	Mascot (A4)	Unambiguous	QQTVTLLPAADLDDFSKQLQQSmSSADSTQA	M23(Oxidation)	1	P0DTC9	P0DTC9	1	3	1	0	1	1	1114.21	3340.61	3340.58	7.02	0.00782	HCD (High Energy Collision Dissociation)	MS2	4.92035	-40	16.39	113.197	64192	2181_3_E_7april20_cells_virus_pH10_F2.raw	F1.2	11	1	34	27	2.18664	2.655e-05	5.519e-05
	High	Mascot (A4)	Unambiguous	QQTVTLLPAADLDDFSKQLQQSmSSADSTQA	M23(Oxidation)	1	P0DTC9	P0DTC9	1	4	1	0	1	1	835.908	3340.61	3340.58	7.14	0.00597	HCD (High Energy Collision Dissociation)	MS2	3.64221	-40	54	105.541	59652	2181_3_E_7april20_cells_virus_pH10_F2.raw	F1.2	5	1	34	27	7.92661	0.0009119	0.01244
	High	Mascot (A4)	Unambiguous	QQTVTLLPAADLDDFSKQLQQSmSSADSTQA	M23(Oxidation)	1	P0DTC9	P0DTC9	1	3	1	0	1	1	1114.21	3340.61	3340.58	7.46	0.00831	HCD (High Energy Collision Dissociation)	MS2	25.1808	-40	54	112.166	63602	2181_3_E_7april20_cells_virus_pH10_F2.raw	F1.2	8	1	34	27	3.6056	2.655e-05	4.171e-06
FALSE	QRRPQGLPNNTASWFTALTQHGK		2.68568e-07	4.17209e-06	1	1	1	P0DTC9	1	2608.35	High	2.035e-05	1.684e-07	37
	Confidence	Identifying Node	PSM Ambiguity	Annotated Sequence	Modifications	# Proteins	Master Protein Accessions	Protein Accessions	# Missed Cleavages	Charge	DeltaScore	DeltaCn	Rank	Search Engine Rank	m/z [Da]	MH+ [Da]	Theo. MH+ [Da]	DeltaM [ppm]	Deltam/z [Da]	Activation Type	MS Order	Isolation Interference [%]	Comp. Voltage [V]	Ion Inject Time [ms]	RT [min]	First Scan	Spectrum File	File ID	Ions Score	# Protein Groups	Identity Strict	Identity Relaxed	Expectation Value	Percolator q-Value	Percolator PEP
	High	Mascot (A4)	Unambiguous	QRRPQGLPNNTASWFTALTQHGK		1	P0DTC9	P0DTC9	1	4	1	0	1	1	652.847	2608.37	2608.35	7.17	0.00467	HCD (High Energy Collision Dissociation)	MS2	24.9883	-40	54	77.7079	41816	2181_3_E_7april20_cells_virus_pH10_F4.raw	F1.4	37	1	30	23	0.00248973	2.035e-05	1.684e-07
FALSE	QRRPQGLPNNTASWFTALTQHGKEDLK		1.9798e-09	4.17209e-06	1	1	3	P0DTC9	2	3093.6	High	2.035e-05	1.253e-09	33
	Confidence	Identifying Node	PSM Ambiguity	Annotated Sequence	Modifications	# Proteins	Master Protein Accessions	Protein Accessions	# Missed Cleavages	Charge	DeltaScore	DeltaCn	Rank	Search Engine Rank	m/z [Da]	MH+ [Da]	Theo. MH+ [Da]	DeltaM [ppm]	Deltam/z [Da]	Activation Type	MS Order	Isolation Interference [%]	Comp. Voltage [V]	Ion Inject Time [ms]	RT [min]	First Scan	Spectrum File	File ID	Ions Score	# Protein Groups	Identity Strict	Identity Relaxed	Expectation Value	Percolator q-Value	Percolator PEP
	High	Mascot (A4)	Unambiguous	QRRPQGLPNNTASWFTALTQHGKEDLK		1	P0DTC9	P0DTC9	2	3	1	0	1	1	1031.88	3093.62	3093.6	8.27	0.00853	HCD (High Energy Collision Dissociation)	MS2	0	-40	34.605	77.0591	41392	2181_3_E_7april20_cells_virus_pH10_F4.raw	F1.4	51	1	30	23	7.89447e-05	2.035e-05	3.39e-09
	High	Mascot (A4)	Unambiguous	QRRPQGLPNNTASWFTALTQHGKEDLK		1	P0DTC9	P0DTC9	2	5	1	0	1	1	619.531	3093.63	3093.6	9.72	0.00601	HCD (High Energy Collision Dissociation)	MS2	3.53498	-40	54	76.9699	41333	2181_3_E_7april20_cells_virus_pH10_F4.raw	F1.4	28	1	30	23	0.016047	2.035e-05	6.109e-07
	High	Mascot (A4)	Unambiguous	QRRPQGLPNNTASWFTALTQHGKEDLK		1	P0DTC9	P0DTC9	2	4	1	0	1	1	774.162	3093.63	3093.6	8.87	0.00686	HCD (High Energy Collision Dissociation)	MS2	5.86389	-40	52.72	77.0138	41361	2181_3_E_7april20_cells_virus_pH10_F4.raw	F1.4	33	1	30	23	0.00570729	2.035e-05	1.253e-09
FALSE	RGPEQTQGNFGDQELIR		5.21615e-13	4.17209e-06	1	1	49	P0DTC9	1	1944.95	High	2.035e-05	3.372e-13	93
	Confidence	Identifying Node	PSM Ambiguity	Annotated Sequence	Modifications	# Proteins	Master Protein Accessions	Protein Accessions	# Missed Cleavages	Charge	DeltaScore	DeltaCn	Rank	Search Engine Rank	m/z [Da]	MH+ [Da]	Theo. MH+ [Da]	DeltaM [ppm]	Deltam/z [Da]	Activation Type	MS Order	Isolation Interference [%]	Comp. Voltage [V]	Ion Inject Time [ms]	RT [min]	First Scan	Spectrum File	File ID	Ions Score	# Protein Groups	Identity Strict	Identity Relaxed	Expectation Value	Percolator q-Value	Percolator PEP
	High	Mascot (A4)	Unambiguous	RGPEQTQGNFGDQELIR		1	P0DTC9	P0DTC9	1	2	1	0	1	1	972.988	1944.97	1944.95	8.46	0.00822	HCD (High Energy Collision Dissociation)	MS2	0	-40	22.753	52.2468	25212	2181_3_E_7april20_cells_virus_pH10_F4.raw	F1.4	94	1	33	26	8.1517e-09	2.035e-05	1.116e-12
	High	Mascot (A4)	Unambiguous	RGPEQTQGNFGDQELIR		1	P0DTC9	P0DTC9	1	2	0.956	0	1	1	972.987	1944.97	1944.95	7.01	0.00682	HCD (High Energy Collision Dissociation)	MS2	0	-80	54	51.8686	25111	2181_3_E_7april20_cells_virus_pH10_F3.raw	F1.3	91	1	33	26	1.93293e-08	2.035e-05	1.005e-08
	High	Mascot (A4)	Unambiguous	RGPEQTQGNFGDQELIR		1	P0DTC9	P0DTC9	1	2	1	0	1	1	972.988	1944.97	1944.95	8.02	0.0078	HCD (High Energy Collision Dissociation)	MS2	33.0745	-40	54	52.8772	25878	2181_3_E_7april20_cells_virus_pH10_F2.raw	F1.2	73	1	33	26	1.22456e-06	2.035e-05	2.801e-11
	High	Mascot (A4)	Unambiguous	RGPEQTQGNFGDQELIR		1	P0DTC9	P0DTC9	1	3	1	0	1	1	648.994	1944.97	1944.95	8.32	0.0054	HCD (High Energy Collision Dissociation)	MS2	0.0576766	-60	0.416	52.4343	25491	2181_3_E_7april20_cells_virus_pH10_F3.raw	F1.3	76	1	33	26	6.00174e-07	2.035e-05	1.216e-10
	High	Mascot (A4)	Unambiguous	RGPEQTQGNFGDQELIR		1	P0DTC9	P0DTC9	1	3	1	0	1	1	648.994	1944.97	1944.95	7.19	0.00466	HCD (High Energy Collision Dissociation)	MS2	14.6669	-80	54	56.3807	28064	2181_3_E_7april20_cells_virus_pH10_F3.raw	F1.3	72	1	33	26	1.32254e-06	2.035e-05	1.521e-09
	High	Mascot (A4)	Unambiguous	RGPEQTQGNFGDQELIR		1	P0DTC9	P0DTC9	1	2	0.9892	0	1	1	972.987	1944.97	1944.95	7.83	0.00761	HCD (High Energy Collision Dissociation)	MS2	0	-60	54	52.4691	25359	2181_3_E_7april20_cells_virus_pH10_F4.raw	F1.4	93	1	33	26	1.1069e-08	2.035e-05	1.321e-10
	High	Mascot (A4)	Unambiguous	RGPEQTQGNFGDQELIR		1	P0DTC9	P0DTC9	1	2	0.9216	0	1	1	972.987	1944.97	1944.95	7.2	0.007	HCD (High Energy Collision Dissociation)	MS2	19.6091	-40	54	55.5274	27506	2181_3_E_7april20_cells_virus_pH10_F3.raw	F1.3	51	1	33	26	0.000191165	2.035e-05	5.882e-07
	High	Mascot (A4)	Unambiguous	RGPEQTQGNFGDQELIR		1	P0DTC9	P0DTC9	1	2	0.9612	0	1	1	972.987	1944.97	1944.95	7.2	0.007	HCD (High Energy Collision Dissociation)	MS2	3.18622	-60	54	51.8544	25102	2181_3_E_7april20_cells_virus_pH10_F3.raw	F1.3	103	1	33	26	1.22295e-09	2.035e-05	3.081e-12
	High	Mascot (A4)	Unambiguous	RGPEQTQGNFGDQELIR		1	P0DTC9	P0DTC9	1	3	1	0	1	1	648.994	1944.97	1944.95	7.29	0.00473	HCD (High Energy Collision Dissociation)	MS2	0	-80	1.826	53.2331	26007	2181_3_E_7april20_cells_virus_pH10_F3.raw	F1.3	76	1	33	26	5.38776e-07	2.035e-05	9.808e-10
	High	Mascot (A4)	Unambiguous	RGPEQTQGNFGDQELIR		1	P0DTC9	P0DTC9	1	3	0.8	0	1	1	648.994	1944.97	1944.95	8.42	0.00546	HCD (High Energy Collision Dissociation)	MS2	37.9832	-80	54	73.4699	39179	2181_3_E_7april20_cells_virus_pH10_F3.raw	F1.3	25	1	33	26	0.0731653	7.726e-05	0.0004995
	High	Mascot (A4)	Unambiguous	RGPEQTQGNFGDQELIR		1	P0DTC9	P0DTC9	1	3	1	0	1	1	648.994	1944.97	1944.95	8.23	0.00534	HCD (High Energy Collision Dissociation)	MS2	0.999761	-60	5.122	52.3506	25895	2181_3_E_7april20_cells_virus_pH10_F1.raw	F1.1	80	1	33	26	2.30241e-07	2.035e-05	3.434e-10
	High	Mascot (A4)	Unambiguous	RGPEQTQGNFGDQELIR		1	P0DTC9	P0DTC9	1	3	1	0	1	1	648.993	1944.97	1944.95	6.91	0.00448	HCD (High Energy Collision Dissociation)	MS2	59.0768	-80	54	51.8225	25185	2181_3_E_7april20_cells_virus_pH10_F2.raw	F1.2	26	1	33	26	0.0544774	2.035e-05	1.22e-07
	High	Mascot (A4)	Unambiguous	RGPEQTQGNFGDQELIR		1	P0DTC9	P0DTC9	1	2	1	0	1	1	972.986	1944.97	1944.95	6.64	0.00645	HCD (High Energy Collision Dissociation)	MS2	0	-80	54	52.2256	25811	2181_3_E_7april20_cells_virus_pH10_F1.raw	F1.1	14	1	33	26	0.955986	0.003397	0.09447
	High	Mascot (A4)	Unambiguous	RGPEQTQGNFGDQELIR		1	P0DTC9	P0DTC9	1	2	0.9167	0	1	1	972.987	1944.97	1944.95	7.52	0.00731	HCD (High Energy Collision Dissociation)	MS2	0	-80	54	52.3874	25305	2181_3_E_7april20_cells_virus_pH10_F4.raw	F1.4	24	1	33	26	0.0863791	0.0003006	0.003754
	High	Mascot (A4)	Unambiguous	RGPEQTQGNFGDQELIR		1	P0DTC9	P0DTC9	1	2	0.9677	0	1	1	972.988	1944.97	1944.95	8.65	0.00841	HCD (High Energy Collision Dissociation)	MS2	12.8449	-40	54	54.1555	26706	2181_3_E_7april20_cells_virus_pH10_F2.raw	F1.2	62	1	33	26	1.43962e-05	2.035e-05	4.723e-08
	High	Mascot (A4)	Unambiguous	RGPEQTQGNFGDQELIR		1	P0DTC9	P0DTC9	1	3	1	0	1	1	648.993	1944.96	1944.95	6.35	0.00412	HCD (High Energy Collision Dissociation)	MS2	48.9756	-60	21.054	53.9131	26547	2181_3_E_7april20_cells_virus_pH10_F2.raw	F1.2	58	1	33	26	3.75278e-05	2.035e-05	7.126e-10
	High	Mascot (A4)	Unambiguous	RGPEQTQGNFGDQELIR		1	P0DTC9	P0DTC9	1	2	1	0	1	1	972.988	1944.97	1944.95	8.52	0.00829	HCD (High Energy Collision Dissociation)	MS2	0	-40	54	53.298	25909	2181_3_E_7april20_cells_virus_pH10_F4.raw	F1.4	88	1	33	26	3.87451e-08	2.035e-05	2.985e-08
	High	Mascot (A4)	Unambiguous	RGPEQTQGNFGDQELIR		1	P0DTC9	P0DTC9	1	3	1	0	1	1	648.995	1944.97	1944.95	9.36	0.00607	HCD (High Energy Collision Dissociation)	MS2	0	-80	1.78	52.3785	25300	2181_3_E_7april20_cells_virus_pH10_F4.raw	F1.4	74	1	33	26	9.19227e-07	2.035e-05	7.723e-10
	High	Mascot (A4)	Unambiguous	RGPEQTQGNFGDQELIR		1	P0DTC9	P0DTC9	1	3	1	0	1	1	648.994	1944.97	1944.95	7.57	0.00491	HCD (High Energy Collision Dissociation)	MS2	0.0513877	-80	0.311	52.2048	25337	2181_3_E_7april20_cells_virus_pH10_F3.raw	F1.3	71	1	33	26	1.69054e-06	2.035e-05	1.496e-09
	High	Mascot (A4)	Unambiguous	RGPEQTQGNFGDQELIR		1	P0DTC9	P0DTC9	1	3	1	0	1	1	648.994	1944.97	1944.95	8.51	0.00552	HCD (High Energy Collision Dissociation)	MS2	0.220671	-60	2.239	52.6595	25487	2181_3_E_7april20_cells_virus_pH10_F4.raw	F1.4	75	1	33	26	7.60705e-07	2.035e-05	1.322e-09
	High	Mascot (A4)	Unambiguous	RGPEQTQGNFGDQELIR		1	P0DTC9	P0DTC9	1	3	1	0	1	1	648.994	1944.97	1944.95	7.67	0.00497	HCD (High Energy Collision Dissociation)	MS2	4.7802	-60	54	54.5018	26828	2181_3_E_7april20_cells_virus_pH10_F3.raw	F1.3	80	1	33	26	2.39873e-07	2.035e-05	2.103e-10
	High	Mascot (A4)	Unambiguous	RGPEQTQGNFGDQELIR		1	P0DTC9	P0DTC9	1	2	1	0	1	1	972.988	1944.97	1944.95	8.02	0.0078	HCD (High Energy Collision Dissociation)	MS2	26.3195	-40	54	51.2937	24732	2181_3_E_7april20_cells_virus_pH10_F3.raw	F1.3	52	1	33	26	0.000148587	2.035e-05	2.6e-10
	High	Mascot (A4)	Unambiguous	RGPEQTQGNFGDQELIR		1	P0DTC9	P0DTC9	1	3	1	0	1	1	648.993	1944.97	1944.95	6.91	0.00448	HCD (High Energy Collision Dissociation)	MS2	46.6927	-80	54	92.7231	51606	2181_3_E_7april20_cells_virus_pH10_F3.raw	F1.3	1	1	33	26	16.7578	0.005201	0.2127
	High	Mascot (A4)	Unambiguous	RGPEQTQGNFGDQELIR		1	P0DTC9	P0DTC9	1	3	1	0	1	1	648.994	1944.97	1944.95	7.57	0.00491	HCD (High Energy Collision Dissociation)	MS2	20.5635	-80	54	60.1223	30510	2181_3_E_7april20_cells_virus_pH10_F3.raw	F1.3	52	1	33	26	0.000138684	2.035e-05	1.252e-06
	High	Mascot (A4)	Unambiguous	RGPEQTQGNFGDQELIR		1	P0DTC9	P0DTC9	1	3	1	0	1	1	648.994	1944.97	1944.95	7.76	0.00503	HCD (High Energy Collision Dissociation)	MS2	8.18238	-80	54	53.4033	26585	2181_3_E_7april20_cells_virus_pH10_F1.raw	F1.1	59	1	33	26	2.61205e-05	2.035e-05	9.25e-09
	High	Mascot (A4)	Unambiguous	RGPEQTQGNFGDQELIR		1	P0DTC9	P0DTC9	1	4	1	0	1	1	486.998	1944.97	1944.95	8.51	0.00414	HCD (High Energy Collision Dissociation)	MS2	19.7698	-60	54	51.9522	25167	2181_3_E_7april20_cells_virus_pH10_F3.raw	F1.3	63	1	33	26	1.04524e-05	2.035e-05	1.492e-06
	High	Mascot (A4)	Unambiguous	RGPEQTQGNFGDQELIR		1	P0DTC9	P0DTC9	1	3	1	0	1	1	648.995	1944.97	1944.95	9.36	0.00607	HCD (High Energy Collision Dissociation)	MS2	12.6973	-80	53.215	54.2232	26750	2181_3_E_7april20_cells_virus_pH10_F2.raw	F1.2	70	1	33	26	2.03903e-06	2.035e-05	3.009e-09
	High	Mascot (A4)	Unambiguous	RGPEQTQGNFGDQELIR		1	P0DTC9	P0DTC9	1	3	1	0	1	1	648.994	1944.97	1944.95	8.04	0.00521	HCD (High Energy Collision Dissociation)	MS2	3.58229	-80	54	53.4171	25988	2181_3_E_7april20_cells_virus_pH10_F4.raw	F1.4	66	1	33	26	5.28667e-06	2.035e-05	9.393e-10
	High	Mascot (A4)	Unambiguous	RGPEQTQGNFGDQELIR		1	P0DTC9	P0DTC9	1	3	1	0	1	1	648.994	1944.97	1944.95	8.32	0.0054	HCD (High Energy Collision Dissociation)	MS2	2.65404	-80	54	51.3496	24620	2181_3_E_7april20_cells_virus_pH10_F4.raw	F1.4	72	1	33	26	1.5356e-06	2.035e-05	1.872e-09
	High	Mascot (A4)	Unambiguous	RGPEQTQGNFGDQELIR		1	P0DTC9	P0DTC9	1	3	1	0	1	1	648.995	1944.97	1944.95	9.08	0.00589	HCD (High Energy Collision Dissociation)	MS2	44.6337	-80	54	53.166	26431	2181_3_E_7april20_cells_virus_pH10_F1.raw	F1.1	50	1	33	26	0.000225607	2.035e-05	3.911e-10
	High	Mascot (A4)	Unambiguous	RGPEQTQGNFGDQELIR		1	P0DTC9	P0DTC9	1	2	0.9894	0	1	1	972.986	1944.97	1944.95	6.89	0.0067	HCD (High Energy Collision Dissociation)	MS2	0	-40	54	54.3875	26752	2181_3_E_7april20_cells_virus_pH10_F3.raw	F1.3	94	1	33	26	9.64309e-09	2.035e-05	3.692e-11
	High	Mascot (A4)	Unambiguous	RGPEQTQGNFGDQELIR		1	P0DTC9	P0DTC9	1	3	1	0	1	1	648.993	1944.97	1944.95	7.01	0.00454	HCD (High Energy Collision Dissociation)	MS2	5.97644	-80	54	51.9875	25656	2181_3_E_7april20_cells_virus_pH10_F1.raw	F1.1	74	1	33	26	9.42359e-07	2.035e-05	1.272e-09
	High	Mascot (A4)	Unambiguous	RGPEQTQGNFGDQELIR		1	P0DTC9	P0DTC9	1	3	1	0	1	1	648.994	1944.97	1944.95	7.48	0.00485	HCD (High Energy Collision Dissociation)	MS2	15.3412	-80	54	55.6104	27561	2181_3_E_7april20_cells_virus_pH10_F3.raw	F1.3	65	1	33	26	6.50717e-06	2.035e-05	5.757e-10
	High	Mascot (A4)	Unambiguous	RGPEQTQGNFGDQELIR		1	P0DTC9	P0DTC9	1	3	1	0	1	1	648.994	1944.97	1944.95	7.48	0.00485	HCD (High Energy Collision Dissociation)	MS2	4.7798	-80	54	51.1754	24656	2181_3_E_7april20_cells_virus_pH10_F3.raw	F1.3	73	1	33	26	1.15982e-06	2.035e-05	1.433e-09
	High	Mascot (A4)	Unambiguous	RGPEQTQGNFGDQELIR		1	P0DTC9	P0DTC9	1	3	1	0	1	1	648.994	1944.97	1944.95	8.42	0.00546	HCD (High Energy Collision Dissociation)	MS2	10.2572	-60	54	55.5381	27512	2181_3_E_7april20_cells_virus_pH10_F3.raw	F1.3	72	1	33	26	1.26854e-06	2.035e-05	7.156e-11
	High	Mascot (A4)	Unambiguous	RGPEQTQGNFGDQELIR		1	P0DTC9	P0DTC9	1	2	0.957	0	1	1	972.987	1944.97	1944.95	7.39	0.00719	HCD (High Energy Collision Dissociation)	MS2	0.869935	-40	20.969	53.3411	26075	2181_3_E_7april20_cells_virus_pH10_F3.raw	F1.3	93	1	33	26	1.20899e-08	2.035e-05	3.372e-13
	High	Mascot (A4)	Unambiguous	RGPEQTQGNFGDQELIR		1	P0DTC9	P0DTC9	1	2	1	0	1	1	972.987	1944.97	1944.95	7.01	0.00682	HCD (High Energy Collision Dissociation)	MS2	0	-60	54	53.0385	25985	2181_3_E_7april20_cells_virus_pH10_F2.raw	F1.2	71	1	33	26	1.83745e-06	2.035e-05	7.519e-08
	High	Mascot (A4)	Unambiguous	RGPEQTQGNFGDQELIR		1	P0DTC9	P0DTC9	1	3	1	0	1	1	648.994	1944.97	1944.95	7.38	0.00479	HCD (High Energy Collision Dissociation)	MS2	17.3828	-80	54	54.2729	26676	2181_3_E_7april20_cells_virus_pH10_F3.raw	F1.3	78	1	33	26	3.24655e-07	2.035e-05	3.809e-10
	High	Mascot (A4)	Unambiguous	RGPEQTQGNFGDQELIR		1	P0DTC9	P0DTC9	1	2	1	0	1	1	972.988	1944.97	1944.95	8.52	0.00829	HCD (High Energy Collision Dissociation)	MS2	5.93754	-40	54	52.0519	25698	2181_3_E_7april20_cells_virus_pH10_F1.raw	F1.1	92	1	33	26	1.43952e-08	2.035e-05	2.538e-09
	High	Mascot (A4)	Unambiguous	RGPEQTQGNFGDQELIR		1	P0DTC9	P0DTC9	1	3	1	0	1	1	648.995	1944.97	1944.95	9.64	0.00625	HCD (High Energy Collision Dissociation)	MS2	0.318674	-60	5.709	53.4777	26162	2181_3_E_7april20_cells_virus_pH10_F3.raw	F1.3	78	1	33	26	3.1149e-07	2.035e-05	4.485e-10
	High	Mascot (A4)	Unambiguous	RGPEQTQGNFGDQELIR		1	P0DTC9	P0DTC9	1	3		0	1	1	648.994	1944.97	1944.95	8.14	0.00527	HCD (High Energy Collision Dissociation)	MS2	38.8424	-80	54	94.1173	52507	2181_3_E_7april20_cells_virus_pH10_F3.raw	F1.3	0	1	33	26	22.3451	0.002801	0.06569
	High	Mascot (A4)	Unambiguous	RGPEQTQGNFGDQELIR		1	P0DTC9	P0DTC9	1	3	1	0	1	1	648.995	1944.97	1944.95	8.7	0.00564	HCD (High Energy Collision Dissociation)	MS2	0.195783	-60	5.094	53.6568	26277	2181_3_E_7april20_cells_virus_pH10_F3.raw	F1.3	80	1	33	26	2.30291e-07	2.035e-05	3.073e-10
	High	Mascot (A4)	Unambiguous	RGPEQTQGNFGDQELIR		1	P0DTC9	P0DTC9	1	3	1	0	1	1	648.993	1944.96	1944.95	5.88	0.00381	HCD (High Energy Collision Dissociation)	MS2	66.5201	-80	54	64.5449	33399	2181_3_E_7april20_cells_virus_pH10_F3.raw	F1.3	1	1	33	26	16.9086	0.00151	0.02381
	High	Mascot (A4)	Unambiguous	RGPEQTQGNFGDQELIR		1	P0DTC9	P0DTC9	1	2	1	0	1	1	972.987	1944.97	1944.95	7.33	0.00713	HCD (High Energy Collision Dissociation)	MS2	0	-40	0.267	52.3197	25414	2181_3_E_7april20_cells_virus_pH10_F3.raw	F1.3	98	1	33	26	3.43892e-09	2.035e-05	3.588e-11
	High	Mascot (A4)	Unambiguous	RGPEQTQGNFGDQELIR		1	P0DTC9	P0DTC9	1	2	1	0	1	1	972.986	1944.96	1944.95	6.13	0.00597	HCD (High Energy Collision Dissociation)	MS2	0	-80	54	52.9011	25791	2181_3_E_7april20_cells_virus_pH10_F3.raw	F1.3	34	1	33	26	0.0082671	0.00165	0.02738
	High	Mascot (A4)	Unambiguous	RGPEQTQGNFGDQELIR		1	P0DTC9	P0DTC9	1	2	0.7895	0	1	1	972.987	1944.97	1944.95	7.33	0.00713	HCD (High Energy Collision Dissociation)	MS2	0	-80	54	53.0516	25993	2181_3_E_7april20_cells_virus_pH10_F2.raw	F1.2	19	1	33	26	0.258477	0.0004532	0.00568
	High	Mascot (A4)	Unambiguous	RGPEQTQGNFGDQELIR		1	P0DTC9	P0DTC9	1	2	1	0	1	1	972.986	1944.97	1944.95	6.64	0.00645	HCD (High Energy Collision Dissociation)	MS2	0	-60	54	52.8831	25779	2181_3_E_7april20_cells_virus_pH10_F3.raw	F1.3	88	1	33	26	3.6262e-08	2.035e-05	7.511e-10
	High	Mascot (A4)	Unambiguous	RGPEQTQGNFGDQELIR		1	P0DTC9	P0DTC9	1	3	1	0	1	1	648.994	1944.97	1944.95	7.38	0.00479	HCD (High Energy Collision Dissociation)	MS2	21.2743	-60	24.919	52.8813	25881	2181_3_E_7april20_cells_virus_pH10_F2.raw	F1.2	57	1	33	26	4.77994e-05	2.035e-05	7.239e-09
	High	Mascot (A4)	Unambiguous	RGPEQTQGNFGDQELIR		1	P0DTC9	P0DTC9	1	3	1	0	1	1	648.993	1944.97	1944.95	6.63	0.0043	HCD (High Energy Collision Dissociation)	MS2	5.72254	-80	54	52.8519	25860	2181_3_E_7april20_cells_virus_pH10_F2.raw	F1.2	77	1	33	26	4.28987e-07	2.035e-05	2.589e-09
FALSE	RGPEQTQGNFGDQELIRQGTDYK		1.77377e-13	4.17209e-06	1	1	5	P0DTC9	2	2637.27	High	2.035e-05	1.154e-13	80
	Confidence	Identifying Node	PSM Ambiguity	Annotated Sequence	Modifications	# Proteins	Master Protein Accessions	Protein Accessions	# Missed Cleavages	Charge	DeltaScore	DeltaCn	Rank	Search Engine Rank	m/z [Da]	MH+ [Da]	Theo. MH+ [Da]	DeltaM [ppm]	Deltam/z [Da]	Activation Type	MS Order	Isolation Interference [%]	Comp. Voltage [V]	Ion Inject Time [ms]	RT [min]	First Scan	Spectrum File	File ID	Ions Score	# Protein Groups	Identity Strict	Identity Relaxed	Expectation Value	Percolator q-Value	Percolator PEP
	High	Mascot (A4)	Unambiguous	RGPEQTQGNFGDQELIRQGTDYK		1	P0DTC9	P0DTC9	2	3	1	0	1	1	879.766	2637.28	2637.27	7.4	0.00651	HCD (High Energy Collision Dissociation)	MS2	4.77658	-40	30.412	53.8247	26386	2181_3_E_7april20_cells_virus_pH10_F3.raw	F1.3	80	1	34	27	3.06308e-07	2.035e-05	1.154e-13
	High	Mascot (A4)	Unambiguous	RGPEQTQGNFGDQELIRQGTDYK		1	P0DTC9	P0DTC9	2	4	1	0	1	1	660.077	2637.29	2637.27	8.37	0.00552	HCD (High Energy Collision Dissociation)	MS2	17.7545	-60	54	53.5481	26072	2181_3_E_7april20_cells_virus_pH10_F4.raw	F1.4	31	1	34	27	0.0218252	2.035e-05	1.441e-10
	High	Mascot (A4)	Unambiguous	RGPEQTQGNFGDQELIRQGTDYK		1	P0DTC9	P0DTC9	2	4	1	0	1	1	660.076	2637.28	2637.27	6.24	0.00411	HCD (High Energy Collision Dissociation)	MS2	35.8699	-60	54	53.2963	26516	2181_3_E_7april20_cells_virus_pH10_F1.raw	F1.1	17	1	34	27	0.510691	2.655e-05	4.749e-06
	High	Mascot (A4)	Unambiguous	RGPEQTQGNFGDQELIRQGTDYK		1	P0DTC9	P0DTC9	2	4	1	0	1	1	660.077	2637.29	2637.27	8.28	0.00546	HCD (High Energy Collision Dissociation)	MS2	10.9819	-60	54	53.7518	26337	2181_3_E_7april20_cells_virus_pH10_F3.raw	F1.3	35	1	34	27	0.00878936	2.035e-05	1.567e-11
	High	Mascot (A4)	Unambiguous	RGPEQTQGNFGDQELIRQGTDYK		1	P0DTC9	P0DTC9	2	3	1	0	1	1	879.768	2637.29	2637.27	9	0.00791	HCD (High Energy Collision Dissociation)	MS2	22.4508	-40	54	53.6248	26109	2181_3_E_7april20_cells_virus_pH10_F4.raw	F1.4	44	1	34	27	0.00105903	2.035e-05	3.471e-13
FALSE	RPQGLPNNTASWFTALTQHGK		7.3128e-12	4.17209e-06	1	1	5	P0DTC9	0	2324.19	High	2.035e-05	4.713e-12	63
	Confidence	Identifying Node	PSM Ambiguity	Annotated Sequence	Modifications	# Proteins	Master Protein Accessions	Protein Accessions	# Missed Cleavages	Charge	DeltaScore	DeltaCn	Rank	Search Engine Rank	m/z [Da]	MH+ [Da]	Theo. MH+ [Da]	DeltaM [ppm]	Deltam/z [Da]	Activation Type	MS Order	Isolation Interference [%]	Comp. Voltage [V]	Ion Inject Time [ms]	RT [min]	First Scan	Spectrum File	File ID	Ions Score	# Protein Groups	Identity Strict	Identity Relaxed	Expectation Value	Percolator q-Value	Percolator PEP
	High	Mascot (A4)	Unambiguous	RPQGLPNNTASWFTALTQHGK		1	P0DTC9	P0DTC9	0	4	1	0	1	1	581.808	2324.21	2324.19	9.1	0.00529	HCD (High Energy Collision Dissociation)	MS2	17.1529	-40	54	84.6024	46295	2181_3_E_7april20_cells_virus_pH10_F4.raw	F1.4	58	1	31	24	1.97217e-05	2.035e-05	2.187e-10
	High	Mascot (A4)	Unambiguous	RPQGLPNNTASWFTALTQHGK		1	P0DTC9	P0DTC9	0	2	1	0	1	1	1162.61	2324.21	2324.19	8.01	0.00931	HCD (High Energy Collision Dissociation)	MS2	0	-40	54	84.7535	46394	2181_3_E_7april20_cells_virus_pH10_F4.raw	F1.4	63	1	31	24	7.36002e-06	2.035e-05	4.713e-12
	High	Mascot (A4)	Unambiguous	RPQGLPNNTASWFTALTQHGK		1	P0DTC9	P0DTC9	0	3	1	0	1	1	775.408	2324.21	2324.19	8.56	0.00663	HCD (High Energy Collision Dissociation)	MS2	37.686	-40	54	84.654	46329	2181_3_E_7april20_cells_virus_pH10_F4.raw	F1.4	56	1	31	24	3.59699e-05	2.035e-05	5.28e-11
	High	Mascot (A4)	Unambiguous	RPQGLPNNTASWFTALTQHGK		1	P0DTC9	P0DTC9	0	4	1	0	1	1	581.808	2324.21	2324.19	8.68	0.00504	HCD (High Energy Collision Dissociation)	MS2	18.5197	-40	54	85.6275	46952	2181_3_E_7april20_cells_virus_pH10_F4.raw	F1.4	55	1	31	24	3.88796e-05	2.035e-05	3.134e-09
	High	Mascot (A4)	Unambiguous	RPQGLPNNTASWFTALTQHGK		1	P0DTC9	P0DTC9	0	3	1	0	1	1	775.408	2324.21	2324.19	8.87	0.00687	HCD (High Energy Collision Dissociation)	MS2	32.7955	-60	54	84.6155	46303	2181_3_E_7april20_cells_virus_pH10_F4.raw	F1.4	56	1	31	24	3.13484e-05	2.035e-05	1.553e-10
FALSE	RPQGLPNNTASWFTALTQHGKEDLK		2.79109e-18	4.17209e-06	1	1	11	P0DTC9	1	2809.44	High	2.035e-05	1.351e-18	59
	Confidence	Identifying Node	PSM Ambiguity	Annotated Sequence	Modifications	# Proteins	Master Protein Accessions	Protein Accessions	# Missed Cleavages	Charge	DeltaScore	DeltaCn	Rank	Search Engine Rank	m/z [Da]	MH+ [Da]	Theo. MH+ [Da]	DeltaM [ppm]	Deltam/z [Da]	Activation Type	MS Order	Isolation Interference [%]	Comp. Voltage [V]	Ion Inject Time [ms]	RT [min]	First Scan	Spectrum File	File ID	Ions Score	# Protein Groups	Identity Strict	Identity Relaxed	Expectation Value	Percolator q-Value	Percolator PEP
	High	Mascot (A4)	Unambiguous	RPQGLPNNTASWFTALTQHGKEDLK		1	P0DTC9	P0DTC9	1	3	1	0	1	1	937.158	2809.46	2809.44	7.59	0.00711	HCD (High Energy Collision Dissociation)	MS2	41.7164	-40	54	86.115	47265	2181_3_E_7april20_cells_virus_pH10_F4.raw	F1.4	2	1	31	24	9.08558	2.035e-05	7.298e-07
	High	Mascot (A4)	Unambiguous	RPQGLPNNTASWFTALTQHGKEDLK		1	P0DTC9	P0DTC9	1	4	1	0	1	1	703.121	2809.46	2809.44	8.04	0.00565	HCD (High Energy Collision Dissociation)	MS2	8.65069	-60	20.603	82.9557	45225	2181_3_E_7april20_cells_virus_pH10_F4.raw	F1.4	33	1	31	24	0.0081162	2.035e-05	1.492e-09
	High	Mascot (A4)	Unambiguous	RPQGLPNNTASWFTALTQHGKEDLK		1	P0DTC9	P0DTC9	1	4	1	0	1	1	703.121	2809.46	2809.44	8.3	0.00583	HCD (High Energy Collision Dissociation)	MS2	37.6378	-40	54	83.5717	45721	2181_3_E_7april20_cells_virus_pH10_F3.raw	F1.3	13	1	31	24	0.722523	2.655e-05	7.381e-06
	High	Mascot (A4)	Unambiguous	RPQGLPNNTASWFTALTQHGKEDLK		1	P0DTC9	P0DTC9	1	5	1	0	1	1	562.698	2809.46	2809.44	8.15	0.00458	HCD (High Energy Collision Dissociation)	MS2	1.47246	-40	21.252	83.9105	45846	2181_3_E_7april20_cells_virus_pH10_F4.raw	F1.4	43	1	31	24	0.000669656	2.035e-05	1.227e-09
	High	Mascot (A4)	Unambiguous	RPQGLPNNTASWFTALTQHGKEDLK		1	P0DTC9	P0DTC9	1	4	1	0	1	1	703.121	2809.46	2809.44	8.22	0.00577	HCD (High Energy Collision Dissociation)	MS2	11.0832	-40	54	82.9445	45216	2181_3_E_7april20_cells_virus_pH10_F4.raw	F1.4	30	1	31	24	0.0139753	2.035e-05	4.334e-10
	High	Mascot (A4)	Unambiguous	RPQGLPNNTASWFTALTQHGKEDLK		1	P0DTC9	P0DTC9	1	5	1	0	1	1	562.698	2809.46	2809.44	8.8	0.00494	HCD (High Energy Collision Dissociation)	MS2	13.1861	-40	21.836	82.8889	45181	2181_3_E_7april20_cells_virus_pH10_F4.raw	F1.4	33	1	31	24	0.00679404	2.035e-05	5.101e-09
	High	Mascot (A4)	Unambiguous	RPQGLPNNTASWFTALTQHGKEDLK		1	P0DTC9	P0DTC9	1	5	1	0	1	1	562.698	2809.46	2809.44	8.36	0.0047	HCD (High Energy Collision Dissociation)	MS2	18.3503	-40	53.82	83.2727	45529	2181_3_E_7april20_cells_virus_pH10_F3.raw	F1.3	39	1	31	24	0.00170943	2.035e-05	2.728e-07
	High	Mascot (A4)	Unambiguous	RPQGLPNNTASWFTALTQHGKEDLK		1	P0DTC9	P0DTC9	1	4	1	0	1	1	703.121	2809.46	2809.44	8.48	0.00595	HCD (High Energy Collision Dissociation)	MS2	20.2434	-60	54	83.396	45608	2181_3_E_7april20_cells_virus_pH10_F3.raw	F1.3	31	1	31	24	0.010538	2.035e-05	5.811e-09
	High	Mascot (A4)	Unambiguous	RPQGLPNNTASWFTALTQHGKEDLK		1	P0DTC9	P0DTC9	1	3	1	0	1	1	937.159	2809.46	2809.44	8.37	0.00784	HCD (High Energy Collision Dissociation)	MS2	11.5912	-40	54	83.923	45854	2181_3_E_7april20_cells_virus_pH10_F4.raw	F1.4	55	1	31	24	4.71342e-05	2.035e-05	6.708e-16
	High	Mascot (A4)	Unambiguous	RPQGLPNNTASWFTALTQHGKEDLK		1	P0DTC9	P0DTC9	1	3	1	0	1	1	937.159	2809.46	2809.44	8.63	0.00808	HCD (High Energy Collision Dissociation)	MS2	38.1505	-40	54	83.2819	45534	2181_3_E_7april20_cells_virus_pH10_F3.raw	F1.3	54	1	31	24	5.98588e-05	2.035e-05	7.658e-16
	High	Mascot (A4)	Unambiguous	RPQGLPNNTASWFTALTQHGKEDLK		1	P0DTC9	P0DTC9	1	3	1	0	1	1	937.159	2809.46	2809.44	8.63	0.00808	HCD (High Energy Collision Dissociation)	MS2	12.8819	-40	54	82.8928	45182	2181_3_E_7april20_cells_virus_pH10_F4.raw	F1.4	59	1	31	24	1.70266e-05	2.035e-05	1.351e-18
FALSE	RPQGLPNNTASWFTALTQHGKEDLKFPR		1.68459e-17	4.17209e-06	1	1	9	P0DTC9	2	3209.66	High	2.035e-05	8.653e-18	84
	Confidence	Identifying Node	PSM Ambiguity	Annotated Sequence	Modifications	# Proteins	Master Protein Accessions	Protein Accessions	# Missed Cleavages	Charge	DeltaScore	DeltaCn	Rank	Search Engine Rank	m/z [Da]	MH+ [Da]	Theo. MH+ [Da]	DeltaM [ppm]	Deltam/z [Da]	Activation Type	MS Order	Isolation Interference [%]	Comp. Voltage [V]	Ion Inject Time [ms]	RT [min]	First Scan	Spectrum File	File ID	Ions Score	# Protein Groups	Identity Strict	Identity Relaxed	Expectation Value	Percolator q-Value	Percolator PEP
	High	Mascot (A4)	Unambiguous	RPQGLPNNTASWFTALTQHGKEDLKFPR		1	P0DTC9	P0DTC9	2	4	1	0	1	1	803.178	3209.69	3209.66	9.74	0.00782	HCD (High Energy Collision Dissociation)	MS2	30.0635	-40	54	88.2372	48639	2181_3_E_7april20_cells_virus_pH10_F4.raw	F1.4	37	1	30	23	0.00216828	2.035e-05	1.45e-12
	High	Mascot (A4)	Unambiguous	RPQGLPNNTASWFTALTQHGKEDLKFPR		1	P0DTC9	P0DTC9	2	3	1	0	1	1	1070.57	3209.69	3209.66	8.39	0.00898	HCD (High Energy Collision Dissociation)	MS2	12.9835	-40	54	89.2601	49309	2181_3_E_7april20_cells_virus_pH10_F4.raw	F1.4	76	1	30	23	2.63748e-07	2.035e-05	1.665e-17
	High	Mascot (A4)	Unambiguous	RPQGLPNNTASWFTALTQHGKEDLKFPR		1	P0DTC9	P0DTC9	2	5	1	0	1	1	642.744	3209.69	3209.66	8.99	0.00577	HCD (High Energy Collision Dissociation)	MS2	51.2019	-40	54	89.5597	49583	2181_3_E_7april20_cells_virus_pH10_F3.raw	F1.3	36	1	30	23	0.00260086	2.035e-05	1.107e-09
	High	Mascot (A4)	Unambiguous	RPQGLPNNTASWFTALTQHGKEDLKFPR		1	P0DTC9	P0DTC9	2	3	1	0	1	1	1070.57	3209.69	3209.66	8.62	0.00922	HCD (High Energy Collision Dissociation)	MS2	3.06042	-40	15.962	88.228	48634	2181_3_E_7april20_cells_virus_pH10_F4.raw	F1.4	84	1	30	23	4.13228e-08	2.035e-05	8.653e-18
	High	Mascot (A4)	Unambiguous	RPQGLPNNTASWFTALTQHGKEDLKFPR		1	P0DTC9	P0DTC9	2	5	1	0	1	1	642.744	3209.69	3209.66	9.37	0.00602	HCD (High Energy Collision Dissociation)	MS2	20.7684	-40	54	89.8859	49714	2181_3_E_7april20_cells_virus_pH10_F4.raw	F1.4	31	1	30	23	0.00748496	2.035e-05	3.335e-10
	High	Mascot (A4)	Unambiguous	RPQGLPNNTASWFTALTQHGKEDLKFPR		1	P0DTC9	P0DTC9	2	4	1	0	1	1	803.177	3209.69	3209.66	8.07	0.00647	HCD (High Energy Collision Dissociation)	MS2	68.2381	-40	54	89.2671	49315	2181_3_E_7april20_cells_virus_pH10_F4.raw	F1.4	9	1	30	23	1.42367	2.035e-05	2.513e-08
	High	Mascot (A4)	Unambiguous	RPQGLPNNTASWFTALTQHGKEDLKFPR		1	P0DTC9	P0DTC9	2	5	1	0	1	1	642.743	3209.69	3209.66	7.85	0.00504	HCD (High Energy Collision Dissociation)	MS2	44.8072	-40	54	87.7956	48351	2181_3_E_7april20_cells_virus_pH10_F4.raw	F1.4	13	1	30	23	0.514549	2.035e-05	2.984e-06
	High	Mascot (A4)	Unambiguous	RPQGLPNNTASWFTALTQHGKEDLKFPR		1	P0DTC9	P0DTC9	2	5	1	0	1	1	642.743	3209.69	3209.66	8.23	0.00528	HCD (High Energy Collision Dissociation)	MS2	72.6144	-40	54	84.6493	46325	2181_3_E_7april20_cells_virus_pH10_F4.raw	F1.4	6	1	30	23	2.66287	2.655e-05	5.074e-06
	High	Mascot (A4)	Unambiguous	RPQGLPNNTASWFTALTQHGKEDLKFPR		1	P0DTC9	P0DTC9	2	5	1	0	1	1	642.744	3209.69	3209.66	9.47	0.00608	HCD (High Energy Collision Dissociation)	MS2	62.0514	-40	54	89.1583	49825	2181_3_E_7april20_cells_virus_pH10_F1.raw	F1.1	16	1	30	23	0.234486	2.035e-05	3.545e-07
FALSE	SAAEASKKPR		6.06576e-05	2.75777e-05	1	1	1	P0DTC9	1	1044.58	High	2.655e-05	3.741e-05	69
	Confidence	Identifying Node	PSM Ambiguity	Annotated Sequence	Modifications	# Proteins	Master Protein Accessions	Protein Accessions	# Missed Cleavages	Charge	DeltaScore	DeltaCn	Rank	Search Engine Rank	m/z [Da]	MH+ [Da]	Theo. MH+ [Da]	DeltaM [ppm]	Deltam/z [Da]	Activation Type	MS Order	Isolation Interference [%]	Comp. Voltage [V]	Ion Inject Time [ms]	RT [min]	First Scan	Spectrum File	File ID	Ions Score	# Protein Groups	Identity Strict	Identity Relaxed	Expectation Value	Percolator q-Value	Percolator PEP
	High	Mascot (A4)	Unambiguous	SAAEASKKPR		1	P0DTC9	P0DTC9	1	2	0.8696	0	1	1	522.798	1044.59	1044.58	8.89	0.00464	HCD (High Energy Collision Dissociation)	MS2	0.575841	-40	54	14.1116	1357	2181_3_E_7april20_cells_virus_pH10_F1.raw	F1.1	69	1	31	24	1.66165e-06	2.655e-05	3.741e-05
FALSE	TATKAYNVTQAFGR		1.49039e-05	2.75777e-05	1	1	2	P0DTC9	1	1527.79	High	2.655e-05	9.275e-06	45
	Confidence	Identifying Node	PSM Ambiguity	Annotated Sequence	Modifications	# Proteins	Master Protein Accessions	Protein Accessions	# Missed Cleavages	Charge	DeltaScore	DeltaCn	Rank	Search Engine Rank	m/z [Da]	MH+ [Da]	Theo. MH+ [Da]	DeltaM [ppm]	Deltam/z [Da]	Activation Type	MS Order	Isolation Interference [%]	Comp. Voltage [V]	Ion Inject Time [ms]	RT [min]	First Scan	Spectrum File	File ID	Ions Score	# Protein Groups	Identity Strict	Identity Relaxed	Expectation Value	Percolator q-Value	Percolator PEP
	High	Mascot (A4)	Unambiguous	TATKAYNVTQAFGR		1	P0DTC9	P0DTC9	1	3	1	0	1	1	509.939	1527.8	1527.79	7.75	0.00395	HCD (High Energy Collision Dissociation)	MS2	7.40846	-80	54	50.124	24450	2181_3_E_7april20_cells_virus_pH10_F1.raw	F1.1	45	1	31	24	0.00047129	2.655e-05	9.275e-06
	High	Mascot (A4)	Unambiguous	TATKAYNVTQAFGR		1	P0DTC9	P0DTC9	1	3	0.8065	0	1	1	509.939	1527.8	1527.79	7.09	0.00361	HCD (High Energy Collision Dissociation)	MS2	32.2578	-80	54	51.1359	24733	2181_3_E_7april20_cells_virus_pH10_F2.raw	F1.2	31	1	31	24	0.0122825	0.0001192	0.001862
FALSE	TFPPTEPK		0.00867468	0.000635038	1	1	54	P0DTC9	0	916.477	High	0.0004373	0.005476	19
	Confidence	Identifying Node	PSM Ambiguity	Annotated Sequence	Modifications	# Proteins	Master Protein Accessions	Protein Accessions	# Missed Cleavages	Charge	DeltaScore	DeltaCn	Rank	Search Engine Rank	m/z [Da]	MH+ [Da]	Theo. MH+ [Da]	DeltaM [ppm]	Deltam/z [Da]	Activation Type	MS Order	Isolation Interference [%]	Comp. Voltage [V]	Ion Inject Time [ms]	RT [min]	First Scan	Spectrum File	File ID	Ions Score	# Protein Groups	Identity Strict	Identity Relaxed	Expectation Value	Percolator q-Value	Percolator PEP
	High	Mascot (A4)	Unambiguous	TFPPTEPK		1	P0DTC9	P0DTC9	0	2	1	0	1	1	458.746	916.485	916.477	8.46	0.00388	HCD (High Energy Collision Dissociation)	MS2	41.1215	-40	54	44.7297	20259	2181_3_E_7april20_cells_virus_pH10_F4.raw	F1.4	10	1	30	23	1.14599	0.0009438	0.01298
	High	Mascot (A4)	Unambiguous	TFPPTEPK		1	P0DTC9	P0DTC9	0	2	1	0	1	1	458.746	916.485	916.477	8.26	0.00379	HCD (High Energy Collision Dissociation)	MS2	54.0856	-60	54	40.0604	17187	2181_3_E_7april20_cells_virus_pH10_F4.raw	F1.4	9	1	30	23	1.56741	0.00345	0.09733
	High	Mascot (A4)	Unambiguous	TFPPTEPK		1	P0DTC9	P0DTC9	0	2	1	0	1	1	458.746	916.485	916.477	8	0.00366	HCD (High Energy Collision Dissociation)	MS2	2.47322	-40	32.241	43.3096	19495	2181_3_E_7april20_cells_virus_pH10_F3.raw	F1.3	25	1	30	23	0.037169	0.001524	0.02457
	High	Mascot (A4)	Unambiguous	TFPPTEPK		1	P0DTC9	P0DTC9	0	2	1	0	1	1	458.746	916.485	916.477	8.33	0.00382	HCD (High Energy Collision Dissociation)	MS2	53.5267	-40	54	36.4592	14825	2181_3_E_7april20_cells_virus_pH10_F4.raw	F1.4	9	1	30	23	1.69115	0.001023	0.01442
	High	Mascot (A4)	Unambiguous	TFPPTEPK		1	P0DTC9	P0DTC9	0	2	1	0	1	1	458.746	916.485	916.477	8.13	0.00373	HCD (High Energy Collision Dissociation)	MS2	49.7544	-60	54	42.5248	19093	2181_3_E_7april20_cells_virus_pH10_F2.raw	F1.2	10	1	30	23	1.18081	0.001432	0.02258
	High	Mascot (A4)	Unambiguous	TFPPTEPK		1	P0DTC9	P0DTC9	0	2	1	0	1	1	458.746	916.485	916.477	8.26	0.00379	HCD (High Energy Collision Dissociation)	MS2	24.8897	-40	54	37.9753	16105	2181_3_E_7april20_cells_virus_pH10_F2.raw	F1.2	15	1	30	23	0.422845	0.003235	0.08756
	High	Mascot (A4)	Unambiguous	TFPPTEPK		1	P0DTC9	P0DTC9	0	2	1	0	1	1	458.746	916.485	916.477	7.93	0.00363	HCD (High Energy Collision Dissociation)	MS2	23.7974	-60	36.425	40.5158	17649	2181_3_E_7april20_cells_virus_pH10_F3.raw	F1.3	23	1	30	23	0.0673258	0.001761	0.02868
	High	Mascot (A4)	Unambiguous	TFPPTEPK		1	P0DTC9	P0DTC9	0	2	1	0	1	1	458.746	916.485	916.477	7.73	0.00354	HCD (High Energy Collision Dissociation)	MS2	2.73176	-40	34.251	44.3414	20163	2181_3_E_7april20_cells_virus_pH10_F3.raw	F1.3	24	1	30	23	0.0495657	0.001923	0.03282
	High	Mascot (A4)	Unambiguous	TFPPTEPK		1	P0DTC9	P0DTC9	0	2	1	0	1	1	458.746	916.485	916.477	7.73	0.00354	HCD (High Energy Collision Dissociation)	MS2	17.3209	-40	27.784	42.277	18811	2181_3_E_7april20_cells_virus_pH10_F3.raw	F1.3	26	1	30	23	0.0302121	0.00136	0.02154
	High	Mascot (A4)	Unambiguous	TFPPTEPK		1	P0DTC9	P0DTC9	0	2	1	0	1	1	458.746	916.485	916.477	8.26	0.00379	HCD (High Energy Collision Dissociation)	MS2	35.2295	-40	54	43.1451	19503	2181_3_E_7april20_cells_virus_pH10_F2.raw	F1.2	13	1	30	23	0.654909	0.003748	0.1145
	High	Mascot (A4)	Unambiguous	TFPPTEPK		1	P0DTC9	P0DTC9	0	2	1	0	1	1	458.746	916.485	916.477	7.86	0.0036	HCD (High Energy Collision Dissociation)	MS2	15.0656	-60	23.622	38.4439	16297	2181_3_E_7april20_cells_virus_pH10_F3.raw	F1.3	15	1	30	23	0.354145	0.003251	0.08851
	High	Mascot (A4)	Unambiguous	TFPPTEPK		1	P0DTC9	P0DTC9	0	2	1	0	1	1	458.746	916.485	916.477	8.46	0.00388	HCD (High Energy Collision Dissociation)	MS2	35.7705	-40	54	44.1789	20187	2181_3_E_7april20_cells_virus_pH10_F2.raw	F1.2	17	1	30	23	0.237783	0.004374	0.1598
	High	Mascot (A4)	Unambiguous	TFPPTEPK		1	P0DTC9	P0DTC9	0	2	1	0	1	1	458.746	916.485	916.477	8.13	0.00373	HCD (High Energy Collision Dissociation)	MS2	2.03926	-40	27.463	40.2045	17445	2181_3_E_7april20_cells_virus_pH10_F3.raw	F1.3	28	1	30	23	0.0177493	0.001769	0.02907
	High	Mascot (A4)	Unambiguous	TFPPTEPK		1	P0DTC9	P0DTC9	0	2	1	0	1	1	458.746	916.485	916.477	7.93	0.00363	HCD (High Energy Collision Dissociation)	MS2	41.7156	-40	54	39.016	16795	2181_3_E_7april20_cells_virus_pH10_F2.raw	F1.2	19	1	30	23	0.152118	0.001029	0.01491
	High	Mascot (A4)	Unambiguous	TFPPTEPK		1	P0DTC9	P0DTC9	0	2	1	0	1	1	458.746	916.485	916.477	7.93	0.00363	HCD (High Energy Collision Dissociation)	MS2	2.24638	-40	34.756	39.1718	16770	2181_3_E_7april20_cells_virus_pH10_F3.raw	F1.3	27	1	30	23	0.0239431	0.001838	0.03103
	High	Mascot (A4)	Unambiguous	TFPPTEPK		1	P0DTC9	P0DTC9	0	2	1	0	1	1	458.746	916.485	916.477	8.6	0.00394	HCD (High Energy Collision Dissociation)	MS2	42.4173	-40	54	42.114	18820	2181_3_E_7april20_cells_virus_pH10_F2.raw	F1.2	13	1	30	23	0.673258	0.0009438	0.0129
	High	Mascot (A4)	Unambiguous	TFPPTEPK		1	P0DTC9	P0DTC9	0	2	1	0	1	1	458.746	916.485	916.477	7.8	0.00357	HCD (High Energy Collision Dissociation)	MS2	34.4264	-60	54	41.1888	18207	2181_3_E_7april20_cells_virus_pH10_F2.raw	F1.2	8	1	30	23	1.82046	0.00196	0.03429
	High	Mascot (A4)	Unambiguous	TFPPTEPK		1	P0DTC9	P0DTC9	0	2	1	0	1	1	458.746	916.485	916.477	8.13	0.00373	HCD (High Energy Collision Dissociation)	MS2	44.062	-40	54	36.0671	14722	2181_3_E_7april20_cells_virus_pH10_F3.raw	F1.3	16	1	30	23	0.319287	0.001282	0.01989
	High	Mascot (A4)	Unambiguous	TFPPTEPK		1	P0DTC9	P0DTC9	0	2	1	0	1	1	458.746	916.484	916.477	7.66	0.00351	HCD (High Energy Collision Dissociation)	MS2	68.6865	-60	54	39.0314	16805	2181_3_E_7april20_cells_virus_pH10_F2.raw	F1.2	6	1	30	23	2.87198	0.006279	0.2929
	High	Mascot (A4)	Unambiguous	TFPPTEPK		1	P0DTC9	P0DTC9	0	2	1	0	1	1	458.746	916.485	916.477	8.13	0.00373	HCD (High Energy Collision Dissociation)	MS2	24.1551	-60	16.88	39.4797	16966	2181_3_E_7april20_cells_virus_pH10_F3.raw	F1.3	17	1	30	23	0.243883	0.001838	0.03096
	High	Mascot (A4)	Unambiguous	TFPPTEPK		1	P0DTC9	P0DTC9	0	2	1	0	1	1	458.746	916.485	916.477	8.26	0.00379	HCD (High Energy Collision Dissociation)	MS2	38.8064	-60	45.457	37.9958	15839	2181_3_E_7april20_cells_virus_pH10_F4.raw	F1.4	12	1	30	23	0.709874	0.002225	0.04519
	High	Mascot (A4)	Unambiguous	TFPPTEPK		1	P0DTC9	P0DTC9	0	2	1	0	1	1	458.746	916.485	916.477	8.26	0.00379	HCD (High Energy Collision Dissociation)	MS2	8.92335	-60	50.41	44.6553	20371	2181_3_E_7april20_cells_virus_pH10_F3.raw	F1.3	23	1	30	23	0.0640002	0.001345	0.02085
	High	Mascot (A4)	Unambiguous	TFPPTEPK		1	P0DTC9	P0DTC9	0	2	1	0	1	1	458.746	916.485	916.477	8.46	0.00388	HCD (High Energy Collision Dissociation)	MS2	10.1903	-40	54	40.5859	17534	2181_3_E_7april20_cells_virus_pH10_F4.raw	F1.4	16	1	30	23	0.312738	0.003428	0.09512
	High	Mascot (A4)	Unambiguous	TFPPTEPK		1	P0DTC9	P0DTC9	0	2	1	0	1	1	458.746	916.485	916.477	8.2	0.00376	HCD (High Energy Collision Dissociation)	MS2	5.25741	-40	30.042	41.2401	18127	2181_3_E_7april20_cells_virus_pH10_F3.raw	F1.3	26	1	30	23	0.0292537	0.00144	0.0228
	High	Mascot (A4)	Unambiguous	TFPPTEPK		1	P0DTC9	P0DTC9	0	2	1	0	1	1	458.746	916.485	916.477	8	0.00366	HCD (High Energy Collision Dissociation)	MS2	24.5898	-60	23.033	41.5513	18331	2181_3_E_7april20_cells_virus_pH10_F3.raw	F1.3	24	1	30	23	0.046151	0.001531	0.02502
	High	Mascot (A4)	Unambiguous	TFPPTEPK		1	P0DTC9	P0DTC9	0	2	1	0	1	1	458.746	916.485	916.477	8.46	0.00388	HCD (High Energy Collision Dissociation)	MS2	63.8061	-60	54	43.0676	19453	2181_3_E_7april20_cells_virus_pH10_F2.raw	F1.2	15	1	30	23	0.3599	0.004617	0.1803
	High	Mascot (A4)	Unambiguous	TFPPTEPK		1	P0DTC9	P0DTC9	0	2	1	0	1	1	458.746	916.485	916.477	8.13	0.00373	HCD (High Energy Collision Dissociation)	MS2	64.8831	-40	54	39.3631	17410	2181_3_E_7april20_cells_virus_pH10_F1.raw	F1.1	8	1	30	23	2.02853	0.00125	0.01879
	High	Mascot (A4)	Unambiguous	TFPPTEPK		1	P0DTC9	P0DTC9	0	2	1	0	1	1	458.746	916.485	916.477	7.86	0.0036	HCD (High Energy Collision Dissociation)	MS2	40.1527	-60	54	42.3537	18862	2181_3_E_7april20_cells_virus_pH10_F3.raw	F1.3	15	1	30	23	0.344494	0.000904	0.01231
	High	Mascot (A4)	Unambiguous	TFPPTEPK		1	P0DTC9	P0DTC9	0	2	1	0	1	1	458.747	916.486	916.477	9.2	0.00421	HCD (High Energy Collision Dissociation)	MS2	36.3408	-60	54	44.895	20369	2181_3_E_7april20_cells_virus_pH10_F4.raw	F1.4	13	1	30	23	0.499378	0.001029	0.01475
	High	Mascot (A4)	Unambiguous	TFPPTEPK		1	P0DTC9	P0DTC9	0	2	1	0	1	1	458.746	916.485	916.477	7.86	0.0036	HCD (High Energy Collision Dissociation)	MS2	7.30305	-40	54	39.5569	16869	2181_3_E_7april20_cells_virus_pH10_F4.raw	F1.4	17	1	30	23	0.246139	0.003389	0.09412
	High	Mascot (A4)	Unambiguous	TFPPTEPK		1	P0DTC9	P0DTC9	0	2	1	0	1	1	458.747	916.486	916.477	9.26	0.00424	HCD (High Energy Collision Dissociation)	MS2	15.6952	-40	54	38.5193	16184	2181_3_E_7april20_cells_virus_pH10_F4.raw	F1.4	16	1	30	23	0.250859	0.00332	0.09081
	High	Mascot (A4)	Unambiguous	TFPPTEPK		1	P0DTC9	P0DTC9	0	2	1	0	1	1	458.747	916.486	916.477	9.13	0.00418	HCD (High Energy Collision Dissociation)	MS2	55.6634	-60	54	43.3884	19547	2181_3_E_7april20_cells_virus_pH10_F3.raw	F1.3	8	1	30	23	1.59379	0.002785	0.06468
	High	Mascot (A4)	Unambiguous	TFPPTEPK		1	P0DTC9	P0DTC9	0	2	1	0	1	1	458.746	916.485	916.477	8.6	0.00394	HCD (High Energy Collision Dissociation)	MS2	61.4953	-60	20.27	37.4018	15607	2181_3_E_7april20_cells_virus_pH10_F3.raw	F1.3	10	1	30	23	1.2711	0.0007841	0.01
	High	Mascot (A4)	Unambiguous	TFPPTEPK		1	P0DTC9	P0DTC9	0	2	1	0	1	1	458.746	916.485	916.477	8.66	0.00397	HCD (High Energy Collision Dissociation)	MS2	75.596	-60	54	45.7952	21122	2181_3_E_7april20_cells_virus_pH10_F3.raw	F1.3	5	1	30	23	3.57422	0.006735	0.332
	High	Mascot (A4)	Unambiguous	TFPPTEPK		1	P0DTC9	P0DTC9	0	2	1	0	1	1	458.746	916.485	916.477	8.73	0.004	HCD (High Energy Collision Dissociation)	MS2	7.89769	-40	39.516	45.3765	20846	2181_3_E_7april20_cells_virus_pH10_F3.raw	F1.3	27	1	30	23	0.0242762	0.001282	0.0199
	High	Mascot (A4)	Unambiguous	TFPPTEPK		1	P0DTC9	P0DTC9	0	2	1	0	1	1	458.746	916.486	916.477	8.86	0.00406	HCD (High Energy Collision Dissociation)	MS2	48.6378	-40	54	46.4224	21537	2181_3_E_7april20_cells_virus_pH10_F3.raw	F1.3	9	1	30	23	1.49082	0.006073	0.2752
	High	Mascot (A4)	Unambiguous	TFPPTEPK		1	P0DTC9	P0DTC9	0	2	1	0	1	1	458.746	916.485	916.477	8.33	0.00382	HCD (High Energy Collision Dissociation)	MS2	12.9044	-40	54	37.09	15400	2181_3_E_7april20_cells_virus_pH10_F3.raw	F1.3	18	1	30	23	0.179548	0.002771	0.06392
	High	Mascot (A4)	Unambiguous	TFPPTEPK		1	P0DTC9	P0DTC9	0	2	1	0	1	1	458.747	916.486	916.477	9.33	0.00428	HCD (High Energy Collision Dissociation)	MS2	85.7285	-60	54	36.3809	14930	2181_3_E_7april20_cells_virus_pH10_F3.raw	F1.3	9	1	30	23	1.49084	0.004137	0.1429
	High	Mascot (A4)	Unambiguous	TFPPTEPK		1	P0DTC9	P0DTC9	0	2	1	0	1	1	458.747	916.486	916.477	9.06	0.00415	HCD (High Energy Collision Dissociation)	MS2	38.1751	-40	54	45.7689	20949	2181_3_E_7april20_cells_virus_pH10_F4.raw	F1.4	9	1	30	23	1.31956	0.001915	0.03255
	High	Mascot (A4)	Unambiguous	TFPPTEPK		1	P0DTC9	P0DTC9	0	2	1	0	1	1	458.746	916.485	916.477	8.2	0.00376	HCD (High Energy Collision Dissociation)	MS2	49.3272	-60	15.754	42.5864	19017	2181_3_E_7april20_cells_virus_pH10_F3.raw	F1.3	11	1	30	23	0.889572	0.001109	0.01649
	High	Mascot (A4)	Unambiguous	TFPPTEPK		1	P0DTC9	P0DTC9	0	2	1	0	1	1	458.746	916.485	916.477	8.46	0.00388	HCD (High Energy Collision Dissociation)	MS2	25.1638	-60	54	41.0983	17873	2181_3_E_7april20_cells_virus_pH10_F4.raw	F1.4	17	1	30	23	0.217361	0.002447	0.05298
	High	Mascot (A4)	Unambiguous	TFPPTEPK		1	P0DTC9	P0DTC9	0	2	1	0	1	1	458.746	916.485	916.477	8.6	0.00394	HCD (High Energy Collision Dissociation)	MS2	34.1401	-60	54	39.033	16522	2181_3_E_7april20_cells_virus_pH10_F4.raw	F1.4	19	1	30	23	0.154946	0.0004373	0.005476
	High	Mascot (A4)	Unambiguous	TFPPTEPK		1	P0DTC9	P0DTC9	0	2	1	0	1	1	458.746	916.485	916.477	8.66	0.00397	HCD (High Energy Collision Dissociation)	MS2	11.6779	-40	54	41.6205	18220	2181_3_E_7april20_cells_virus_pH10_F4.raw	F1.4	17	1	30	23	0.222424	0.003197	0.08545
	High	Mascot (A4)	Unambiguous	TFPPTEPK		1	P0DTC9	P0DTC9	0	2	1	0	1	1	458.746	916.485	916.477	8.73	0.004	HCD (High Energy Collision Dissociation)	MS2	79.9685	-60	54	37.6562	15615	2181_3_E_7april20_cells_virus_pH10_F4.raw	F1.4	7	1	30	23	2.45009	0.005613	0.2453
	High	Mascot (A4)	Unambiguous	TFPPTEPK		1	P0DTC9	P0DTC9	0	2	1	0	1	1	458.746	916.486	916.477	8.86	0.00406	HCD (High Energy Collision Dissociation)	MS2	44.1444	-60	54	43.8674	19704	2181_3_E_7april20_cells_virus_pH10_F4.raw	F1.4	7	1	30	23	2.40673	0.00618	0.285
	High	Mascot (A4)	Unambiguous	TFPPTEPK		1	P0DTC9	P0DTC9	0	2	1	0	1	1	458.746	916.486	916.477	8.93	0.00409	HCD (High Energy Collision Dissociation)	MS2	38.1545	-40	54	43.6937	19590	2181_3_E_7april20_cells_virus_pH10_F4.raw	F1.4	15	1	30	23	0.3668	0.005996	0.2713
	High	Mascot (A4)	Unambiguous	TFPPTEPK		1	P0DTC9	P0DTC9	0	2	1	0	1	1	458.746	916.485	916.477	8.53	0.00391	HCD (High Energy Collision Dissociation)	MS2	24.6264	-60	47.369	39.7371	17136	2181_3_E_7april20_cells_virus_pH10_F3.raw	F1.3	13	1	30	23	0.595911	0.001776	0.02919
	High	Mascot (A4)	Unambiguous	TFPPTEPK		1	P0DTC9	P0DTC9	0	2	1	0	1	1	458.746	916.485	916.477	8.6	0.00394	HCD (High Energy Collision Dissociation)	MS2	16.7564	-40	54	45.2127	20851	2181_3_E_7april20_cells_virus_pH10_F2.raw	F1.2	5	1	30	23	3.5578	0.006407	0.3067
	High	Mascot (A4)	Unambiguous	TFPPTEPK		1	P0DTC9	P0DTC9	0	2	1	0	1	1	458.746	916.485	916.477	8.26	0.00379	HCD (High Energy Collision Dissociation)	MS2	7.26433	-40	36.915	38.1306	16090	2181_3_E_7april20_cells_virus_pH10_F3.raw	F1.3	18	1	30	23	0.198692	0.004473	0.1672
	High	Mascot (A4)	Unambiguous	TFPPTEPK		1	P0DTC9	P0DTC9	0	2	1	0	1	1	458.746	916.485	916.477	7.93	0.00363	HCD (High Energy Collision Dissociation)	MS2	24.9206	-40	54	37.4916	15507	2181_3_E_7april20_cells_virus_pH10_F4.raw	F1.4	15	1	30	23	0.339767	0.00332	0.09023
	High	Mascot (A4)	Unambiguous	TFPPTEPK		1	P0DTC9	P0DTC9	0	2	1	0	1	1	458.746	916.485	916.477	8.26	0.00379	HCD (High Energy Collision Dissociation)	MS2	57.2843	-60	54	43.6298	19692	2181_3_E_7april20_cells_virus_pH10_F3.raw	F1.3	8	1	30	23	1.8373	0.002378	0.05079
	High	Mascot (A4)	Unambiguous	TFPPTEPK		1	P0DTC9	P0DTC9	0	2	1	0	1	1	458.746	916.485	916.477	8.13	0.00373	HCD (High Energy Collision Dissociation)	MS2	37.0412	-40	54	40.0449	17456	2181_3_E_7april20_cells_virus_pH10_F2.raw	F1.2	12	1	30	23	0.706612	0.001517	0.02414
	High	Mascot (A4)	Unambiguous	TFPPTEPK		1	P0DTC9	P0DTC9	0	2	1	0	1	1	458.746	916.485	916.477	8.6	0.00394	HCD (High Energy Collision Dissociation)	MS2	29.6451	-40	54	42.6578	18903	2181_3_E_7april20_cells_virus_pH10_F4.raw	F1.4	16	1	30	23	0.294565	0.001972	0.03584
	High	Mascot (A4)	Unambiguous	TFPPTEPK		1	P0DTC9	P0DTC9	0	2	1	0	1	1	458.746	916.485	916.477	7.93	0.00363	HCD (High Energy Collision Dissociation)	MS2	13.8301	-40	54	41.0638	18125	2181_3_E_7april20_cells_virus_pH10_F2.raw	F1.2	26	1	30	23	0.0317089	0.001784	0.0295
FALSE	TFPPTEPKK		0.098246	0.00359684	1	1	2	P0DTC9	1	1044.57	High	0.002469	0.05385	1
	Confidence	Identifying Node	PSM Ambiguity	Annotated Sequence	Modifications	# Proteins	Master Protein Accessions	Protein Accessions	# Missed Cleavages	Charge	DeltaScore	DeltaCn	Rank	Search Engine Rank	m/z [Da]	MH+ [Da]	Theo. MH+ [Da]	DeltaM [ppm]	Deltam/z [Da]	Activation Type	MS Order	Isolation Interference [%]	Comp. Voltage [V]	Ion Inject Time [ms]	RT [min]	First Scan	Spectrum File	File ID	Ions Score	# Protein Groups	Identity Strict	Identity Relaxed	Expectation Value	Percolator q-Value	Percolator PEP
	High	Mascot (A4)	Unambiguous	TFPPTEPKK		1	P0DTC9	P0DTC9	1	2	1	0	1	1	522.794	1044.58	1044.57	8.19	0.00428	HCD (High Energy Collision Dissociation)	MS2	39.7421	-40	54	28.4822	9562	2181_3_E_7april20_cells_virus_pH10_F4.raw	F1.4	9	1	30	23	1.28824	0.004137	0.1432
	High	Mascot (A4)	Unambiguous	TFPPTEPKK		1	P0DTC9	P0DTC9	1	2	1	0	1	1	522.794	1044.58	1044.57	8.89	0.00465	HCD (High Energy Collision Dissociation)	MS2	63.2232	-40	54	29.5167	10246	2181_3_E_7april20_cells_virus_pH10_F4.raw	F1.4	1	1	30	23	8.49172	0.002469	0.05385
FALSE	TFPPTEPKKDK		0.00324786	0.00026033	1	1	13	P0DTC9	2	1287.69	High	0.0001479	0.002052	48
	Confidence	Identifying Node	PSM Ambiguity	Annotated Sequence	Modifications	# Proteins	Master Protein Accessions	Protein Accessions	# Missed Cleavages	Charge	DeltaScore	DeltaCn	Rank	Search Engine Rank	m/z [Da]	MH+ [Da]	Theo. MH+ [Da]	DeltaM [ppm]	Deltam/z [Da]	Activation Type	MS Order	Isolation Interference [%]	Comp. Voltage [V]	Ion Inject Time [ms]	RT [min]	First Scan	Spectrum File	File ID	Ions Score	# Protein Groups	Identity Strict	Identity Relaxed	Expectation Value	Percolator q-Value	Percolator PEP
	High	Mascot (A4)	Unambiguous	TFPPTEPKKDK		1	P0DTC9	P0DTC9	2	2	1	0	1	1	644.357	1287.71	1287.69	9.43	0.00607	HCD (High Energy Collision Dissociation)	MS2	44.8237	-40	54	21.5961	5020	2181_3_E_7april20_cells_virus_pH10_F4.raw	F1.4	22	1	30	23	0.0677924	0.0002559	0.003095
	High	Mascot (A4)	Unambiguous	TFPPTEPKKDK		1	P0DTC9	P0DTC9	2	2	1	0	1	1	644.356	1287.7	1287.69	7.82	0.00503	HCD (High Energy Collision Dissociation)	MS2	46.2295	-40	54	23.0622	5982	2181_3_E_7april20_cells_virus_pH10_F4.raw	F1.4	19	1	31	24	0.146489	0.0009843	0.01351
	High	Mascot (A4)	Unambiguous	TFPPTEPKKDK		1	P0DTC9	P0DTC9	2	2	1	0	1	1	644.356	1287.71	1287.69	8.39	0.0054	HCD (High Energy Collision Dissociation)	MS2	23.509	-40	54	23.6935	6402	2181_3_E_7april20_cells_virus_pH10_F4.raw	F1.4	25	1	30	23	0.0392262	0.0005524	0.00743
	High	Mascot (A4)	Unambiguous	TFPPTEPKKDK		1	P0DTC9	P0DTC9	2	2	1	0	1	1	644.356	1287.7	1287.69	7.82	0.00503	HCD (High Energy Collision Dissociation)	MS2	6.16282	-40	54	26.685	8520	2181_3_E_7april20_cells_virus_pH10_F3.raw	F1.3	40	1	31	24	0.00123539	0.001337	0.02062
	High	Mascot (A4)	Unambiguous	TFPPTEPKKDK		1	P0DTC9	P0DTC9	2	2	1	0	1	1	644.356	1287.7	1287.69	8.1	0.00522	HCD (High Energy Collision Dissociation)	MS2	11.3497	-40	54	24.6122	7161	2181_3_E_7april20_cells_virus_pH10_F3.raw	F1.3	46	1	30	23	0.000327775	0.0007841	0.01015
	High	Mascot (A4)	Unambiguous	TFPPTEPKKDK		1	P0DTC9	P0DTC9	2	2	1	0	1	1	644.356	1287.71	1287.69	8.39	0.0054	HCD (High Energy Collision Dissociation)	MS2	7.30286	-40	54	25.765	7769	2181_3_E_7april20_cells_virus_pH10_F4.raw	F1.4	38	1	30	23	0.00202105	0.0004775	0.006117
	High	Mascot (A4)	Unambiguous	TFPPTEPKKDK		1	P0DTC9	P0DTC9	2	2	1	0	1	1	644.356	1287.7	1287.69	8.2	0.00528	HCD (High Energy Collision Dissociation)	MS2	18.9309	-40	54	25.6443	7833	2181_3_E_7april20_cells_virus_pH10_F3.raw	F1.3	22	1	30	23	0.0745721	0.002424	0.05216
	High	Mascot (A4)	Unambiguous	TFPPTEPKKDK		1	P0DTC9	P0DTC9	2	2	1	0	1	1	644.356	1287.71	1287.69	8.57	0.00552	HCD (High Energy Collision Dissociation)	MS2	42.5783	-40	54	21.4975	5089	2181_3_E_7april20_cells_virus_pH10_F3.raw	F1.3	16	1	30	23	0.296877	0.002079	0.04034
	High	Mascot (A4)	Unambiguous	TFPPTEPKKDK		1	P0DTC9	P0DTC9	2	2	1	0	1	1	644.356	1287.7	1287.69	8.29	0.00534	HCD (High Energy Collision Dissociation)	MS2	23.0464	-40	54	26.8057	8446	2181_3_E_7april20_cells_virus_pH10_F4.raw	F1.4	48	1	30	23	0.000204916	0.0001479	0.002052
	High	Mascot (A4)	Unambiguous	TFPPTEPKKDK		1	P0DTC9	P0DTC9	2	2	1	0	1	1	644.356	1287.71	1287.69	8.76	0.00564	HCD (High Energy Collision Dissociation)	MS2	30.7438	-40	54	23.5638	6464	2181_3_E_7april20_cells_virus_pH10_F3.raw	F1.3	37	1	30	23	0.00241225	0.0007912	0.01033
	High	Mascot (A4)	Unambiguous	TFPPTEPKKDK		1	P0DTC9	P0DTC9	2	2	1	0	1	1	644.357	1287.71	1287.69	8.95	0.00576	HCD (High Energy Collision Dissociation)	MS2	18.5612	-40	54	27.8226	9279	2181_3_E_7april20_cells_virus_pH10_F3.raw	F1.3	29	1	30	23	0.0147118	0.0002913	0.003713
	High	Mascot (A4)	Unambiguous	TFPPTEPKKDK		1	P0DTC9	P0DTC9	2	2	1	0	1	1	644.356	1287.71	1287.69	8.76	0.00564	HCD (High Energy Collision Dissociation)	MS2	4.42844	-40	54	24.7305	7083	2181_3_E_7april20_cells_virus_pH10_F4.raw	F1.4	39	1	30	23	0.00172354	0.0001479	0.002055
	High	Mascot (A4)	Unambiguous	TFPPTEPKKDK		1	P0DTC9	P0DTC9	2	2	1	0	1	1	644.356	1287.7	1287.69	8.1	0.00522	HCD (High Energy Collision Dissociation)	MS2	12.6505	-40	54	27.8466	9142	2181_3_E_7april20_cells_virus_pH10_F4.raw	F1.4	32	1	30	23	0.00735489	0.001594	0.0266
FALSE	WYFYYLGTGPEAGLPYGANK		1.31907e-11	4.17209e-06	1	1	7	P0DTC9	0	2267.08	High	2.035e-05	8.483e-12	87
	Confidence	Identifying Node	PSM Ambiguity	Annotated Sequence	Modifications	# Proteins	Master Protein Accessions	Protein Accessions	# Missed Cleavages	Charge	DeltaScore	DeltaCn	Rank	Search Engine Rank	m/z [Da]	MH+ [Da]	Theo. MH+ [Da]	DeltaM [ppm]	Deltam/z [Da]	Activation Type	MS Order	Isolation Interference [%]	Comp. Voltage [V]	Ion Inject Time [ms]	RT [min]	First Scan	Spectrum File	File ID	Ions Score	# Protein Groups	Identity Strict	Identity Relaxed	Expectation Value	Percolator q-Value	Percolator PEP
	High	Mascot (A4)	Unambiguous	WYFYYLGTGPEAGLPYGANK		1	P0DTC9	P0DTC9	0	3	1	0	1	1	756.371	2267.1	2267.08	7.92	0.00598	HCD (High Energy Collision Dissociation)	MS2	44.0483	-60	54	108.876	61658	2181_3_E_7april20_cells_virus_pH10_F2.raw	F1.2	22	1	34	27	0.148913	2.035e-05	2.905e-08
	High	Mascot (A4)	Unambiguous	WYFYYLGTGPEAGLPYGANK		1	P0DTC9	P0DTC9	0	3	1	0	1	1	756.372	2267.1	2267.08	9.45	0.00714	HCD (High Energy Collision Dissociation)	MS2	15.836	-60	54	108.506	61489	2181_3_E_7april20_cells_virus_pH10_F3.raw	F1.3	55	1	34	27	8.47097e-05	2.035e-05	3.522e-09
	High	Mascot (A4)	Unambiguous	WYFYYLGTGPEAGLPYGANK		1	P0DTC9	P0DTC9	0	3	1	0	1	1	756.371	2267.1	2267.08	8.4	0.00635	HCD (High Energy Collision Dissociation)	MS2	1.04444	-60	54	107.48	60917	2181_3_E_7april20_cells_virus_pH10_F4.raw	F1.4	60	1	34	27	2.80934e-05	2.035e-05	4.462e-09
	High	Mascot (A4)	Unambiguous	WYFYYLGTGPEAGLPYGANK		1	P0DTC9	P0DTC9	0	3	1	0	1	1	756.372	2267.1	2267.08	9.45	0.00714	HCD (High Energy Collision Dissociation)	MS2	35.433	-40	54	107.52	60945	2181_3_E_7april20_cells_virus_pH10_F4.raw	F1.4	71	1	34	27	2.11316e-06	2.035e-05	8.299e-10
	High	Mascot (A4)	Unambiguous	WYFYYLGTGPEAGLPYGANK		1	P0DTC9	P0DTC9	0	2	1	0	1	1	1134.05	2267.1	2267.08	9.62	0.0109	HCD (High Energy Collision Dissociation)	MS2	18.2535	-40	54	107.515	60940	2181_3_E_7april20_cells_virus_pH10_F4.raw	F1.4	84	1	34	27	1.00179e-07	2.035e-05	2.308e-11
	High	Mascot (A4)	Unambiguous	WYFYYLGTGPEAGLPYGANK		1	P0DTC9	P0DTC9	0	3	1	0	1	1	756.371	2267.1	2267.08	7.43	0.00562	HCD (High Energy Collision Dissociation)	MS2	30.9549	-80	54	96.3858	53865	2181_3_E_7april20_cells_virus_pH10_F4.raw	F1.4	2	1	34	27	17.6513	0.00292	0.07337
	High	Mascot (A4)	Unambiguous	WYFYYLGTGPEAGLPYGANK		1	P0DTC9	P0DTC9	0	2	1	0	1	1	1134.05	2267.1	2267.08	9.4	0.01066	HCD (High Energy Collision Dissociation)	MS2	52.7994	-40	54	108.617	61556	2181_3_E_7april20_cells_virus_pH10_F3.raw	F1.3	87	1	34	27	5.31052e-08	2.035e-05	8.483e-12
FALSE	WYFYYLGTGPEAGLPYGANKDGIIWVATEGALNTPKDHIGTR		1.16009e-10	4.17209e-06	1	1	5	P0DTC9	2	4612.29	High	2.035e-05	7.432e-11	46
	Confidence	Identifying Node	PSM Ambiguity	Annotated Sequence	Modifications	# Proteins	Master Protein Accessions	Protein Accessions	# Missed Cleavages	Charge	DeltaScore	DeltaCn	Rank	Search Engine Rank	m/z [Da]	MH+ [Da]	Theo. MH+ [Da]	DeltaM [ppm]	Deltam/z [Da]	Activation Type	MS Order	Isolation Interference [%]	Comp. Voltage [V]	Ion Inject Time [ms]	RT [min]	First Scan	Spectrum File	File ID	Ions Score	# Protein Groups	Identity Strict	Identity Relaxed	Expectation Value	Percolator q-Value	Percolator PEP
	High	Mascot (A4)	Unambiguous	WYFYYLGTGPEAGLPYGANKDGIIWVATEGALNTPKDHIGTR		1	P0DTC9	P0DTC9	2	6	1	0	1	1	769.56	4612.32	4612.29	6.51	0.005	HCD (High Energy Collision Dissociation)	MS2	56.721	-60	54	111.475	63395	2181_3_E_7april20_cells_virus_pH10_F4.raw	F1.4	10	1	31	24	1.35926	2.655e-05	4.787e-06
	High	Mascot (A4)	Unambiguous	WYFYYLGTGPEAGLPYGANKDGIIWVATEGALNTPKDHIGTR		1	P0DTC9	P0DTC9	2	5	1	0	1	1	923.274	4612.34	4612.29	9.72	0.00896	HCD (High Energy Collision Dissociation)	MS2	1.71244	-40	7.729	111.366	63329	2181_3_E_7april20_cells_virus_pH10_F4.raw	F1.4	22	1	30	23	0.0768922	2.035e-05	5.53e-09
	High	Mascot (A4)	Unambiguous	WYFYYLGTGPEAGLPYGANKDGIIWVATEGALNTPKDHIGTR		1	P0DTC9	P0DTC9	2	6	1	0	1	1	769.56	4612.32	4612.29	6.75	0.00519	HCD (High Energy Collision Dissociation)	MS2	67.0229	-60	54	111.881	63652	2181_3_E_7april20_cells_virus_pH10_F4.raw	F1.4	1	1	31	24	11.9048	2.655e-05	2.599e-05
	High	Mascot (A4)	Unambiguous	WYFYYLGTGPEAGLPYGANKDGIIWVATEGALNTPKDHIGTR		1	P0DTC9	P0DTC9	2	4	1	0	1	1	1153.84	4612.33	4612.29	7.52	0.00867	HCD (High Energy Collision Dissociation)	MS2	32.3193	-40	42.725	111.375	63334	2181_3_E_7april20_cells_virus_pH10_F4.raw	F1.4	46	1	31	24	0.000333112	2.035e-05	7.432e-11
	High	Mascot (A4)	Unambiguous	WYFYYLGTGPEAGLPYGANKDGIIWVATEGALNTPKDHIGTR		1	P0DTC9	P0DTC9	2	5	1	0	1	1	923.271	4612.33	4612.29	7.27	0.0067	HCD (High Energy Collision Dissociation)	MS2	20.875	-40	54	113.076	64229	2181_3_E_7april20_cells_virus_pH10_F3.raw	F1.3	28	1	31	24	0.0201338	2.035e-05	1.497e-08
High	P0DTD1	Replicase polyprotein 1ab OS=Severe acute respiratory syndrome coronavirus 2 OX=2697049 GN=rep PE=1 SV=1	0	792.442	22	128	237	128	7096	793.5	6.76	5907	128	1
Checked	Sequence	Modifications	Qvality PEP	Qvality q-value	# Protein Groups	# Proteins	# PSMs	Master Protein Accessions	# Missed Cleavages	Theo. MH+ [Da]	Confidence (by Search Engine): Mascot	Percolator q-Value (by Search Engine): Mascot	Percolator PEP (by Search Engine): Mascot	Ions Score (by Search Engine): Mascot
FALSE	AAITILDGISQYSLR		0.000535562	4.85739e-05	1	2	2	P0DTD1	0	1620.9	High	4.579e-05	0.0003284	45
	Confidence	Identifying Node	PSM Ambiguity	Annotated Sequence	Modifications	# Proteins	Master Protein Accessions	Protein Accessions	# Missed Cleavages	Charge	DeltaScore	DeltaCn	Rank	Search Engine Rank	m/z [Da]	MH+ [Da]	Theo. MH+ [Da]	DeltaM [ppm]	Deltam/z [Da]	Activation Type	MS Order	Isolation Interference [%]	Comp. Voltage [V]	Ion Inject Time [ms]	RT [min]	First Scan	Spectrum File	File ID	Ions Score	# Protein Groups	Identity Strict	Identity Relaxed	Expectation Value	Percolator q-Value	Percolator PEP
	High	Mascot (A4)	Unambiguous	AAITILDGISQYSLR		2	P0DTD1	P0DTC1; P0DTD1	0	3	1	0	1	1	540.974	1620.91	1620.9	7	0.00378	HCD (High Energy Collision Dissociation)	MS2	6.81943	-80	54	102.559	57826	2181_3_E_7april20_cells_virus_pH10_F2.raw	F1.2	51	1	28	21	6.01436e-05	9.363e-05	0.0006573
	High	Mascot (A4)	Unambiguous	AAITILDGISQYSLR		2	P0DTD1	P0DTC1; P0DTD1	0	3	1	0	1	1	540.974	1620.91	1620.9	7.34	0.00397	HCD (High Energy Collision Dissociation)	MS2	74.1682	-80	54	102.486	57786	2181_3_E_7april20_cells_virus_pH10_F3.raw	F1.3	45	1	28	21	0.000211475	4.579e-05	0.0003284
FALSE	AFDIYNDKVAGFAK		8.78725e-07	4.17209e-06	1	1	4	P0DTD1	1	1558.79	High	2.035e-05	5.48e-07	56
	Confidence	Identifying Node	PSM Ambiguity	Annotated Sequence	Modifications	# Proteins	Master Protein Accessions	Protein Accessions	# Missed Cleavages	Charge	DeltaScore	DeltaCn	Rank	Search Engine Rank	m/z [Da]	MH+ [Da]	Theo. MH+ [Da]	DeltaM [ppm]	Deltam/z [Da]	Activation Type	MS Order	Isolation Interference [%]	Comp. Voltage [V]	Ion Inject Time [ms]	RT [min]	First Scan	Spectrum File	File ID	Ions Score	# Protein Groups	Identity Strict	Identity Relaxed	Expectation Value	Percolator q-Value	Percolator PEP
	High	Mascot (A4)	Unambiguous	AFDIYNDKVAGFAK		1	P0DTD1	P0DTD1	1	3	1	0	1	1	520.272	1558.8	1558.79	8.1	0.00421	HCD (High Energy Collision Dissociation)	MS2	15.0014	-80	54	71.4248	37757	2181_3_E_7april20_cells_virus_pH10_F4.raw	F1.4	46	1	32	25	0.000503128	2.035e-05	2.25e-06
	High	Mascot (A4)	Unambiguous	AFDIYNDKVAGFAK		1	P0DTD1	P0DTD1	1	3	1	0	1	1	520.272	1558.8	1558.79	7.4	0.00384	HCD (High Energy Collision Dissociation)	MS2	17.6191	-80	54	71.8145	38100	2181_3_E_7april20_cells_virus_pH10_F3.raw	F1.3	52	1	32	25	0.000123026	2.655e-05	3.3e-05
	High	Mascot (A4)	Unambiguous	AFDIYNDKVAGFAK		1	P0DTD1	P0DTD1	1	3	1	0	1	1	520.272	1558.8	1558.79	6.57	0.00342	HCD (High Energy Collision Dissociation)	MS2	39.9254	-80	54	71.1574	37770	2181_3_E_7april20_cells_virus_pH10_F2.raw	F1.2	43	1	32	25	0.00104619	2.655e-05	3.928e-06
	High	Mascot (A4)	Unambiguous	AFDIYNDKVAGFAK		1	P0DTD1	P0DTD1	1	3	1	0	1	1	520.272	1558.8	1558.79	7.4	0.00384	HCD (High Energy Collision Dissociation)	MS2	9.79086	-80	54	71.1339	38153	2181_3_E_7april20_cells_virus_pH10_F1.raw	F1.1	56	1	32	25	4.4771e-05	2.035e-05	5.48e-07
FALSE	AGGTTEMLAK		0.000204354	2.75777e-05	1	2	2	P0DTD1	0	978.492	High	3.735e-05	0.0001258	69
	Confidence	Identifying Node	PSM Ambiguity	Annotated Sequence	Modifications	# Proteins	Master Protein Accessions	Protein Accessions	# Missed Cleavages	Charge	DeltaScore	DeltaCn	Rank	Search Engine Rank	m/z [Da]	MH+ [Da]	Theo. MH+ [Da]	DeltaM [ppm]	Deltam/z [Da]	Activation Type	MS Order	Isolation Interference [%]	Comp. Voltage [V]	Ion Inject Time [ms]	RT [min]	First Scan	Spectrum File	File ID	Ions Score	# Protein Groups	Identity Strict	Identity Relaxed	Expectation Value	Percolator q-Value	Percolator PEP
	High	Mascot (A4)	Unambiguous	AGGTTEMLAK		2	P0DTD1	P0DTC1; P0DTD1	0	2	0.9275	0	1	1	489.754	978.5	978.492	7.82	0.00383	HCD (High Energy Collision Dissociation)	MS2	38.9315	-60	54	32.6765	12488	2181_3_E_7april20_cells_virus_pH10_F3.raw	F1.3	69	1	31	24	1.58435e-06	3.735e-05	0.0001258
	High	Mascot (A4)	Unambiguous	AGGTTEMLAK		2	P0DTD1	P0DTC1; P0DTD1	0	2	0.98	0	1	1	489.753	978.499	978.492	6.45	0.00315	HCD (High Energy Collision Dissociation)	MS2	63.872	-60	22.434	32.6177	12576	2181_3_E_7april20_cells_virus_pH10_F2.raw	F1.2	50	1	31	24	0.000146485	4.579e-05	0.0003425
FALSE	AGKASCTLSEQLDFIDTK	1xCarbamidomethyl [C6]	9.40377e-06	2.75777e-05	1	2	2	P0DTD1	1	1983.97	High	2.655e-05	5.852e-06	54
	Confidence	Identifying Node	PSM Ambiguity	Annotated Sequence	Modifications	# Proteins	Master Protein Accessions	Protein Accessions	# Missed Cleavages	Charge	DeltaScore	DeltaCn	Rank	Search Engine Rank	m/z [Da]	MH+ [Da]	Theo. MH+ [Da]	DeltaM [ppm]	Deltam/z [Da]	Activation Type	MS Order	Isolation Interference [%]	Comp. Voltage [V]	Ion Inject Time [ms]	RT [min]	First Scan	Spectrum File	File ID	Ions Score	# Protein Groups	Identity Strict	Identity Relaxed	Expectation Value	Percolator q-Value	Percolator PEP
	High	Mascot (A4)	Unambiguous	AGKAScTLSEQLDFIDTK	C6(Carbamidomethyl)	2	P0DTD1	P0DTC1; P0DTD1	1	3	1	0	1	1	662	1983.99	1983.97	8.47	0.0056	HCD (High Energy Collision Dissociation)	MS2	36.7003	-80	54	74.7773	39926	2181_3_E_7april20_cells_virus_pH10_F4.raw	F1.4	54	1	33	26	0.00010287	2.655e-05	5.852e-06
	High	Mascot (A4)	Unambiguous	AGKAScTLSEQLDFIDTK	C6(Carbamidomethyl)	2	P0DTD1	P0DTC1; P0DTD1	1	3	1	0	1	1	661.999	1983.98	1983.97	7	0.00463	HCD (High Energy Collision Dissociation)	MS2	16.047	-80	54	75.1626	40279	2181_3_E_7april20_cells_virus_pH10_F3.raw	F1.3	62	1	33	26	1.44614e-05	2.655e-05	1.115e-05
FALSE	AKVTSAMQTMLFTMLR		1.84493e-05	2.75777e-05	1	2	2	P0DTD1	1	1828.95	High	2.655e-05	1.147e-05	80
	Confidence	Identifying Node	PSM Ambiguity	Annotated Sequence	Modifications	# Proteins	Master Protein Accessions	Protein Accessions	# Missed Cleavages	Charge	DeltaScore	DeltaCn	Rank	Search Engine Rank	m/z [Da]	MH+ [Da]	Theo. MH+ [Da]	DeltaM [ppm]	Deltam/z [Da]	Activation Type	MS Order	Isolation Interference [%]	Comp. Voltage [V]	Ion Inject Time [ms]	RT [min]	First Scan	Spectrum File	File ID	Ions Score	# Protein Groups	Identity Strict	Identity Relaxed	Expectation Value	Percolator q-Value	Percolator PEP
	High	Mascot (A4)	Unambiguous	AKVTSAMQTMLFTMLR		2	P0DTD1	P0DTC1; P0DTD1	1	3	1	0	1	1	610.326	1828.96	1828.95	7.92	0.00483	HCD (High Energy Collision Dissociation)	MS2	12.3068	-60	54	108.194	61375	2181_3_E_7april20_cells_virus_pH10_F4.raw	F1.4	80	1	31	24	1.4398e-07	2.655e-05	1.147e-05
	High	Mascot (A4)	Unambiguous	AKVTSAMQTMLFTMLR		2	P0DTD1	P0DTC1; P0DTD1	1	3	1	0	1	1	610.325	1828.96	1828.95	7.42	0.00452	HCD (High Energy Collision Dissociation)	MS2	17.2985	-80	54	108.02	61263	2181_3_E_7april20_cells_virus_pH10_F4.raw	F1.4	26	1	31	24	0.0321765	0.0002831	0.003427
FALSE	AIDGGVTR		0.0228905	0.00142554	1	2	3	P0DTD1	0	788.426	High	0.0009913	0.01387	45
	Confidence	Identifying Node	PSM Ambiguity	Annotated Sequence	Modifications	# Proteins	Master Protein Accessions	Protein Accessions	# Missed Cleavages	Charge	DeltaScore	DeltaCn	Rank	Search Engine Rank	m/z [Da]	MH+ [Da]	Theo. MH+ [Da]	DeltaM [ppm]	Deltam/z [Da]	Activation Type	MS Order	Isolation Interference [%]	Comp. Voltage [V]	Ion Inject Time [ms]	RT [min]	First Scan	Spectrum File	File ID	Ions Score	# Protein Groups	Identity Strict	Identity Relaxed	Expectation Value	Percolator q-Value	Percolator PEP
	High	Mascot (A4)	Unambiguous	AIDGGVTR		2	P0DTD1	P0DTC1; P0DTD1	0	2	0.3889	0	1	1	394.72	788.432	788.426	7.48	0.00295	HCD (High Energy Collision Dissociation)	MS2	58.9273	-80	54	23.426	6493	2181_3_E_7april20_cells_virus_pH10_F2.raw	F1.2	18	1	33	26	0.320875	0.0023	0.04867
	High	Mascot (A4)	Unambiguous	AIDGGVTR		2	P0DTD1	P0DTC1; P0DTD1	0	2	0.4222	0	1	1	394.72	788.433	788.426	8.49	0.00335	HCD (High Energy Collision Dissociation)	MS2	15.0646	-80	30.306	22.2155	6090	2181_3_E_7april20_cells_virus_pH10_F1.raw	F1.1	45	1	33	26	0.000747026	0.0009913	0.01387
	High	Mascot (A4)	Unambiguous	AIDGGVTR		2	P0DTD1	P0DTC1; P0DTD1	0	2	0.3929	0	1	1	394.72	788.432	788.426	7.95	0.00313	HCD (High Energy Collision Dissociation)	MS2	49.7533	-80	54	21.1887	5403	2181_3_E_7april20_cells_virus_pH10_F1.raw	F1.1	28	1	33	26	0.0373539	0.003526	0.1027
FALSE	ALNLGETFVTHSK		1.25186e-06	4.17209e-06	1	2	3	P0DTD1	0	1416.75	High	2.035e-05	7.831e-07	69
	Confidence	Identifying Node	PSM Ambiguity	Annotated Sequence	Modifications	# Proteins	Master Protein Accessions	Protein Accessions	# Missed Cleavages	Charge	DeltaScore	DeltaCn	Rank	Search Engine Rank	m/z [Da]	MH+ [Da]	Theo. MH+ [Da]	DeltaM [ppm]	Deltam/z [Da]	Activation Type	MS Order	Isolation Interference [%]	Comp. Voltage [V]	Ion Inject Time [ms]	RT [min]	First Scan	Spectrum File	File ID	Ions Score	# Protein Groups	Identity Strict	Identity Relaxed	Expectation Value	Percolator q-Value	Percolator PEP
	High	Mascot (A4)	Unambiguous	ALNLGETFVTHSK		2	P0DTD1	P0DTC1; P0DTD1	0	3	1	0	1	1	472.924	1416.76	1416.75	7.23	0.00341	HCD (High Energy Collision Dissociation)	MS2	43.3841	-40	54	65.0551	33816	2181_3_E_7april20_cells_virus_pH10_F2.raw	F1.2	60	1	31	24	1.39753e-05	2.655e-05	3.911e-06
	High	Mascot (A4)	Unambiguous	ALNLGETFVTHSK		2	P0DTD1	P0DTC1; P0DTD1	0	2	1	0	1	1	708.884	1416.76	1416.75	8.32	0.00589	HCD (High Energy Collision Dissociation)	MS2	29.4	-40	54	64.5943	33901	2181_3_E_7april20_cells_virus_pH10_F1.raw	F1.1	56	1	31	24	3.5452e-05	2.035e-05	1.843e-06
	High	Mascot (A4)	Unambiguous	ALNLGETFVTHSK		2	P0DTD1	P0DTC1; P0DTD1	0	3	0.9565	0	1	1	472.925	1416.76	1416.75	8.39	0.00396	HCD (High Energy Collision Dissociation)	MS2	23.9637	-40	54	64.503	33843	2181_3_E_7april20_cells_virus_pH10_F1.raw	F1.1	69	1	31	24	1.80984e-06	2.035e-05	7.831e-07
FALSE	AIVSTIQR		0.00985809	0.00072019	1	2	2	P0DTD1	0	887.531	High	0.0004775	0.006187	43
	Confidence	Identifying Node	PSM Ambiguity	Annotated Sequence	Modifications	# Proteins	Master Protein Accessions	Protein Accessions	# Missed Cleavages	Charge	DeltaScore	DeltaCn	Rank	Search Engine Rank	m/z [Da]	MH+ [Da]	Theo. MH+ [Da]	DeltaM [ppm]	Deltam/z [Da]	Activation Type	MS Order	Isolation Interference [%]	Comp. Voltage [V]	Ion Inject Time [ms]	RT [min]	First Scan	Spectrum File	File ID	Ions Score	# Protein Groups	Identity Strict	Identity Relaxed	Expectation Value	Percolator q-Value	Percolator PEP
	High	Mascot (A4)	Unambiguous	AIVSTIQR		2	P0DTD1	P0DTC1; P0DTD1	0	2	0.8261	0	1	1	444.273	887.538	887.531	8.3	0.00368	HCD (High Energy Collision Dissociation)	MS2	72.8424	-60	54	38.4439	16133	2181_3_E_7april20_cells_virus_pH10_F4.raw	F1.4	23	1	30	23	0.0671097	0.00088	0.01184
	High	Mascot (A4)	Unambiguous	AIVSTIQR		2	P0DTD1	P0DTC1; P0DTD1	0	2	0.7907	0	1	1	444.273	887.539	887.531	9.19	0.00408	HCD (High Energy Collision Dissociation)	MS2	58.7435	-60	54	37.755	16367	2181_3_E_7april20_cells_virus_pH10_F1.raw	F1.1	43	1	30	23	0.000544234	0.0004775	0.006187
FALSE	AIVSTIQRK		0.0180439	0.00117642	1	2	2	P0DTD1	1	1015.63	High	0.0008144	0.0111	25
	Confidence	Identifying Node	PSM Ambiguity	Annotated Sequence	Modifications	# Proteins	Master Protein Accessions	Protein Accessions	# Missed Cleavages	Charge	DeltaScore	DeltaCn	Rank	Search Engine Rank	m/z [Da]	MH+ [Da]	Theo. MH+ [Da]	DeltaM [ppm]	Deltam/z [Da]	Activation Type	MS Order	Isolation Interference [%]	Comp. Voltage [V]	Ion Inject Time [ms]	RT [min]	First Scan	Spectrum File	File ID	Ions Score	# Protein Groups	Identity Strict	Identity Relaxed	Expectation Value	Percolator q-Value	Percolator PEP
	High	Mascot (A4)	Unambiguous	AIVSTIQRK		2	P0DTD1	P0DTC1; P0DTD1	1	2	1	0	1	1	508.321	1015.63	1015.63	8.46	0.0043	HCD (High Energy Collision Dissociation)	MS2	31.4637	-40	54	27.5057	9604	2181_3_E_7april20_cells_virus_pH10_F1.raw	F1.1	25	1	26	19	0.0128839	0.0008144	0.0111
	High	Mascot (A4)	Unambiguous	AIVSTIQRK		2	P0DTD1	P0DTC1; P0DTD1	1	2	1	0	1	1	508.321	1015.63	1015.63	8.16	0.00414	HCD (High Energy Collision Dissociation)	MS2	57.2793	-40	54	28.7807	9759	2181_3_E_7april20_cells_virus_pH10_F4.raw	F1.4	10	1	26	19	0.371587	0.003197	0.08539
FALSE	ANNTKGSLPINVIVFDGK		3.07545e-05	2.75777e-05	1	2	3	P0DTD1	1	1887.03	High	2.655e-05	1.911e-05	34
	Confidence	Identifying Node	PSM Ambiguity	Annotated Sequence	Modifications	# Proteins	Master Protein Accessions	Protein Accessions	# Missed Cleavages	Charge	DeltaScore	DeltaCn	Rank	Search Engine Rank	m/z [Da]	MH+ [Da]	Theo. MH+ [Da]	DeltaM [ppm]	Deltam/z [Da]	Activation Type	MS Order	Isolation Interference [%]	Comp. Voltage [V]	Ion Inject Time [ms]	RT [min]	First Scan	Spectrum File	File ID	Ions Score	# Protein Groups	Identity Strict	Identity Relaxed	Expectation Value	Percolator q-Value	Percolator PEP
	High	Mascot (A4)	Unambiguous	ANNTKGSLPINVIVFDGK		2	P0DTD1	P0DTC1; P0DTD1	1	3	1	0	1	1	629.687	1887.05	1887.03	7.3	0.00459	HCD (High Energy Collision Dissociation)	MS2	42.1145	-80	54	85.6516	47065	2181_3_E_7april20_cells_virus_pH10_F3.raw	F1.3	44	1	28	21	0.000308212	2.655e-05	4.852e-05
	High	Mascot (A4)	Unambiguous	ANNTKGSLPINVIVFDGK		2	P0DTD1	P0DTC1; P0DTD1	1	3	1	0	1	1	629.687	1887.05	1887.03	7.01	0.00441	HCD (High Energy Collision Dissociation)	MS2	45.0836	-80	54	85.4051	47399	2181_3_E_7april20_cells_virus_pH10_F1.raw	F1.1	27	1	28	21	0.0128028	4.579e-05	0.0002427
	High	Mascot (A4)	Unambiguous	ANNTKGSLPINVIVFDGK		2	P0DTD1	P0DTC1; P0DTD1	1	3	1	0	1	1	629.687	1887.05	1887.03	7.11	0.00447	HCD (High Energy Collision Dissociation)	MS2	45.9648	-80	54	85.7073	47156	2181_3_E_7april20_cells_virus_pH10_F2.raw	F1.2	34	1	28	21	0.00254861	2.655e-05	1.911e-05
FALSE	ASMPTTIAK		0.00367729	0.000278469	1	2	3	P0DTD1	0	919.492	High	0.0001562	0.00232	41
	Confidence	Identifying Node	PSM Ambiguity	Annotated Sequence	Modifications	# Proteins	Master Protein Accessions	Protein Accessions	# Missed Cleavages	Charge	DeltaScore	DeltaCn	Rank	Search Engine Rank	m/z [Da]	MH+ [Da]	Theo. MH+ [Da]	DeltaM [ppm]	Deltam/z [Da]	Activation Type	MS Order	Isolation Interference [%]	Comp. Voltage [V]	Ion Inject Time [ms]	RT [min]	First Scan	Spectrum File	File ID	Ions Score	# Protein Groups	Identity Strict	Identity Relaxed	Expectation Value	Percolator q-Value	Percolator PEP
	High	Mascot (A4)	Unambiguous	ASMPTTIAK		2	P0DTD1	P0DTC1; P0DTD1	0	2	0.8846	0	1	1	460.253	919.499	919.492	8.25	0.00379	HCD (High Energy Collision Dissociation)	MS2	56.6799	-60	54	37.5533	16232	2181_3_E_7april20_cells_virus_pH10_F1.raw	F1.1	26	1	30	23	0.0261866	0.0003536	0.004156
	High	Mascot (A4)	Unambiguous	ASMPTTIAK		2	P0DTD1	P0DTC1; P0DTD1	0	2	0.9375	0	1	1	460.253	919.499	919.492	8.32	0.00382	HCD (High Energy Collision Dissociation)	MS2	19.4892	-60	28.595	38.3452	16232	2181_3_E_7april20_cells_virus_pH10_F3.raw	F1.3	32	1	30	23	0.00660813	0.0004127	0.005033
	High	Mascot (A4)	Unambiguous	ASMPTTIAK		2	P0DTD1	P0DTC1; P0DTD1	0	2	0.9512	0	1	1	460.253	919.5	919.492	8.45	0.00388	HCD (High Energy Collision Dissociation)	MS2	32.8914	-60	54	38.1957	15969	2181_3_E_7april20_cells_virus_pH10_F4.raw	F1.4	41	1	30	23	0.000981925	0.0001562	0.00232
FALSE	ASMPTTIAK	1xOxidation [M3]	0.00037845	4.85739e-05	1	2	4	P0DTD1	0	935.487	High	4.579e-05	0.0002331	65
	Confidence	Identifying Node	PSM Ambiguity	Annotated Sequence	Modifications	# Proteins	Master Protein Accessions	Protein Accessions	# Missed Cleavages	Charge	DeltaScore	DeltaCn	Rank	Search Engine Rank	m/z [Da]	MH+ [Da]	Theo. MH+ [Da]	DeltaM [ppm]	Deltam/z [Da]	Activation Type	MS Order	Isolation Interference [%]	Comp. Voltage [V]	Ion Inject Time [ms]	RT [min]	First Scan	Spectrum File	File ID	Ions Score	# Protein Groups	Identity Strict	Identity Relaxed	Expectation Value	Percolator q-Value	Percolator PEP
	High	Mascot (A4)	Unambiguous	ASmPTTIAK	M3(Oxidation)	2	P0DTD1	P0DTC1; P0DTD1	0	2	0.9355	0	1	1	468.251	935.494	935.487	8.39	0.00392	HCD (High Energy Collision Dissociation)	MS2	25.6139	-80	54	22.5519	5647	2181_3_E_7april20_cells_virus_pH10_F4.raw	F1.4	31	1	30	23	0.00900243	0.001953	0.03344
	High	Mascot (A4)	Unambiguous	ASmPTTIAK	M3(Oxidation)	2	P0DTD1	P0DTC1; P0DTD1	0	2	0.9077	0	1	1	468.251	935.494	935.487	7.67	0.00359	HCD (High Energy Collision Dissociation)	MS2	20.3837	-80	54	22.2409	5705	2181_3_E_7april20_cells_virus_pH10_F2.raw	F1.2	65	1	30	23	4.19667e-06	4.579e-05	0.0002331
	High	Mascot (A4)	Unambiguous	ASmPTTIAK	M3(Oxidation)	2	P0DTD1	P0DTC1; P0DTD1	0	2	0.875	0	1	1	468.251	935.494	935.487	7.93	0.00371	HCD (High Energy Collision Dissociation)	MS2	16.5674	-80	54	22.4157	5699	2181_3_E_7april20_cells_virus_pH10_F3.raw	F1.3	16	1	30	23	0.335243	0.002401	0.05164
	High	Mascot (A4)	Unambiguous	ASmPTTIAK	M3(Oxidation)	2	P0DTD1	P0DTC1; P0DTD1	0	2	0.9677	0	1	1	468.251	935.495	935.487	8.78	0.00411	HCD (High Energy Collision Dissociation)	MS2	40.0532	-80	54	22.842	5836	2181_3_E_7april20_cells_virus_pH10_F4.raw	F1.4	31	1	30	23	0.00940502	0.0001562	0.002224
FALSE	ATNNAMQVESDDYIATNGPLK		1.22713e-10	4.17209e-06	1	2	2	P0DTD1	0	2252.05	High	2.035e-05	7.818e-11	92
	Confidence	Identifying Node	PSM Ambiguity	Annotated Sequence	Modifications	# Proteins	Master Protein Accessions	Protein Accessions	# Missed Cleavages	Charge	DeltaScore	DeltaCn	Rank	Search Engine Rank	m/z [Da]	MH+ [Da]	Theo. MH+ [Da]	DeltaM [ppm]	Deltam/z [Da]	Activation Type	MS Order	Isolation Interference [%]	Comp. Voltage [V]	Ion Inject Time [ms]	RT [min]	First Scan	Spectrum File	File ID	Ions Score	# Protein Groups	Identity Strict	Identity Relaxed	Expectation Value	Percolator q-Value	Percolator PEP
	High	Mascot (A4)	Unambiguous	ATNNAMQVESDDYIATNGPLK		2	P0DTD1	P0DTC1; P0DTD1	0	3	1	0	1	1	751.362	2252.07	2252.05	9.22	0.00692	HCD (High Energy Collision Dissociation)	MS2	17.0502	-40	54	71.4463	37862	2181_3_E_7april20_cells_virus_pH10_F3.raw	F1.3	79	1	34	27	3.19598e-07	2.035e-05	6.221e-08
	High	Mascot (A4)	Unambiguous	ATNNAMQVESDDYIATNGPLK		2	P0DTD1	P0DTC1; P0DTD1	0	2	1	0	1	1	1126.54	2252.07	2252.05	8.09	0.00911	HCD (High Energy Collision Dissociation)	MS2	0	-40	54	71.3984	37831	2181_3_E_7april20_cells_virus_pH10_F3.raw	F1.3	92	1	34	27	1.8463e-08	2.035e-05	7.818e-11
FALSE	AVFISPYNSQNAVASK		5.53932e-08	4.17209e-06	1	1	1	P0DTD1	0	1695.87	High	2.035e-05	3.484e-08	65
	Confidence	Identifying Node	PSM Ambiguity	Annotated Sequence	Modifications	# Proteins	Master Protein Accessions	Protein Accessions	# Missed Cleavages	Charge	DeltaScore	DeltaCn	Rank	Search Engine Rank	m/z [Da]	MH+ [Da]	Theo. MH+ [Da]	DeltaM [ppm]	Deltam/z [Da]	Activation Type	MS Order	Isolation Interference [%]	Comp. Voltage [V]	Ion Inject Time [ms]	RT [min]	First Scan	Spectrum File	File ID	Ions Score	# Protein Groups	Identity Strict	Identity Relaxed	Expectation Value	Percolator q-Value	Percolator PEP
	High	Mascot (A4)	Unambiguous	AVFISPYNSQNAVASK		1	P0DTD1	P0DTD1	0	2	1	0	1	1	848.446	1695.88	1695.87	8.27	0.00701	HCD (High Energy Collision Dissociation)	MS2	17.7472	-40	54	64.1537	33613	2181_3_E_7april20_cells_virus_pH10_F1.raw	F1.1	65	1	31	24	4.35238e-06	2.035e-05	3.484e-08
FALSE	CDHCGETSWQTGDFVK	2xCarbamidomethyl [C1; C4]	0.000556554	4.85739e-05	1	2	1	P0DTD1	0	1926.77	High	4.579e-05	0.0003428	16
	Confidence	Identifying Node	PSM Ambiguity	Annotated Sequence	Modifications	# Proteins	Master Protein Accessions	Protein Accessions	# Missed Cleavages	Charge	DeltaScore	DeltaCn	Rank	Search Engine Rank	m/z [Da]	MH+ [Da]	Theo. MH+ [Da]	DeltaM [ppm]	Deltam/z [Da]	Activation Type	MS Order	Isolation Interference [%]	Comp. Voltage [V]	Ion Inject Time [ms]	RT [min]	First Scan	Spectrum File	File ID	Ions Score	# Protein Groups	Identity Strict	Identity Relaxed	Expectation Value	Percolator q-Value	Percolator PEP
	High	Mascot (A4)	Unambiguous	cDHcGETSWQTGDFVK	C1(Carbamidomethyl); C4(Carbamidomethyl)	2	P0DTD1	P0DTC1; P0DTD1	0	3	1	0	1	1	642.935	1926.79	1926.77	7.5	0.00482	HCD (High Energy Collision Dissociation)	MS2	34.1594	-80	54	57.564	28843	2181_3_E_7april20_cells_virus_pH10_F3.raw	F1.3	16	1	32	25	0.47008	4.579e-05	0.0003428
FALSE	DAPYIVGDVVQEGVLTAVVIPTKK		1.50102e-11	4.17209e-06	1	2	3	P0DTD1	1	2511.41	High	2.035e-05	9.652e-12	80
	Confidence	Identifying Node	PSM Ambiguity	Annotated Sequence	Modifications	# Proteins	Master Protein Accessions	Protein Accessions	# Missed Cleavages	Charge	DeltaScore	DeltaCn	Rank	Search Engine Rank	m/z [Da]	MH+ [Da]	Theo. MH+ [Da]	DeltaM [ppm]	Deltam/z [Da]	Activation Type	MS Order	Isolation Interference [%]	Comp. Voltage [V]	Ion Inject Time [ms]	RT [min]	First Scan	Spectrum File	File ID	Ions Score	# Protein Groups	Identity Strict	Identity Relaxed	Expectation Value	Percolator q-Value	Percolator PEP
	High	Mascot (A4)	Unambiguous	DAPYIVGDVVQEGVLTAVVIPTKK		2	P0DTD1	P0DTC1; P0DTD1	1	4	1	0	1	1	628.612	2511.43	2511.41	8.07	0.00507	HCD (High Energy Collision Dissociation)	MS2	72.8424	-40	54	112.529	64259	2181_3_E_7april20_cells_virus_pH10_F1.raw	F1.1	53	1	23	16	9.55059e-06	2.035e-05	1.919e-08
	High	Mascot (A4)	Unambiguous	DAPYIVGDVVQEGVLTAVVIPTKK		2	P0DTD1	P0DTC1; P0DTD1	1	3	1	0	1	1	837.814	2511.43	2511.41	8.23	0.00689	HCD (High Energy Collision Dissociation)	MS2	28.6228	-40	54	112.051	63539	2181_3_E_7april20_cells_virus_pH10_F2.raw	F1.2	80	1	23	16	1.92766e-08	2.035e-05	9.652e-12
	High	Mascot (A4)	Unambiguous	DAPYIVGDVVQEGVLTAVVIPTKK		2	P0DTD1	P0DTC1; P0DTD1	1	3	1	0	1	1	837.814	2511.43	2511.41	7.72	0.00646	HCD (High Energy Collision Dissociation)	MS2	60.1838	-40	54	112.288	64122	2181_3_E_7april20_cells_virus_pH10_F1.raw	F1.1	61	1	23	16	1.81867e-06	2.035e-05	2.734e-09
FALSE	DFMSLSEQLRK		0.000100472	2.75777e-05	1	2	1	P0DTD1	1	1353.68	High	2.655e-05	6.188e-05	39
	Confidence	Identifying Node	PSM Ambiguity	Annotated Sequence	Modifications	# Proteins	Master Protein Accessions	Protein Accessions	# Missed Cleavages	Charge	DeltaScore	DeltaCn	Rank	Search Engine Rank	m/z [Da]	MH+ [Da]	Theo. MH+ [Da]	DeltaM [ppm]	Deltam/z [Da]	Activation Type	MS Order	Isolation Interference [%]	Comp. Voltage [V]	Ion Inject Time [ms]	RT [min]	First Scan	Spectrum File	File ID	Ions Score	# Protein Groups	Identity Strict	Identity Relaxed	Expectation Value	Percolator q-Value	Percolator PEP
	High	Mascot (A4)	Unambiguous	DFMSLSEQLRK		2	P0DTD1	P0DTC1; P0DTD1	1	2	1	0	1	1	677.351	1353.69	1353.68	7.97	0.00539	HCD (High Energy Collision Dissociation)	MS2	23.1109	-40	54	74.463	40306	2181_3_E_7april20_cells_virus_pH10_F1.raw	F1.1	39	1	33	26	0.00337841	2.655e-05	6.188e-05
FALSE	DIASTDTCFANK	1xCarbamidomethyl [C8]	5.42184e-05	2.75777e-05	1	2	1	P0DTD1	0	1342.59	High	2.655e-05	3.346e-05	52
	Confidence	Identifying Node	PSM Ambiguity	Annotated Sequence	Modifications	# Proteins	Master Protein Accessions	Protein Accessions	# Missed Cleavages	Charge	DeltaScore	DeltaCn	Rank	Search Engine Rank	m/z [Da]	MH+ [Da]	Theo. MH+ [Da]	DeltaM [ppm]	Deltam/z [Da]	Activation Type	MS Order	Isolation Interference [%]	Comp. Voltage [V]	Ion Inject Time [ms]	RT [min]	First Scan	Spectrum File	File ID	Ions Score	# Protein Groups	Identity Strict	Identity Relaxed	Expectation Value	Percolator q-Value	Percolator PEP
	High	Mascot (A4)	Unambiguous	DIASTDTcFANK	C8(Carbamidomethyl)	2	P0DTD1	P0DTC1; P0DTD1	0	2	0.9808	0	1	1	671.806	1342.61	1342.59	8.22	0.00552	HCD (High Energy Collision Dissociation)	MS2	27.0912	-40	54	46.3484	21601	2181_3_E_7april20_cells_virus_pH10_F2.raw	F1.2	52	1	32	25	0.000110274	2.655e-05	3.346e-05
FALSE	DLSLQFK		0.0595895	0.00285205	1	2	1	P0DTD1	0	850.467	High	0.001953	0.03363	30
	Confidence	Identifying Node	PSM Ambiguity	Annotated Sequence	Modifications	# Proteins	Master Protein Accessions	Protein Accessions	# Missed Cleavages	Charge	DeltaScore	DeltaCn	Rank	Search Engine Rank	m/z [Da]	MH+ [Da]	Theo. MH+ [Da]	DeltaM [ppm]	Deltam/z [Da]	Activation Type	MS Order	Isolation Interference [%]	Comp. Voltage [V]	Ion Inject Time [ms]	RT [min]	First Scan	Spectrum File	File ID	Ions Score	# Protein Groups	Identity Strict	Identity Relaxed	Expectation Value	Percolator q-Value	Percolator PEP
	High	Mascot (A4)	Unambiguous	DLSLQFK		2	P0DTD1	P0DTC1; P0DTD1	0	2	0.6333	0	1	1	425.741	850.475	850.467	9.13	0.00388	HCD (High Energy Collision Dissociation)	MS2	6.56533	-60	54	69.5522	36525	2181_3_E_7april20_cells_virus_pH10_F4.raw	F1.4	30	1	30	23	0.0126439	0.001953	0.03363
FALSE	DLSLQFKRPINPTDQSSYIVDSVTVK		1.1055e-07	4.17209e-06	1	2	1	P0DTD1	1	2950.55	High	2.035e-05	6.965e-08	17
	Confidence	Identifying Node	PSM Ambiguity	Annotated Sequence	Modifications	# Proteins	Master Protein Accessions	Protein Accessions	# Missed Cleavages	Charge	DeltaScore	DeltaCn	Rank	Search Engine Rank	m/z [Da]	MH+ [Da]	Theo. MH+ [Da]	DeltaM [ppm]	Deltam/z [Da]	Activation Type	MS Order	Isolation Interference [%]	Comp. Voltage [V]	Ion Inject Time [ms]	RT [min]	First Scan	Spectrum File	File ID	Ions Score	# Protein Groups	Identity Strict	Identity Relaxed	Expectation Value	Percolator q-Value	Percolator PEP
	High	Mascot (A4)	Unambiguous	DLSLQFKRPINPTDQSSYIVDSVTVK		2	P0DTD1	P0DTC1; P0DTD1	1	4	1	0	1	1	738.399	2950.58	2950.55	7.9	0.00583	HCD (High Energy Collision Dissociation)	MS2	42.2237	-60	32.728	87.0903	48032	2181_3_E_7april20_cells_virus_pH10_F2.raw	F1.2	17	1	28	21	0.155772	2.035e-05	6.965e-08
FALSE	DNSYFTEQPIDLVPNQPYPNASFDNFK		3.86639e-08	4.17209e-06	1	2	1	P0DTD1	0	3160.45	High	2.035e-05	2.438e-08	32
	Confidence	Identifying Node	PSM Ambiguity	Annotated Sequence	Modifications	# Proteins	Master Protein Accessions	Protein Accessions	# Missed Cleavages	Charge	DeltaScore	DeltaCn	Rank	Search Engine Rank	m/z [Da]	MH+ [Da]	Theo. MH+ [Da]	DeltaM [ppm]	Deltam/z [Da]	Activation Type	MS Order	Isolation Interference [%]	Comp. Voltage [V]	Ion Inject Time [ms]	RT [min]	First Scan	Spectrum File	File ID	Ions Score	# Protein Groups	Identity Strict	Identity Relaxed	Expectation Value	Percolator q-Value	Percolator PEP
	High	Mascot (A4)	Unambiguous	DNSYFTEQPIDLVPNQPYPNASFDNFK		2	P0DTD1	P0DTC1; P0DTD1	0	3	1	0	1	1	1054.16	3160.48	3160.45	8.47	0.00892	HCD (High Energy Collision Dissociation)	MS2	23.5436	-40	54	106.987	60991	2181_3_E_7april20_cells_virus_pH10_F1.raw	F1.1	32	1	35	28	0.0239369	2.035e-05	2.438e-08
FALSE	EFLTRNPAWR		0.00171514	0.000169057	1	1	1	P0DTD1	1	1289.67	High	0.0001028	0.001071	29
	Confidence	Identifying Node	PSM Ambiguity	Annotated Sequence	Modifications	# Proteins	Master Protein Accessions	Protein Accessions	# Missed Cleavages	Charge	DeltaScore	DeltaCn	Rank	Search Engine Rank	m/z [Da]	MH+ [Da]	Theo. MH+ [Da]	DeltaM [ppm]	Deltam/z [Da]	Activation Type	MS Order	Isolation Interference [%]	Comp. Voltage [V]	Ion Inject Time [ms]	RT [min]	First Scan	Spectrum File	File ID	Ions Score	# Protein Groups	Identity Strict	Identity Relaxed	Expectation Value	Percolator q-Value	Percolator PEP
	High	Mascot (A4)	Unambiguous	EFLTRNPAWR		1	P0DTD1	P0DTD1	1	3	1	0	1	1	430.566	1289.68	1289.67	7.41	0.00318	HCD (High Energy Collision Dissociation)	MS2	37.5261	-80	54	57.3702	28716	2181_3_E_7april20_cells_virus_pH10_F3.raw	F1.3	29	1	31	24	0.0188945	0.0001028	0.001071
FALSE	EGATTCGYLPQNAVVK	1xCarbamidomethyl [C6]	1.48892e-07	4.17209e-06	1	2	2	P0DTD1	0	1707.84	High	2.035e-05	9.36e-08	54
	Confidence	Identifying Node	PSM Ambiguity	Annotated Sequence	Modifications	# Proteins	Master Protein Accessions	Protein Accessions	# Missed Cleavages	Charge	DeltaScore	DeltaCn	Rank	Search Engine Rank	m/z [Da]	MH+ [Da]	Theo. MH+ [Da]	DeltaM [ppm]	Deltam/z [Da]	Activation Type	MS Order	Isolation Interference [%]	Comp. Voltage [V]	Ion Inject Time [ms]	RT [min]	First Scan	Spectrum File	File ID	Ions Score	# Protein Groups	Identity Strict	Identity Relaxed	Expectation Value	Percolator q-Value	Percolator PEP
	High	Mascot (A4)	Unambiguous	EGATTcGYLPQNAVVK	C6(Carbamidomethyl)	2	P0DTD1	P0DTC1; P0DTD1	0	2	1	0	1	1	854.429	1707.85	1707.84	8.6	0.00734	HCD (High Energy Collision Dissociation)	MS2	35.076	-40	54	59.8036	30163	2181_3_E_7april20_cells_virus_pH10_F4.raw	F1.4	46	1	33	26	0.000550121	2.035e-05	9.529e-08
	High	Mascot (A4)	Unambiguous	EGATTcGYLPQNAVVK	C6(Carbamidomethyl)	2	P0DTD1	P0DTC1; P0DTD1	0	2	1	0	1	1	854.43	1707.85	1707.84	9.39	0.00801	HCD (High Energy Collision Dissociation)	MS2	12.9105	-40	54	60.0405	30456	2181_3_E_7april20_cells_virus_pH10_F3.raw	F1.3	54	1	33	26	8.79525e-05	2.035e-05	9.36e-08
FALSE	EGSSVELK		0.00568528	0.000442399	1	1	1	P0DTD1	0	848.436	High	0.0002913	0.003602	31
	Confidence	Identifying Node	PSM Ambiguity	Annotated Sequence	Modifications	# Proteins	Master Protein Accessions	Protein Accessions	# Missed Cleavages	Charge	DeltaScore	DeltaCn	Rank	Search Engine Rank	m/z [Da]	MH+ [Da]	Theo. MH+ [Da]	DeltaM [ppm]	Deltam/z [Da]	Activation Type	MS Order	Isolation Interference [%]	Comp. Voltage [V]	Ion Inject Time [ms]	RT [min]	First Scan	Spectrum File	File ID	Ions Score	# Protein Groups	Identity Strict	Identity Relaxed	Expectation Value	Percolator q-Value	Percolator PEP
	High	Mascot (A4)	Unambiguous	EGSSVELK		1	P0DTD1	P0DTD1	0	2	1	0	1	1	424.725	848.442	848.436	7.45	0.00316	HCD (High Energy Collision Dissociation)	MS2	47.934	-80	54	25.3136	8142	2181_3_E_7april20_cells_virus_pH10_F1.raw	F1.1	31	1	31	24	0.0122089	0.0002913	0.003602
FALSE	ELKVTFFPDLNGDVVAIDYK		2.67245e-06	4.17209e-06	1	2	1	P0DTD1	1	2283.19	High	2.035e-05	1.664e-06	59
	Confidence	Identifying Node	PSM Ambiguity	Annotated Sequence	Modifications	# Proteins	Master Protein Accessions	Protein Accessions	# Missed Cleavages	Charge	DeltaScore	DeltaCn	Rank	Search Engine Rank	m/z [Da]	MH+ [Da]	Theo. MH+ [Da]	DeltaM [ppm]	Deltam/z [Da]	Activation Type	MS Order	Isolation Interference [%]	Comp. Voltage [V]	Ion Inject Time [ms]	RT [min]	First Scan	Spectrum File	File ID	Ions Score	# Protein Groups	Identity Strict	Identity Relaxed	Expectation Value	Percolator q-Value	Percolator PEP
	High	Mascot (A4)	Unambiguous	ELKVTFFPDLNGDVVAIDYK		2	P0DTD1	P0DTC1; P0DTD1	1	3	1	0	1	1	761.74	2283.21	2283.19	7	0.00532	HCD (High Energy Collision Dissociation)	MS2	41.361	-60	54	108.262	61296	2181_3_E_7april20_cells_virus_pH10_F2.raw	F1.2	59	1	30	23	1.4831e-05	2.035e-05	1.664e-06
FALSE	EMLAHAEETR		1.03458e-05	2.75777e-05	1	2	2	P0DTD1	0	1186.55	High	2.655e-05	6.432e-06	46
	Confidence	Identifying Node	PSM Ambiguity	Annotated Sequence	Modifications	# Proteins	Master Protein Accessions	Protein Accessions	# Missed Cleavages	Charge	DeltaScore	DeltaCn	Rank	Search Engine Rank	m/z [Da]	MH+ [Da]	Theo. MH+ [Da]	DeltaM [ppm]	Deltam/z [Da]	Activation Type	MS Order	Isolation Interference [%]	Comp. Voltage [V]	Ion Inject Time [ms]	RT [min]	First Scan	Spectrum File	File ID	Ions Score	# Protein Groups	Identity Strict	Identity Relaxed	Expectation Value	Percolator q-Value	Percolator PEP
	High	Mascot (A4)	Unambiguous	EMLAHAEETR		2	P0DTD1	P0DTC1; P0DTD1	0	3	1	0	1	1	396.192	1186.56	1186.55	8.15	0.00322	HCD (High Energy Collision Dissociation)	MS2	44.0255	-40	54	25.1359	8024	2181_3_E_7april20_cells_virus_pH10_F1.raw	F1.1	30	1	32	25	0.0173652	9.363e-05	0.0006078
	High	Mascot (A4)	Unambiguous	EMLAHAEETR		2	P0DTD1	P0DTC1; P0DTD1	0	2	0.913	0	1	1	593.785	1186.56	1186.55	8.5	0.00504	HCD (High Energy Collision Dissociation)	MS2	24.9551	-40	54	25.1347	8023	2181_3_E_7april20_cells_virus_pH10_F1.raw	F1.1	46	1	32	25	0.000430044	2.655e-05	6.432e-06
FALSE	EMLAHAEETRK		0.000110509	2.75777e-05	1	2	1	P0DTD1	1	1314.65	High	2.655e-05	6.816e-05	18
	Confidence	Identifying Node	PSM Ambiguity	Annotated Sequence	Modifications	# Proteins	Master Protein Accessions	Protein Accessions	# Missed Cleavages	Charge	DeltaScore	DeltaCn	Rank	Search Engine Rank	m/z [Da]	MH+ [Da]	Theo. MH+ [Da]	DeltaM [ppm]	Deltam/z [Da]	Activation Type	MS Order	Isolation Interference [%]	Comp. Voltage [V]	Ion Inject Time [ms]	RT [min]	First Scan	Spectrum File	File ID	Ions Score	# Protein Groups	Identity Strict	Identity Relaxed	Expectation Value	Percolator q-Value	Percolator PEP
	High	Mascot (A4)	Unambiguous	EMLAHAEETRK		2	P0DTD1	P0DTC1; P0DTD1	1	3	1	0	1	1	438.891	1314.66	1314.65	8.99	0.00394	HCD (High Energy Collision Dissociation)	MS2	31.6068	-60	54	19.4571	4271	2181_3_E_7april20_cells_virus_pH10_F1.raw	F1.1	18	1	32	25	0.252444	2.655e-05	6.816e-05
FALSE	EVGFVVPGLPGTILR		2.42905e-06	4.17209e-06	1	2	2	P0DTD1	0	1553.9	High	2.035e-05	1.518e-06	44
	Confidence	Identifying Node	PSM Ambiguity	Annotated Sequence	Modifications	# Proteins	Master Protein Accessions	Protein Accessions	# Missed Cleavages	Charge	DeltaScore	DeltaCn	Rank	Search Engine Rank	m/z [Da]	MH+ [Da]	Theo. MH+ [Da]	DeltaM [ppm]	Deltam/z [Da]	Activation Type	MS Order	Isolation Interference [%]	Comp. Voltage [V]	Ion Inject Time [ms]	RT [min]	First Scan	Spectrum File	File ID	Ions Score	# Protein Groups	Identity Strict	Identity Relaxed	Expectation Value	Percolator q-Value	Percolator PEP
	High	Mascot (A4)	Unambiguous	EVGFVVPGLPGTILR		2	P0DTD1	P0DTC1; P0DTD1	0	2	1	0	1	1	777.463	1553.92	1553.9	8.38	0.00651	HCD (High Energy Collision Dissociation)	MS2	81.6022	-40	42.635	110.582	62844	2181_3_E_7april20_cells_virus_pH10_F4.raw	F1.4	29	1	24	17	0.00342266	4.579e-05	0.0003348
	High	Mascot (A4)	Unambiguous	EVGFVVPGLPGTILR		2	P0DTD1	P0DTC1; P0DTD1	0	2	1	0	1	1	777.463	1553.92	1553.9	8.23	0.00639	HCD (High Energy Collision Dissociation)	MS2	22.2105	-40	54	111.729	63426	2181_3_E_7april20_cells_virus_pH10_F3.raw	F1.3	44	1	24	17	0.000109861	2.035e-05	1.518e-06
FALSE	FADDLNQLTGYKKPASR		1.93733e-08	4.17209e-06	1	2	1	P0DTD1	1	1923.99	High	2.035e-05	1.219e-08	51
	Confidence	Identifying Node	PSM Ambiguity	Annotated Sequence	Modifications	# Proteins	Master Protein Accessions	Protein Accessions	# Missed Cleavages	Charge	DeltaScore	DeltaCn	Rank	Search Engine Rank	m/z [Da]	MH+ [Da]	Theo. MH+ [Da]	DeltaM [ppm]	Deltam/z [Da]	Activation Type	MS Order	Isolation Interference [%]	Comp. Voltage [V]	Ion Inject Time [ms]	RT [min]	First Scan	Spectrum File	File ID	Ions Score	# Protein Groups	Identity Strict	Identity Relaxed	Expectation Value	Percolator q-Value	Percolator PEP
	High	Mascot (A4)	Unambiguous	FADDLNQLTGYKKPASR		2	P0DTD1	P0DTC1; P0DTD1	1	3	1	0	1	1	642.007	1924.01	1923.99	7.86	0.00504	HCD (High Energy Collision Dissociation)	MS2	17.355	-60	54	56.8747	28853	2181_3_E_7april20_cells_virus_pH10_F1.raw	F1.1	51	1	32	25	0.000118585	2.035e-05	1.219e-08
FALSE	FKESPFELEDFIPMDSTVK		1.16283e-07	4.17209e-06	1	1	1	P0DTD1	1	2259.09	High	2.035e-05	7.321e-08	41
	Confidence	Identifying Node	PSM Ambiguity	Annotated Sequence	Modifications	# Proteins	Master Protein Accessions	Protein Accessions	# Missed Cleavages	Charge	DeltaScore	DeltaCn	Rank	Search Engine Rank	m/z [Da]	MH+ [Da]	Theo. MH+ [Da]	DeltaM [ppm]	Deltam/z [Da]	Activation Type	MS Order	Isolation Interference [%]	Comp. Voltage [V]	Ion Inject Time [ms]	RT [min]	First Scan	Spectrum File	File ID	Ions Score	# Protein Groups	Identity Strict	Identity Relaxed	Expectation Value	Percolator q-Value	Percolator PEP
	High	Mascot (A4)	Unambiguous	FKESPFELEDFIPMDSTVK		1	P0DTD1	P0DTD1	1	3	1	0	1	1	753.708	2259.11	2259.09	8.43	0.00635	HCD (High Energy Collision Dissociation)	MS2	19.9326	-60	54	106.118	60449	2181_3_E_7april20_cells_virus_pH10_F1.raw	F1.1	41	1	33	26	0.00195008	2.035e-05	7.321e-08
FALSE	FNPPALQDAYYR		0.000248322	2.75777e-05	1	2	2	P0DTD1	0	1454.71	High	3.735e-05	0.0001522	44
	Confidence	Identifying Node	PSM Ambiguity	Annotated Sequence	Modifications	# Proteins	Master Protein Accessions	Protein Accessions	# Missed Cleavages	Charge	DeltaScore	DeltaCn	Rank	Search Engine Rank	m/z [Da]	MH+ [Da]	Theo. MH+ [Da]	DeltaM [ppm]	Deltam/z [Da]	Activation Type	MS Order	Isolation Interference [%]	Comp. Voltage [V]	Ion Inject Time [ms]	RT [min]	First Scan	Spectrum File	File ID	Ions Score	# Protein Groups	Identity Strict	Identity Relaxed	Expectation Value	Percolator q-Value	Percolator PEP
	High	Mascot (A4)	Unambiguous	FNPPALQDAYYR		2	P0DTD1	P0DTC1; P0DTD1	0	2	0.9697	0	1	1	727.863	1454.72	1454.71	9.02	0.00656	HCD (High Energy Collision Dissociation)	MS2	51.7349	-40	54	72.0317	38137	2181_3_E_7april20_cells_virus_pH10_F4.raw	F1.4	33	1	32	25	0.00975075	4.579e-05	0.0002113
	High	Mascot (A4)	Unambiguous	FNPPALQDAYYR		2	P0DTD1	P0DTC1; P0DTD1	0	2	0.9773	0	1	1	727.863	1454.72	1454.71	8.43	0.00613	HCD (High Energy Collision Dissociation)	MS2	27.4914	-40	54	71.8361	38608	2181_3_E_7april20_cells_virus_pH10_F1.raw	F1.1	44	1	32	25	0.0006461	3.735e-05	0.0001522
FALSE	FNVAITR		0.00521751	0.000388395	1	1	1	P0DTD1	0	820.468	High	0.0002559	0.003315	46
	Confidence	Identifying Node	PSM Ambiguity	Annotated Sequence	Modifications	# Proteins	Master Protein Accessions	Protein Accessions	# Missed Cleavages	Charge	DeltaScore	DeltaCn	Rank	Search Engine Rank	m/z [Da]	MH+ [Da]	Theo. MH+ [Da]	DeltaM [ppm]	Deltam/z [Da]	Activation Type	MS Order	Isolation Interference [%]	Comp. Voltage [V]	Ion Inject Time [ms]	RT [min]	First Scan	Spectrum File	File ID	Ions Score	# Protein Groups	Identity Strict	Identity Relaxed	Expectation Value	Percolator q-Value	Percolator PEP
	High	Mascot (A4)	Unambiguous	FNVAITR		1	P0DTD1	P0DTD1	0	2	0.587	0	1	1	410.74	820.474	820.468	7.46	0.00306	HCD (High Energy Collision Dissociation)	MS2	8.08733	-80	54	53.5434	26304	2181_3_E_7april20_cells_virus_pH10_F2.raw	F1.2	46	1	29	22	0.000225235	0.0002559	0.003315
FALSE	FRIDGDMVPHISR		0.0095481	0.000704877	1	1	1	P0DTD1	1	1542.78	High	0.0004705	0.005997	39
	Confidence	Identifying Node	PSM Ambiguity	Annotated Sequence	Modifications	# Proteins	Master Protein Accessions	Protein Accessions	# Missed Cleavages	Charge	DeltaScore	DeltaCn	Rank	Search Engine Rank	m/z [Da]	MH+ [Da]	Theo. MH+ [Da]	DeltaM [ppm]	Deltam/z [Da]	Activation Type	MS Order	Isolation Interference [%]	Comp. Voltage [V]	Ion Inject Time [ms]	RT [min]	First Scan	Spectrum File	File ID	Ions Score	# Protein Groups	Identity Strict	Identity Relaxed	Expectation Value	Percolator q-Value	Percolator PEP
	High	Mascot (A4)	Unambiguous	FRIDGDMVPHISR		1	P0DTD1	P0DTD1	1	4	1	0	1	1	386.455	1542.8	1542.78	8.31	0.00321	HCD (High Energy Collision Dissociation)	MS2	4.7145	-40	54	68.7675	36226	2181_3_E_7april20_cells_virus_pH10_F2.raw	F1.2	39	1	31	24	0.00172728	0.0004705	0.005997
FALSE	FVCDNIK	1xCarbamidomethyl [C3]	0.0113805	0.000805868	1	2	2	P0DTD1	0	895.434	High	0.0005274	0.007134	27
	Confidence	Identifying Node	PSM Ambiguity	Annotated Sequence	Modifications	# Proteins	Master Protein Accessions	Protein Accessions	# Missed Cleavages	Charge	DeltaScore	DeltaCn	Rank	Search Engine Rank	m/z [Da]	MH+ [Da]	Theo. MH+ [Da]	DeltaM [ppm]	Deltam/z [Da]	Activation Type	MS Order	Isolation Interference [%]	Comp. Voltage [V]	Ion Inject Time [ms]	RT [min]	First Scan	Spectrum File	File ID	Ions Score	# Protein Groups	Identity Strict	Identity Relaxed	Expectation Value	Percolator q-Value	Percolator PEP
	High	Mascot (A4)	Unambiguous	FVcDNIK	C3(Carbamidomethyl)	2	P0DTD1	P0DTC1; P0DTD1	0	2	1	0	1	1	448.224	895.441	895.434	7.61	0.00341	HCD (High Energy Collision Dissociation)	MS2	71.0144	-80	54	36.8318	15074	2181_3_E_7april20_cells_virus_pH10_F4.raw	F1.4	8	1	30	23	1.62302	0.0006679	0.008908
	High	Mascot (A4)	Unambiguous	FVcDNIK	C3(Carbamidomethyl)	2	P0DTD1	P0DTC1; P0DTD1	0	2	1	0	1	1	448.224	895.441	895.434	7.33	0.00328	HCD (High Energy Collision Dissociation)	MS2	26.0758	-80	54	36.7855	15197	2181_3_E_7april20_cells_virus_pH10_F3.raw	F1.3	27	1	30	23	0.0208124	0.0005274	0.007134
FALSE	FVTDTPK		0.0567841	0.00275909	1	2	1	P0DTD1	0	807.425	High	0.001892	0.03223	33
	Confidence	Identifying Node	PSM Ambiguity	Annotated Sequence	Modifications	# Proteins	Master Protein Accessions	Protein Accessions	# Missed Cleavages	Charge	DeltaScore	DeltaCn	Rank	Search Engine Rank	m/z [Da]	MH+ [Da]	Theo. MH+ [Da]	DeltaM [ppm]	Deltam/z [Da]	Activation Type	MS Order	Isolation Interference [%]	Comp. Voltage [V]	Ion Inject Time [ms]	RT [min]	First Scan	Spectrum File	File ID	Ions Score	# Protein Groups	Identity Strict	Identity Relaxed	Expectation Value	Percolator q-Value	Percolator PEP
	High	Mascot (A4)	Unambiguous	FVTDTPK		2	P0DTD1	P0DTC1; P0DTD1	0	2	0.697	0	1	1	404.219	807.431	807.425	7.98	0.00322	HCD (High Energy Collision Dissociation)	MS2	25.1477	-60	54	30.4972	11039	2181_3_E_7april20_cells_virus_pH10_F3.raw	F1.3	33	1	30	23	0.005812	0.001892	0.03223
FALSE	FVTDTPKGPK		0.00218819	0.000184176	1	2	1	P0DTD1	1	1089.59	High	0.0001094	0.001371	45
	Confidence	Identifying Node	PSM Ambiguity	Annotated Sequence	Modifications	# Proteins	Master Protein Accessions	Protein Accessions	# Missed Cleavages	Charge	DeltaScore	DeltaCn	Rank	Search Engine Rank	m/z [Da]	MH+ [Da]	Theo. MH+ [Da]	DeltaM [ppm]	Deltam/z [Da]	Activation Type	MS Order	Isolation Interference [%]	Comp. Voltage [V]	Ion Inject Time [ms]	RT [min]	First Scan	Spectrum File	File ID	Ions Score	# Protein Groups	Identity Strict	Identity Relaxed	Expectation Value	Percolator q-Value	Percolator PEP
	High	Mascot (A4)	Unambiguous	FVTDTPKGPK		2	P0DTD1	P0DTC1; P0DTD1	1	2	0.8222	0	1	1	545.305	1089.6	1089.59	8.32	0.00453	HCD (High Energy Collision Dissociation)	MS2	40.4517	-40	54	29.0202	9918	2181_3_E_7april20_cells_virus_pH10_F4.raw	F1.4	45	1	30	23	0.000362081	0.0001094	0.001371
FALSE	FYFYTSK		0.01556	0.00107821	1	2	2	P0DTD1	0	955.456	High	0.0007347	0.00964	30
	Confidence	Identifying Node	PSM Ambiguity	Annotated Sequence	Modifications	# Proteins	Master Protein Accessions	Protein Accessions	# Missed Cleavages	Charge	DeltaScore	DeltaCn	Rank	Search Engine Rank	m/z [Da]	MH+ [Da]	Theo. MH+ [Da]	DeltaM [ppm]	Deltam/z [Da]	Activation Type	MS Order	Isolation Interference [%]	Comp. Voltage [V]	Ion Inject Time [ms]	RT [min]	First Scan	Spectrum File	File ID	Ions Score	# Protein Groups	Identity Strict	Identity Relaxed	Expectation Value	Percolator q-Value	Percolator PEP
	High	Mascot (A4)	Unambiguous	FYFYTSK		2	P0DTD1	P0DTC1; P0DTD1	0	2	1	0	1	1	478.236	955.464	955.456	8.61	0.00411	HCD (High Energy Collision Dissociation)	MS2	40.7675	-60	54	64.7158	33971	2181_3_E_7april20_cells_virus_pH10_F1.raw	F1.1	30	1	32	25	0.014929	0.0007347	0.00964
	High	Mascot (A4)	Unambiguous	FYFYTSK		2	P0DTD1	P0DTC1; P0DTD1	0	2	1	0	1	1	478.236	955.464	955.456	8.16	0.0039	HCD (High Energy Collision Dissociation)	MS2	24.6253	-60	54	65.2155	33921	2181_3_E_7april20_cells_virus_pH10_F2.raw	F1.2	29	1	32	25	0.0194446	0.000936	0.01284
FALSE	GAGGHSYGADLK		5.51556e-06	2.75777e-05	1	2	3	P0DTD1	0	1132.54	High	2.655e-05	3.435e-06	31
	Confidence	Identifying Node	PSM Ambiguity	Annotated Sequence	Modifications	# Proteins	Master Protein Accessions	Protein Accessions	# Missed Cleavages	Charge	DeltaScore	DeltaCn	Rank	Search Engine Rank	m/z [Da]	MH+ [Da]	Theo. MH+ [Da]	DeltaM [ppm]	Deltam/z [Da]	Activation Type	MS Order	Isolation Interference [%]	Comp. Voltage [V]	Ion Inject Time [ms]	RT [min]	First Scan	Spectrum File	File ID	Ions Score	# Protein Groups	Identity Strict	Identity Relaxed	Expectation Value	Percolator q-Value	Percolator PEP
	High	Mascot (A4)	Unambiguous	GAGGHSYGADLK		2	P0DTD1	P0DTC1; P0DTD1	0	3	1	0	1	1	378.188	1132.55	1132.54	8.64	0.00326	HCD (High Energy Collision Dissociation)	MS2	21.3544	-60	54	25.0109	7426	2181_3_E_7april20_cells_virus_pH10_F3.raw	F1.3	21	1	31	24	0.117463	9.363e-05	0.0008064
	High	Mascot (A4)	Unambiguous	GAGGHSYGADLK		2	P0DTD1	P0DTC1; P0DTD1	0	2	0.8387	0	1	1	566.777	1132.55	1132.54	7.74	0.00438	HCD (High Energy Collision Dissociation)	MS2	63.5998	-60	54	24.9714	7399	2181_3_E_7april20_cells_virus_pH10_F3.raw	F1.3	31	1	31	24	0.0117473	2.655e-05	3.435e-06
	High	Mascot (A4)	Unambiguous	GAGGHSYGADLK		2	P0DTD1	P0DTC1; P0DTD1	0	3	0.6	0	1	1	378.187	1132.55	1132.54	7.99	0.00302	HCD (High Energy Collision Dissociation)	MS2	40.1073	-60	54	24.9483	7511	2181_3_E_7april20_cells_virus_pH10_F2.raw	F1.2	20	1	31	24	0.144661	9.363e-05	0.0005919
FALSE	GAWNIGEQK		0.00407398	0.00031691	1	2	2	P0DTD1	0	1002.5	High	0.0001836	0.002577	32
	Confidence	Identifying Node	PSM Ambiguity	Annotated Sequence	Modifications	# Proteins	Master Protein Accessions	Protein Accessions	# Missed Cleavages	Charge	DeltaScore	DeltaCn	Rank	Search Engine Rank	m/z [Da]	MH+ [Da]	Theo. MH+ [Da]	DeltaM [ppm]	Deltam/z [Da]	Activation Type	MS Order	Isolation Interference [%]	Comp. Voltage [V]	Ion Inject Time [ms]	RT [min]	First Scan	Spectrum File	File ID	Ions Score	# Protein Groups	Identity Strict	Identity Relaxed	Expectation Value	Percolator q-Value	Percolator PEP
	High	Mascot (A4)	Unambiguous	GAWNIGEQK		2	P0DTD1	P0DTC1; P0DTD1	0	2	0.9375	0	1	1	501.758	1002.51	1002.5	7.95	0.00398	HCD (High Energy Collision Dissociation)	MS2	46.1048	-40	54	47.2128	22058	2181_3_E_7april20_cells_virus_pH10_F3.raw	F1.3	32	1	31	24	0.010065	0.0001836	0.002577
	High	Mascot (A4)	Unambiguous	GAWNIGEQK		2	P0DTD1	P0DTC1; P0DTD1	0	2	1	0	1	1	501.758	1002.51	1002.5	9.23	0.00462	HCD (High Energy Collision Dissociation)	MS2	79.8461	-40	54	46.9066	21706	2181_3_E_7april20_cells_virus_pH10_F4.raw	F1.4	24	1	31	24	0.0546672	0.0002831	0.003456
FALSE	GFGDSVEEVLSEAR		8.87982e-08	4.17209e-06	1	2	2	P0DTD1	0	1494.71	High	2.035e-05	5.597e-08	71
	Confidence	Identifying Node	PSM Ambiguity	Annotated Sequence	Modifications	# Proteins	Master Protein Accessions	Protein Accessions	# Missed Cleavages	Charge	DeltaScore	DeltaCn	Rank	Search Engine Rank	m/z [Da]	MH+ [Da]	Theo. MH+ [Da]	DeltaM [ppm]	Deltam/z [Da]	Activation Type	MS Order	Isolation Interference [%]	Comp. Voltage [V]	Ion Inject Time [ms]	RT [min]	First Scan	Spectrum File	File ID	Ions Score	# Protein Groups	Identity Strict	Identity Relaxed	Expectation Value	Percolator q-Value	Percolator PEP
	High	Mascot (A4)	Unambiguous	GFGDSVEEVLSEAR		2	P0DTD1	P0DTC1; P0DTD1	0	2	0.9859	0	1	1	747.864	1494.72	1494.71	8.9	0.00665	HCD (High Energy Collision Dissociation)	MS2	32.0041	-40	54	94.2233	52574	2181_3_E_7april20_cells_virus_pH10_F3.raw	F1.3	71	1	33	26	1.73521e-06	2.035e-05	5.597e-08
	High	Mascot (A4)	Unambiguous	GFGDSVEEVLSEAR		2	P0DTD1	P0DTC1; P0DTD1	0	2	1	0	1	1	747.864	1494.72	1494.71	9.15	0.00684	HCD (High Energy Collision Dissociation)	MS2	58.6533	-40	35.547	94.0818	52528	2181_3_E_7april20_cells_virus_pH10_F2.raw	F1.2	69	1	33	26	2.78196e-06	2.035e-05	1.128e-07
FALSE	GLNNLNR		0.18512	0.00532794	1	2	3	P0DTD1	0	800.437	High	0.003519	0.1016	23
	Confidence	Identifying Node	PSM Ambiguity	Annotated Sequence	Modifications	# Proteins	Master Protein Accessions	Protein Accessions	# Missed Cleavages	Charge	DeltaScore	DeltaCn	Rank	Search Engine Rank	m/z [Da]	MH+ [Da]	Theo. MH+ [Da]	DeltaM [ppm]	Deltam/z [Da]	Activation Type	MS Order	Isolation Interference [%]	Comp. Voltage [V]	Ion Inject Time [ms]	RT [min]	First Scan	Spectrum File	File ID	Ions Score	# Protein Groups	Identity Strict	Identity Relaxed	Expectation Value	Percolator q-Value	Percolator PEP
	High	Mascot (A4)	Unambiguous	GLNNLNR		2	P0DTD1	P0DTC1; P0DTD1	0	2	1	0	1	1	400.726	800.444	800.437	8.13	0.00325	HCD (High Energy Collision Dissociation)	MS2	75.886	-60	54	27.5135	8919	2181_3_E_7april20_cells_virus_pH10_F4.raw	F1.4	23	1	28	21	0.040765	0.003519	0.1016
	High	Mascot (A4)	Unambiguous	GLNNLNR		2	P0DTD1	P0DTC1; P0DTD1	0	2	0.7083	0	1	1	400.725	800.443	800.437	7.44	0.00298	HCD (High Energy Collision Dissociation)	MS2	41.0329	-60	54	27.709	9049	2181_3_E_7april20_cells_virus_pH10_F4.raw	F1.4	24	1	28	21	0.0305694	0.004442	0.1663
	High	Mascot (A4)	Unambiguous	GLNNLNR		2	P0DTD1	P0DTC1; P0DTD1	0	2	0.6857	0	1	1	400.726	800.444	800.437	8.28	0.00332	HCD (High Energy Collision Dissociation)	MS2	34.9869	-60	54	27.6341	9152	2181_3_E_7april20_cells_virus_pH10_F3.raw	F1.3	35	1	28	21	0.00222478	0.006317	0.297
FALSE	GLQPSVGPK		0.0134154	0.000942675	1	1	2	P0DTD1	0	882.504	High	0.0006265	0.008371	31
	Confidence	Identifying Node	PSM Ambiguity	Annotated Sequence	Modifications	# Proteins	Master Protein Accessions	Protein Accessions	# Missed Cleavages	Charge	DeltaScore	DeltaCn	Rank	Search Engine Rank	m/z [Da]	MH+ [Da]	Theo. MH+ [Da]	DeltaM [ppm]	Deltam/z [Da]	Activation Type	MS Order	Isolation Interference [%]	Comp. Voltage [V]	Ion Inject Time [ms]	RT [min]	First Scan	Spectrum File	File ID	Ions Score	# Protein Groups	Identity Strict	Identity Relaxed	Expectation Value	Percolator q-Value	Percolator PEP
	High	Mascot (A4)	Unambiguous	GLQPSVGPK		1	P0DTD1	P0DTD1	0	2	0.9032	0	1	1	441.759	882.511	882.504	7.79	0.00344	HCD (High Energy Collision Dissociation)	MS2	63.572	-60	54	34.213	13511	2181_3_E_7april20_cells_virus_pH10_F3.raw	F1.3	31	1	27	20	0.00419806	0.0006265	0.008371
	High	Mascot (A4)	Unambiguous	GLQPSVGPK		1	P0DTD1	P0DTD1	0	2	0.8182	0	1	1	441.759	882.512	882.504	8.27	0.00365	HCD (High Energy Collision Dissociation)	MS2	40.7811	-60	54	34.1087	13279	2181_3_E_7april20_cells_virus_pH10_F4.raw	F1.4	44	1	27	20	0.000213328	0.0006759	0.009123
FALSE	GSLPINVIVFDGK		4.28374e-06	4.17209e-06	1	2	2	P0DTD1	0	1358.77	High	2.035e-05	2.673e-06	48
	Confidence	Identifying Node	PSM Ambiguity	Annotated Sequence	Modifications	# Proteins	Master Protein Accessions	Protein Accessions	# Missed Cleavages	Charge	DeltaScore	DeltaCn	Rank	Search Engine Rank	m/z [Da]	MH+ [Da]	Theo. MH+ [Da]	DeltaM [ppm]	Deltam/z [Da]	Activation Type	MS Order	Isolation Interference [%]	Comp. Voltage [V]	Ion Inject Time [ms]	RT [min]	First Scan	Spectrum File	File ID	Ions Score	# Protein Groups	Identity Strict	Identity Relaxed	Expectation Value	Percolator q-Value	Percolator PEP
	High	Mascot (A4)	Unambiguous	GSLPINVIVFDGK		2	P0DTD1	P0DTC1; P0DTD1	0	2	1	0	1	1	679.893	1358.78	1358.77	8.48	0.00576	HCD (High Energy Collision Dissociation)	MS2	29.0573	-40	54	98.9067	55534	2181_3_E_7april20_cells_virus_pH10_F3.raw	F1.3	44	1	28	21	0.00025855	2.655e-05	3.18e-05
	High	Mascot (A4)	Unambiguous	GSLPINVIVFDGK		2	P0DTD1	P0DTC1; P0DTD1	0	2	1	0	1	1	679.893	1358.78	1358.77	8.21	0.00558	HCD (High Energy Collision Dissociation)	MS2	24.4442	-40	54	98.8099	55504	2181_3_E_7april20_cells_virus_pH10_F2.raw	F1.2	48	1	28	21	0.000105571	2.035e-05	2.673e-06
FALSE	GVLPQLEQPYVFIKR		5.60928e-06	2.75777e-05	1	2	1	P0DTD1	1	1787.02	High	2.655e-05	3.486e-06	33
	Confidence	Identifying Node	PSM Ambiguity	Annotated Sequence	Modifications	# Proteins	Master Protein Accessions	Protein Accessions	# Missed Cleavages	Charge	DeltaScore	DeltaCn	Rank	Search Engine Rank	m/z [Da]	MH+ [Da]	Theo. MH+ [Da]	DeltaM [ppm]	Deltam/z [Da]	Activation Type	MS Order	Isolation Interference [%]	Comp. Voltage [V]	Ion Inject Time [ms]	RT [min]	First Scan	Spectrum File	File ID	Ions Score	# Protein Groups	Identity Strict	Identity Relaxed	Expectation Value	Percolator q-Value	Percolator PEP
	High	Mascot (A4)	Unambiguous	GVLPQLEQPYVFIKR		2	P0DTD1	P0DTC1; P0DTD1	1	3	1	0	1	1	596.35	1787.03	1787.02	7.5	0.00447	HCD (High Energy Collision Dissociation)	MS2	36.8593	-60	54	89.812	49746	2181_3_E_7april20_cells_virus_pH10_F3.raw	F1.3	33	1	24	17	0.0013057	2.655e-05	3.486e-06
FALSE	HADFDTWFSQR		1.55849e-06	4.17209e-06	1	2	1	P0DTD1	0	1409.62	High	2.035e-05	9.721e-07	33
	Confidence	Identifying Node	PSM Ambiguity	Annotated Sequence	Modifications	# Proteins	Master Protein Accessions	Protein Accessions	# Missed Cleavages	Charge	DeltaScore	DeltaCn	Rank	Search Engine Rank	m/z [Da]	MH+ [Da]	Theo. MH+ [Da]	DeltaM [ppm]	Deltam/z [Da]	Activation Type	MS Order	Isolation Interference [%]	Comp. Voltage [V]	Ion Inject Time [ms]	RT [min]	First Scan	Spectrum File	File ID	Ions Score	# Protein Groups	Identity Strict	Identity Relaxed	Expectation Value	Percolator q-Value	Percolator PEP
	High	Mascot (A4)	Unambiguous	HADFDTWFSQR		2	P0DTD1	P0DTC1; P0DTD1	0	2	1	0	1	1	705.322	1409.64	1409.62	9.04	0.00637	HCD (High Energy Collision Dissociation)	MS2	44.8991	-40	54	74.4595	40303	2181_3_E_7april20_cells_virus_pH10_F1.raw	F1.1	33	1	32	25	0.00972739	2.035e-05	9.721e-07
FALSE	HCLHVVGPNVNKGEDIQLLK	1xCarbamidomethyl [C2]	5.2834e-11	4.17209e-06	1	2	2	P0DTD1	1	2270.21	High	2.035e-05	3.382e-11	56
	Confidence	Identifying Node	PSM Ambiguity	Annotated Sequence	Modifications	# Proteins	Master Protein Accessions	Protein Accessions	# Missed Cleavages	Charge	DeltaScore	DeltaCn	Rank	Search Engine Rank	m/z [Da]	MH+ [Da]	Theo. MH+ [Da]	DeltaM [ppm]	Deltam/z [Da]	Activation Type	MS Order	Isolation Interference [%]	Comp. Voltage [V]	Ion Inject Time [ms]	RT [min]	First Scan	Spectrum File	File ID	Ions Score	# Protein Groups	Identity Strict	Identity Relaxed	Expectation Value	Percolator q-Value	Percolator PEP
	High	Mascot (A4)	Unambiguous	HcLHVVGPNVNKGEDIQLLK	C2(Carbamidomethyl)	2	P0DTD1	P0DTC1; P0DTD1	1	4	1	0	1	1	568.312	2270.23	2270.21	8.18	0.00464	HCD (High Energy Collision Dissociation)	MS2	46.2659	-60	54	57.9094	29535	2181_3_E_7april20_cells_virus_pH10_F1.raw	F1.1	26	1	29	22	0.0201613	2.035e-05	4.304e-11
	High	Mascot (A4)	Unambiguous	HcLHVVGPNVNKGEDIQLLK	C2(Carbamidomethyl)	2	P0DTD1	P0DTC1; P0DTD1	1	3	1	0	1	1	757.412	2270.22	2270.21	6.09	0.00461	HCD (High Energy Collision Dissociation)	MS2	0	-80	54	57.821	29475	2181_3_E_7april20_cells_virus_pH10_F1.raw	F1.1	56	1	29	22	2.21556e-05	2.035e-05	3.382e-11
FALSE	HGGGVAGALNK		1.57496e-07	4.17209e-06	1	2	9	P0DTD1	0	980.527	High	2.035e-05	9.866e-08	57
	Confidence	Identifying Node	PSM Ambiguity	Annotated Sequence	Modifications	# Proteins	Master Protein Accessions	Protein Accessions	# Missed Cleavages	Charge	DeltaScore	DeltaCn	Rank	Search Engine Rank	m/z [Da]	MH+ [Da]	Theo. MH+ [Da]	DeltaM [ppm]	Deltam/z [Da]	Activation Type	MS Order	Isolation Interference [%]	Comp. Voltage [V]	Ion Inject Time [ms]	RT [min]	First Scan	Spectrum File	File ID	Ions Score	# Protein Groups	Identity Strict	Identity Relaxed	Expectation Value	Percolator q-Value	Percolator PEP
	High	Mascot (A4)	Unambiguous	HGGGVAGALNK		2	P0DTD1	P0DTC1; P0DTD1	0	2	0.7818	0	1	1	490.771	980.535	980.527	7.79	0.00382	HCD (High Energy Collision Dissociation)	MS2	50.4106	-80	54	23.1947	6070	2181_3_E_7april20_cells_virus_pH10_F4.raw	F1.4	55	1	30	23	3.97724e-05	2.655e-05	4.483e-06
	High	Mascot (A4)	Unambiguous	HGGGVAGALNK		2	P0DTD1	P0DTC1; P0DTD1	0	2	0.8125	0	1	1	490.771	980.535	980.527	8.03	0.00394	HCD (High Energy Collision Dissociation)	MS2	68.0393	-60	54	23.2715	6120	2181_3_E_7april20_cells_virus_pH10_F4.raw	F1.4	48	1	30	23	0.000196599	2.035e-05	2.512e-06
	High	Mascot (A4)	Unambiguous	HGGGVAGALNK		2	P0DTD1	P0DTC1; P0DTD1	0	2	0.775	0	1	1	490.771	980.534	980.527	7.29	0.00357	HCD (High Energy Collision Dissociation)	MS2	30.9319	-80	54	24.1985	6885	2181_3_E_7april20_cells_virus_pH10_F3.raw	F1.3	40	1	30	23	0.00106249	0.0002559	0.003207
	High	Mascot (A4)	Unambiguous	HGGGVAGALNK		2	P0DTD1	P0DTC1; P0DTD1	0	2	1	0	1	1	490.771	980.535	980.527	8.28	0.00406	HCD (High Energy Collision Dissociation)	MS2	16.8085	-80	54	23.3936	6203	2181_3_E_7april20_cells_virus_pH10_F4.raw	F1.4	4	1	30	23	4.29123	0.002166	0.04196
	High	Mascot (A4)	Unambiguous	HGGGVAGALNK		2	P0DTD1	P0DTC1; P0DTD1	0	2	0.7895	0	1	1	490.771	980.535	980.527	7.79	0.00382	HCD (High Energy Collision Dissociation)	MS2	43.2212	-60	54	22.9863	6079	2181_3_E_7april20_cells_virus_pH10_F3.raw	F1.3	57	1	30	23	2.39653e-05	2.035e-05	9.866e-08
	High	Mascot (A4)	Unambiguous	HGGGVAGALNK		2	P0DTD1	P0DTC1; P0DTD1	0	2	0.7647	0	1	1	490.771	980.535	980.527	8.28	0.00406	HCD (High Energy Collision Dissociation)	MS2	66.5796	-80	54	21.6834	5733	2181_3_E_7april20_cells_virus_pH10_F1.raw	F1.1	34	1	30	23	0.00445228	3.735e-05	8.438e-05
	High	Mascot (A4)	Unambiguous	HGGGVAGALNK		2	P0DTD1	P0DTC1; P0DTD1	0	2	0.803	0	1	1	490.771	980.535	980.527	8.1	0.00397	HCD (High Energy Collision Dissociation)	MS2	48.0402	-80	54	22.9118	6028	2181_3_E_7april20_cells_virus_pH10_F3.raw	F1.3	66	1	30	23	3.17382e-06	2.035e-05	3.712e-07
	High	Mascot (A4)	Unambiguous	HGGGVAGALNK		2	P0DTD1	P0DTC1; P0DTD1	0	2	0.7857	0	1	1	490.771	980.535	980.527	7.79	0.00382	HCD (High Energy Collision Dissociation)	MS2	27.1689	-60	54	23.0689	6256	2181_3_E_7april20_cells_virus_pH10_F2.raw	F1.2	56	1	30	23	3.06607e-05	2.035e-05	1.283e-06
	High	Mascot (A4)	Unambiguous	HGGGVAGALNK		2	P0DTD1	P0DTC1; P0DTD1	0	2	0.8776	0	1	1	490.771	980.535	980.527	7.54	0.00369	HCD (High Energy Collision Dissociation)	MS2	24.6963	-80	54	22.9803	6196	2181_3_E_7april20_cells_virus_pH10_F2.raw	F1.2	49	1	30	23	0.000151818	2.035e-05	2.754e-06
FALSE	HSLSHFVNLDNLR		7.12704e-09	4.17209e-06	1	2	4	P0DTD1	0	1551.8	High	2.035e-05	4.5e-09	72
	Confidence	Identifying Node	PSM Ambiguity	Annotated Sequence	Modifications	# Proteins	Master Protein Accessions	Protein Accessions	# Missed Cleavages	Charge	DeltaScore	DeltaCn	Rank	Search Engine Rank	m/z [Da]	MH+ [Da]	Theo. MH+ [Da]	DeltaM [ppm]	Deltam/z [Da]	Activation Type	MS Order	Isolation Interference [%]	Comp. Voltage [V]	Ion Inject Time [ms]	RT [min]	First Scan	Spectrum File	File ID	Ions Score	# Protein Groups	Identity Strict	Identity Relaxed	Expectation Value	Percolator q-Value	Percolator PEP
	High	Mascot (A4)	Unambiguous	HSLSHFVNLDNLR		2	P0DTD1	P0DTC1; P0DTD1	0	3	1	0	1	1	517.943	1551.82	1551.8	8.41	0.00435	HCD (High Energy Collision Dissociation)	MS2	20.8733	-60	54	63.1178	32548	2181_3_E_7april20_cells_virus_pH10_F2.raw	F1.2	69	1	31	24	2.09246e-06	2.035e-05	4.999e-09
	High	Mascot (A4)	Unambiguous	HSLSHFVNLDNLR		2	P0DTD1	P0DTC1; P0DTD1	0	3	1	0	1	1	517.944	1551.82	1551.8	9.59	0.00496	HCD (High Energy Collision Dissociation)	MS2	14.4046	-60	54	63.0361	32405	2181_3_E_7april20_cells_virus_pH10_F3.raw	F1.3	72	1	31	24	1.08476e-06	2.035e-05	4.5e-09
	High	Mascot (A4)	Unambiguous	HSLSHFVNLDNLR		2	P0DTD1	P0DTC1; P0DTD1	0	2	1	0	1	1	776.411	1551.82	1551.8	8.03	0.00623	HCD (High Energy Collision Dissociation)	MS2	9.05121	-40	54	63.2504	32636	2181_3_E_7april20_cells_virus_pH10_F2.raw	F1.2	77	1	31	24	3.0468e-07	2.035e-05	6.259e-09
	High	Mascot (A4)	Unambiguous	HSLSHFVNLDNLR		2	P0DTD1	P0DTC1; P0DTD1	0	2	0.9028	0	1	1	776.412	1551.82	1551.8	8.82	0.00684	HCD (High Energy Collision Dissociation)	MS2	21.9054	-40	54	63.1129	32457	2181_3_E_7april20_cells_virus_pH10_F3.raw	F1.3	72	1	31	24	1.00207e-06	2.035e-05	6.81e-09
FALSE	HTDFSSEIIGYK		1.85219e-08	4.17209e-06	1	2	4	P0DTD1	0	1396.67	High	2.035e-05	1.166e-08	57
	Confidence	Identifying Node	PSM Ambiguity	Annotated Sequence	Modifications	# Proteins	Master Protein Accessions	Protein Accessions	# Missed Cleavages	Charge	DeltaScore	DeltaCn	Rank	Search Engine Rank	m/z [Da]	MH+ [Da]	Theo. MH+ [Da]	DeltaM [ppm]	Deltam/z [Da]	Activation Type	MS Order	Isolation Interference [%]	Comp. Voltage [V]	Ion Inject Time [ms]	RT [min]	First Scan	Spectrum File	File ID	Ions Score	# Protein Groups	Identity Strict	Identity Relaxed	Expectation Value	Percolator q-Value	Percolator PEP
	High	Mascot (A4)	Unambiguous	HTDFSSEIIGYK		2	P0DTD1	P0DTC1; P0DTD1	0	3	1	0	1	1	466.234	1396.69	1396.67	8.43	0.00393	HCD (High Energy Collision Dissociation)	MS2	32.2019	-60	54	62.3673	31847	2181_3_E_7april20_cells_virus_pH10_F4.raw	F1.4	37	1	32	25	0.00386909	4.579e-05	0.000188
	High	Mascot (A4)	Unambiguous	HTDFSSEIIGYK		2	P0DTD1	P0DTC1; P0DTD1	0	2	1	0	1	1	698.846	1396.69	1396.67	8.16	0.0057	HCD (High Energy Collision Dissociation)	MS2	46.8217	-60	54	62.5953	32114	2181_3_E_7april20_cells_virus_pH10_F3.raw	F1.3	36	1	33	26	0.00473276	2.035e-05	1.453e-06
	High	Mascot (A4)	Unambiguous	HTDFSSEIIGYK		2	P0DTD1	P0DTC1; P0DTD1	0	2	1	0	1	1	698.846	1396.69	1396.67	7.72	0.00539	HCD (High Energy Collision Dissociation)	MS2	7.02064	-60	54	62.161	31711	2181_3_E_7april20_cells_virus_pH10_F4.raw	F1.4	57	1	33	26	3.68427e-05	2.035e-05	1.166e-08
	High	Mascot (A4)	Unambiguous	HTDFSSEIIGYK		2	P0DTD1	P0DTC1; P0DTD1	0	3	1	0	1	1	466.233	1396.69	1396.67	8.17	0.0038	HCD (High Energy Collision Dissociation)	MS2	29.8865	-60	54	62.6927	32178	2181_3_E_7april20_cells_virus_pH10_F3.raw	F1.3	45	1	33	26	0.000653303	2.655e-05	1.603e-05
FALSE	HTFSNYQHEETIYNLLK		2.19545e-06	4.17209e-06	1	1	1	P0DTD1	0	2137.03	High	2.035e-05	1.368e-06	35
	Confidence	Identifying Node	PSM Ambiguity	Annotated Sequence	Modifications	# Proteins	Master Protein Accessions	Protein Accessions	# Missed Cleavages	Charge	DeltaScore	DeltaCn	Rank	Search Engine Rank	m/z [Da]	MH+ [Da]	Theo. MH+ [Da]	DeltaM [ppm]	Deltam/z [Da]	Activation Type	MS Order	Isolation Interference [%]	Comp. Voltage [V]	Ion Inject Time [ms]	RT [min]	First Scan	Spectrum File	File ID	Ions Score	# Protein Groups	Identity Strict	Identity Relaxed	Expectation Value	Percolator q-Value	Percolator PEP
	High	Mascot (A4)	Unambiguous	HTFSNYQHEETIYNLLK		1	P0DTD1	P0DTD1	0	3	1	0	1	1	713.021	2137.05	2137.03	6.76	0.00482	HCD (High Energy Collision Dissociation)	MS2	5.89375	-80	54	73.1266	39448	2181_3_E_7april20_cells_virus_pH10_F1.raw	F1.1	35	1	33	26	0.00748287	2.035e-05	1.368e-06
FALSE	HVICTSEDMLNPNYEDLLIR	1xCarbamidomethyl [C4]	1.81245e-07	4.17209e-06	1	2	1	P0DTD1	0	2432.16	High	2.035e-05	1.138e-07	50
	Confidence	Identifying Node	PSM Ambiguity	Annotated Sequence	Modifications	# Proteins	Master Protein Accessions	Protein Accessions	# Missed Cleavages	Charge	DeltaScore	DeltaCn	Rank	Search Engine Rank	m/z [Da]	MH+ [Da]	Theo. MH+ [Da]	DeltaM [ppm]	Deltam/z [Da]	Activation Type	MS Order	Isolation Interference [%]	Comp. Voltage [V]	Ion Inject Time [ms]	RT [min]	First Scan	Spectrum File	File ID	Ions Score	# Protein Groups	Identity Strict	Identity Relaxed	Expectation Value	Percolator q-Value	Percolator PEP
	High	Mascot (A4)	Unambiguous	HVIcTSEDMLNPNYEDLLIR	C4(Carbamidomethyl)	2	P0DTD1	P0DTC1; P0DTD1	0	3	1	0	1	1	811.398	2432.18	2432.16	8.34	0.00676	HCD (High Energy Collision Dissociation)	MS2	57.9474	-60	54	91.6732	51445	2181_3_E_7april20_cells_virus_pH10_F1.raw	F1.1	50	1	34	27	0.00027949	2.035e-05	1.138e-07
FALSE	HYTPSFK		0.00317842	0.00026033	1	2	4	P0DTD1	0	879.436	High	0.0001479	0.002011	33
	Confidence	Identifying Node	PSM Ambiguity	Annotated Sequence	Modifications	# Proteins	Master Protein Accessions	Protein Accessions	# Missed Cleavages	Charge	DeltaScore	DeltaCn	Rank	Search Engine Rank	m/z [Da]	MH+ [Da]	Theo. MH+ [Da]	DeltaM [ppm]	Deltam/z [Da]	Activation Type	MS Order	Isolation Interference [%]	Comp. Voltage [V]	Ion Inject Time [ms]	RT [min]	First Scan	Spectrum File	File ID	Ions Score	# Protein Groups	Identity Strict	Identity Relaxed	Expectation Value	Percolator q-Value	Percolator PEP
	High	Mascot (A4)	Unambiguous	HYTPSFK		2	P0DTD1	P0DTC1; P0DTD1	0	2	0.7941	0	1	1	440.225	879.443	879.436	8.5	0.00374	HCD (High Energy Collision Dissociation)	MS2	38.8935	-60	54	29.3514	10820	2181_3_E_7april20_cells_virus_pH10_F1.raw	F1.1	34	1	30	23	0.00368978	0.0004127	0.004914
	High	Mascot (A4)	Unambiguous	HYTPSFK		2	P0DTD1	P0DTC1; P0DTD1	0	2	0.7273	0	1	1	440.225	879.444	879.436	8.64	0.0038	HCD (High Energy Collision Dissociation)	MS2	22.4221	-60	54	30.4119	10840	2181_3_E_7april20_cells_virus_pH10_F4.raw	F1.4	33	1	30	23	0.00484172	0.0001479	0.002011
	High	Mascot (A4)	Unambiguous	HYTPSFK		2	P0DTD1	P0DTC1; P0DTD1	0	2	0.7619	0	1	1	440.225	879.442	879.436	7.32	0.00322	HCD (High Energy Collision Dissociation)	MS2	47.3615	-60	54	30.4546	11012	2181_3_E_7april20_cells_virus_pH10_F3.raw	F1.3	21	1	30	23	0.0845279	0.0005524	0.007307
	High	Mascot (A4)	Unambiguous	HYTPSFK		2	P0DTD1	P0DTC1; P0DTD1	0	2	0.6667	0	1	1	440.225	879.443	879.436	7.74	0.0034	HCD (High Energy Collision Dissociation)	MS2	14.6768	-60	54	30.7567	11055	2181_3_E_7april20_cells_virus_pH10_F4.raw	F1.4	30	1	30	23	0.00952796	0.0003781	0.004711
FALSE	HYTPSFKK		0.0859091	0.00334245	1	2	1	P0DTD1	1	1007.53	High	0.002278	0.04754	16
	Confidence	Identifying Node	PSM Ambiguity	Annotated Sequence	Modifications	# Proteins	Master Protein Accessions	Protein Accessions	# Missed Cleavages	Charge	DeltaScore	DeltaCn	Rank	Search Engine Rank	m/z [Da]	MH+ [Da]	Theo. MH+ [Da]	DeltaM [ppm]	Deltam/z [Da]	Activation Type	MS Order	Isolation Interference [%]	Comp. Voltage [V]	Ion Inject Time [ms]	RT [min]	First Scan	Spectrum File	File ID	Ions Score	# Protein Groups	Identity Strict	Identity Relaxed	Expectation Value	Percolator q-Value	Percolator PEP
	High	Mascot (A4)	Unambiguous	HYTPSFKK		2	P0DTD1	P0DTC1; P0DTD1	1	2	0.8125	0	1	1	504.273	1007.54	1007.53	8.34	0.0042	HCD (High Energy Collision Dissociation)	MS2	71.0421	-60	54	22.9735	5922	2181_3_E_7april20_cells_virus_pH10_F4.raw	F1.4	16	1	30	23	0.280285	0.002278	0.04754
FALSE	HYVYIGDPAQLPAPR		9.55312e-05	2.75777e-05	1	1	1	P0DTD1	0	1696.88	High	2.655e-05	5.901e-05	2
	Confidence	Identifying Node	PSM Ambiguity	Annotated Sequence	Modifications	# Proteins	Master Protein Accessions	Protein Accessions	# Missed Cleavages	Charge	DeltaScore	DeltaCn	Rank	Search Engine Rank	m/z [Da]	MH+ [Da]	Theo. MH+ [Da]	DeltaM [ppm]	Deltam/z [Da]	Activation Type	MS Order	Isolation Interference [%]	Comp. Voltage [V]	Ion Inject Time [ms]	RT [min]	First Scan	Spectrum File	File ID	Ions Score	# Protein Groups	Identity Strict	Identity Relaxed	Expectation Value	Percolator q-Value	Percolator PEP
	High	Mascot (A4)	Unambiguous	HYVYIGDPAQLPAPR		1	P0DTD1	P0DTD1	0	3	1	0	1	1	566.303	1696.89	1696.88	7.6	0.0043	HCD (High Energy Collision Dissociation)	MS2	78.9047	-60	54	66.8738	35379	2181_3_E_7april20_cells_virus_pH10_F1.raw	F1.1	2	1	31	24	8.82934	2.655e-05	5.901e-05
FALSE	KAVFISPYNSQNAVASK		3.14318e-07	4.17209e-06	1	1	2	P0DTD1	1	1823.97	High	2.035e-05	1.966e-07	76
	Confidence	Identifying Node	PSM Ambiguity	Annotated Sequence	Modifications	# Proteins	Master Protein Accessions	Protein Accessions	# Missed Cleavages	Charge	DeltaScore	DeltaCn	Rank	Search Engine Rank	m/z [Da]	MH+ [Da]	Theo. MH+ [Da]	DeltaM [ppm]	Deltam/z [Da]	Activation Type	MS Order	Isolation Interference [%]	Comp. Voltage [V]	Ion Inject Time [ms]	RT [min]	First Scan	Spectrum File	File ID	Ions Score	# Protein Groups	Identity Strict	Identity Relaxed	Expectation Value	Percolator q-Value	Percolator PEP
	High	Mascot (A4)	Unambiguous	KAVFISPYNSQNAVASK		1	P0DTD1	P0DTD1	1	3	1	0	1	1	608.664	1823.98	1823.97	7.11	0.00433	HCD (High Energy Collision Dissociation)	MS2	51.9367	-80	54	54.0865	26660	2181_3_E_7april20_cells_virus_pH10_F2.raw	F1.2	38	1	29	22	0.00151508	2.655e-05	2.835e-05
	High	Mascot (A4)	Unambiguous	KAVFISPYNSQNAVASK		1	P0DTD1	P0DTD1	1	3	1	0	1	1	608.665	1823.98	1823.97	7.92	0.00481	HCD (High Energy Collision Dissociation)	MS2	2.5061	-80	54	53.1181	26400	2181_3_E_7april20_cells_virus_pH10_F1.raw	F1.1	76	1	29	22	2.46732e-07	2.035e-05	1.966e-07
FALSE	KDAPYIVGDVVQEGVLTAVVIPTKK		7.87925e-10	4.17209e-06	1	2	1	P0DTD1	2	2639.5	High	2.035e-05	5.016e-10	58
	Confidence	Identifying Node	PSM Ambiguity	Annotated Sequence	Modifications	# Proteins	Master Protein Accessions	Protein Accessions	# Missed Cleavages	Charge	DeltaScore	DeltaCn	Rank	Search Engine Rank	m/z [Da]	MH+ [Da]	Theo. MH+ [Da]	DeltaM [ppm]	Deltam/z [Da]	Activation Type	MS Order	Isolation Interference [%]	Comp. Voltage [V]	Ion Inject Time [ms]	RT [min]	First Scan	Spectrum File	File ID	Ions Score	# Protein Groups	Identity Strict	Identity Relaxed	Expectation Value	Percolator q-Value	Percolator PEP
	High	Mascot (A4)	Unambiguous	KDAPYIVGDVVQEGVLTAVVIPTKK		2	P0DTD1	P0DTC1; P0DTD1	2	4	1	0	1	1	660.636	2639.52	2639.5	7.78	0.00513	HCD (High Energy Collision Dissociation)	MS2	17.0813	-40	54	99.8927	56184	2181_3_E_7april20_cells_virus_pH10_F2.raw	F1.2	58	1	22	15	2.91373e-06	2.035e-05	5.016e-10
FALSE	KFDTFNGECPNFVFPLNSIIK	1xCarbamidomethyl [C9]	5.60191e-08	4.17209e-06	1	2	3	P0DTD1	1	2487.24	High	2.035e-05	3.527e-08	33
	Confidence	Identifying Node	PSM Ambiguity	Annotated Sequence	Modifications	# Proteins	Master Protein Accessions	Protein Accessions	# Missed Cleavages	Charge	DeltaScore	DeltaCn	Rank	Search Engine Rank	m/z [Da]	MH+ [Da]	Theo. MH+ [Da]	DeltaM [ppm]	Deltam/z [Da]	Activation Type	MS Order	Isolation Interference [%]	Comp. Voltage [V]	Ion Inject Time [ms]	RT [min]	First Scan	Spectrum File	File ID	Ions Score	# Protein Groups	Identity Strict	Identity Relaxed	Expectation Value	Percolator q-Value	Percolator PEP
	High	Mascot (A4)	Unambiguous	KFDTFNGEcPNFVFPLNSIIK	C9(Carbamidomethyl)	2	P0DTD1	P0DTC1; P0DTD1	1	3	1	0	1	1	829.758	2487.26	2487.24	8.52	0.00706	HCD (High Energy Collision Dissociation)	MS2	45.8998	-60	54	110.556	62828	2181_3_E_7april20_cells_virus_pH10_F4.raw	F1.4	33	1	32	25	0.00856678	2.035e-05	3.527e-08
	High	Mascot (A4)	Unambiguous	KFDTFNGEcPNFVFPLNSIIK	C9(Carbamidomethyl)	2	P0DTD1	P0DTC1; P0DTD1	1	3	1	0	1	1	829.757	2487.26	2487.24	7.78	0.00645	HCD (High Energy Collision Dissociation)	MS2	13.3924	-80	54	110.347	62699	2181_3_E_7april20_cells_virus_pH10_F4.raw	F1.4	25	1	32	25	0.0662921	3.735e-05	0.0001421
	High	Mascot (A4)	Unambiguous	KFDTFNGEcPNFVFPLNSIIK	C9(Carbamidomethyl)	2	P0DTD1	P0DTC1; P0DTD1	1	3	1	0	1	1	829.757	2487.26	2487.24	7.42	0.00615	HCD (High Energy Collision Dissociation)	MS2	90.3322	-60	54	110.427	62748	2181_3_E_7april20_cells_virus_pH10_F4.raw	F1.4	16	1	32	25	0.467771	2.035e-05	2.579e-06
FALSE	KGAWNIGEQK		1.29516e-05	2.75777e-05	1	2	2	P0DTD1	1	1130.6	High	2.655e-05	8.043e-06	50
	Confidence	Identifying Node	PSM Ambiguity	Annotated Sequence	Modifications	# Proteins	Master Protein Accessions	Protein Accessions	# Missed Cleavages	Charge	DeltaScore	DeltaCn	Rank	Search Engine Rank	m/z [Da]	MH+ [Da]	Theo. MH+ [Da]	DeltaM [ppm]	Deltam/z [Da]	Activation Type	MS Order	Isolation Interference [%]	Comp. Voltage [V]	Ion Inject Time [ms]	RT [min]	First Scan	Spectrum File	File ID	Ions Score	# Protein Groups	Identity Strict	Identity Relaxed	Expectation Value	Percolator q-Value	Percolator PEP
	High	Mascot (A4)	Unambiguous	KGAWNIGEQK		2	P0DTD1	P0DTC1; P0DTD1	1	2	0.78	0	1	1	565.806	1130.61	1130.6	9.16	0.00518	HCD (High Energy Collision Dissociation)	MS2	34.2248	-40	54	35.2057	14682	2181_3_E_7april20_cells_virus_pH10_F1.raw	F1.1	50	1	32	25	0.000174388	2.655e-05	8.043e-06
	High	Mascot (A4)	Unambiguous	KGAWNIGEQK		2	P0DTD1	P0DTC1; P0DTD1	1	2	0.9298	0	1	1	565.806	1130.6	1130.6	7.76	0.00438	HCD (High Energy Collision Dissociation)	MS2	16.4721	-40	54	35.9561	14491	2181_3_E_7april20_cells_virus_pH10_F4.raw	F1.4	57	1	30	23	2.57713e-05	2.655e-05	1.884e-05
FALSE	KLDGFMGR		0.00331881	0.00026033	1	2	3	P0DTD1	1	923.477	High	0.0001562	0.002098	28
	Confidence	Identifying Node	PSM Ambiguity	Annotated Sequence	Modifications	# Proteins	Master Protein Accessions	Protein Accessions	# Missed Cleavages	Charge	DeltaScore	DeltaCn	Rank	Search Engine Rank	m/z [Da]	MH+ [Da]	Theo. MH+ [Da]	DeltaM [ppm]	Deltam/z [Da]	Activation Type	MS Order	Isolation Interference [%]	Comp. Voltage [V]	Ion Inject Time [ms]	RT [min]	First Scan	Spectrum File	File ID	Ions Score	# Protein Groups	Identity Strict	Identity Relaxed	Expectation Value	Percolator q-Value	Percolator PEP
	High	Mascot (A4)	Unambiguous	KLDGFMGR		2	P0DTD1	P0DTC1; P0DTD1	1	2	0.6429	0	1	1	462.246	923.485	923.477	8.58	0.00396	HCD (High Energy Collision Dissociation)	MS2	54.2771	-60	54	44.736	20537	2181_3_E_7april20_cells_virus_pH10_F2.raw	F1.2	28	1	29	22	0.013804	0.0001562	0.002098
	High	Mascot (A4)	Unambiguous	KLDGFMGR		2	P0DTD1	P0DTC1; P0DTD1	1	2	0.5333	0	1	1	462.246	923.485	923.477	9.43	0.00436	HCD (High Energy Collision Dissociation)	MS2	71.8474	-60	54	44.3144	20002	2181_3_E_7april20_cells_virus_pH10_F4.raw	F1.4	15	1	30	23	0.352294	0.0005187	0.006987
	High	Mascot (A4)	Unambiguous	KLDGFMGR		2	P0DTD1	P0DTC1; P0DTD1	1	2	0.5333	0	1	1	462.246	923.484	923.477	7.91	0.00365	HCD (High Energy Collision Dissociation)	MS2	47.2328	-60	54	43.6854	20233	2181_3_E_7april20_cells_virus_pH10_F1.raw	F1.1	15	1	29	22	0.304278	0.0004373	0.005515
FALSE	KLDNDALNNIINNAR		7.62408e-09	4.17209e-06	1	2	3	P0DTD1	1	1697.89	High	2.035e-05	4.83e-09	43
	Confidence	Identifying Node	PSM Ambiguity	Annotated Sequence	Modifications	# Proteins	Master Protein Accessions	Protein Accessions	# Missed Cleavages	Charge	DeltaScore	DeltaCn	Rank	Search Engine Rank	m/z [Da]	MH+ [Da]	Theo. MH+ [Da]	DeltaM [ppm]	Deltam/z [Da]	Activation Type	MS Order	Isolation Interference [%]	Comp. Voltage [V]	Ion Inject Time [ms]	RT [min]	First Scan	Spectrum File	File ID	Ions Score	# Protein Groups	Identity Strict	Identity Relaxed	Expectation Value	Percolator q-Value	Percolator PEP
	High	Mascot (A4)	Unambiguous	KLDNDALNNIINNAR		2	P0DTD1	P0DTC1; P0DTD1	1	2	1	0	1	1	849.457	1697.91	1697.89	8.38	0.00712	HCD (High Energy Collision Dissociation)	MS2	70.9474	-40	54	72.1675	38822	2181_3_E_7april20_cells_virus_pH10_F1.raw	F1.1	43	1	31	24	0.000694906	2.035e-05	4.83e-09
	High	Mascot (A4)	Unambiguous	KLDNDALNNIINNAR		2	P0DTD1	P0DTC1; P0DTD1	1	3	0.9636	0	1	1	566.64	1697.9	1697.89	6.86	0.00388	HCD (High Energy Collision Dissociation)	MS2	6.63054	-60	54	72.1875	38836	2181_3_E_7april20_cells_virus_pH10_F1.raw	F1.1	55	1	31	24	4.21959e-05	2.035e-05	1.57e-06
	High	Mascot (A4)	Unambiguous	KLDNDALNNIINNAR		2	P0DTD1	P0DTC1; P0DTD1	1	3	0.9783	0	1	1	566.641	1697.91	1697.89	8.37	0.00474	HCD (High Energy Collision Dissociation)	MS2	42.1935	-60	54	72.4617	38604	2181_3_E_7april20_cells_virus_pH10_F2.raw	F1.2	46	1	31	24	0.000344291	3.735e-05	0.0001129
FALSE	KNNLPFK		0.000251099	2.75777e-05	1	2	1	P0DTD1	1	860.499	High	3.735e-05	0.0001547	21
	Confidence	Identifying Node	PSM Ambiguity	Annotated Sequence	Modifications	# Proteins	Master Protein Accessions	Protein Accessions	# Missed Cleavages	Charge	DeltaScore	DeltaCn	Rank	Search Engine Rank	m/z [Da]	MH+ [Da]	Theo. MH+ [Da]	DeltaM [ppm]	Deltam/z [Da]	Activation Type	MS Order	Isolation Interference [%]	Comp. Voltage [V]	Ion Inject Time [ms]	RT [min]	First Scan	Spectrum File	File ID	Ions Score	# Protein Groups	Identity Strict	Identity Relaxed	Expectation Value	Percolator q-Value	Percolator PEP
	High	Mascot (A4)	Unambiguous	KNNLPFK		2	P0DTD1	P0DTC1; P0DTD1	1	2	0.9524	0	1	1	430.757	860.506	860.499	8.04	0.00346	HCD (High Energy Collision Dissociation)	MS2	65.3878	-80	54	33.5081	13565	2181_3_E_7april20_cells_virus_pH10_F1.raw	F1.1	21	1	29	22	0.0746084	3.735e-05	0.0001547
FALSE	KSNHNFLVQAGNVQLR		3.97962e-07	4.17209e-06	1	2	2	P0DTD1	1	1824.98	High	2.035e-05	2.497e-07	52
	Confidence	Identifying Node	PSM Ambiguity	Annotated Sequence	Modifications	# Proteins	Master Protein Accessions	Protein Accessions	# Missed Cleavages	Charge	DeltaScore	DeltaCn	Rank	Search Engine Rank	m/z [Da]	MH+ [Da]	Theo. MH+ [Da]	DeltaM [ppm]	Deltam/z [Da]	Activation Type	MS Order	Isolation Interference [%]	Comp. Voltage [V]	Ion Inject Time [ms]	RT [min]	First Scan	Spectrum File	File ID	Ions Score	# Protein Groups	Identity Strict	Identity Relaxed	Expectation Value	Percolator q-Value	Percolator PEP
	High	Mascot (A4)	Unambiguous	KSNHNFLVQAGNVQLR		2	P0DTD1	P0DTC1; P0DTD1	1	3	1	0	1	1	609.003	1825	1824.98	7.2	0.00438	HCD (High Energy Collision Dissociation)	MS2	72.0204	-80	54	56.1473	27913	2181_3_E_7april20_cells_virus_pH10_F3.raw	F1.3	15	1	29	22	0.263546	2.655e-05	3.43e-06
	High	Mascot (A4)	Unambiguous	KSNHNFLVQAGNVQLR		2	P0DTD1	P0DTC1; P0DTD1	1	3	1	0	1	1	609.004	1825	1824.98	7.4	0.0045	HCD (High Energy Collision Dissociation)	MS2	15.3431	-80	54	55.8053	27540	2181_3_E_7april20_cells_virus_pH10_F4.raw	F1.4	52	1	29	22	5.96838e-05	2.035e-05	2.497e-07
FALSE	KVKPTVVVNAANVYLK		0.000493159	4.85739e-05	1	2	1	P0DTD1	1	1743.05	High	4.579e-05	0.0003026	3
	Confidence	Identifying Node	PSM Ambiguity	Annotated Sequence	Modifications	# Proteins	Master Protein Accessions	Protein Accessions	# Missed Cleavages	Charge	DeltaScore	DeltaCn	Rank	Search Engine Rank	m/z [Da]	MH+ [Da]	Theo. MH+ [Da]	DeltaM [ppm]	Deltam/z [Da]	Activation Type	MS Order	Isolation Interference [%]	Comp. Voltage [V]	Ion Inject Time [ms]	RT [min]	First Scan	Spectrum File	File ID	Ions Score	# Protein Groups	Identity Strict	Identity Relaxed	Expectation Value	Percolator q-Value	Percolator PEP
	High	Mascot (A4)	Unambiguous	KVKPTVVVNAANVYLK		2	P0DTD1	P0DTC1; P0DTD1	1	3	1	0	1	1	581.694	1743.07	1743.05	8.4	0.00488	HCD (High Energy Collision Dissociation)	MS2	79.283	-60	54	59.2818	29822	2181_3_E_7april20_cells_virus_pH10_F4.raw	F1.4	3	1	16	13	0.226575	4.579e-05	0.0003026
FALSE	KVPTDNYITTYPGQGLNGYTVEEAK		1.09844e-08	4.17209e-06	1	2	1	P0DTD1	1	2758.36	High	2.035e-05	6.937e-09	55
	Confidence	Identifying Node	PSM Ambiguity	Annotated Sequence	Modifications	# Proteins	Master Protein Accessions	Protein Accessions	# Missed Cleavages	Charge	DeltaScore	DeltaCn	Rank	Search Engine Rank	m/z [Da]	MH+ [Da]	Theo. MH+ [Da]	DeltaM [ppm]	Deltam/z [Da]	Activation Type	MS Order	Isolation Interference [%]	Comp. Voltage [V]	Ion Inject Time [ms]	RT [min]	First Scan	Spectrum File	File ID	Ions Score	# Protein Groups	Identity Strict	Identity Relaxed	Expectation Value	Percolator q-Value	Percolator PEP
	High	Mascot (A4)	Unambiguous	KVPTDNYITTYPGQGLNGYTVEEAK		2	P0DTD1	P0DTC1; P0DTD1	1	3	1	0	1	1	920.131	2758.38	2758.36	8.28	0.00761	HCD (High Energy Collision Dissociation)	MS2	88.9013	-40	54	72.5035	38440	2181_3_E_7april20_cells_virus_pH10_F4.raw	F1.4	55	1	33	26	6.70394e-05	2.035e-05	6.937e-09
FALSE	IAEIPKEEVKPFITESKPSVEQR		3.74749e-12	4.17209e-06	1	2	5	P0DTD1	1	2654.44	High	2.035e-05	2.41e-12	39
	Confidence	Identifying Node	PSM Ambiguity	Annotated Sequence	Modifications	# Proteins	Master Protein Accessions	Protein Accessions	# Missed Cleavages	Charge	DeltaScore	DeltaCn	Rank	Search Engine Rank	m/z [Da]	MH+ [Da]	Theo. MH+ [Da]	DeltaM [ppm]	Deltam/z [Da]	Activation Type	MS Order	Isolation Interference [%]	Comp. Voltage [V]	Ion Inject Time [ms]	RT [min]	First Scan	Spectrum File	File ID	Ions Score	# Protein Groups	Identity Strict	Identity Relaxed	Expectation Value	Percolator q-Value	Percolator PEP
	High	Mascot (A4)	Unambiguous	IAEIPKEEVKPFITESKPSVEQR		2	P0DTD1	P0DTC1; P0DTD1	1	4	1	0	1	1	664.371	2654.46	2654.44	7.77	0.00516	HCD (High Energy Collision Dissociation)	MS2	9.54017	-60	54	59.5745	30632	2181_3_E_7april20_cells_virus_pH10_F1.raw	F1.1	39	1	26	19	0.000570675	2.035e-05	2.41e-12
	High	Mascot (A4)	Unambiguous	IAEIPKEEVKPFITESKPSVEQR		2	P0DTD1	P0DTC1; P0DTD1	1	4	1	0	1	1	664.37	2654.46	2654.44	7.22	0.00479	HCD (High Energy Collision Dissociation)	MS2	45.059	-60	54	60.2349	30675	2181_3_E_7april20_cells_virus_pH10_F2.raw	F1.2	2	1	26	19	2.6047	2.035e-05	7.625e-07
	High	Mascot (A4)	Unambiguous	IAEIPKEEVKPFITESKPSVEQR		2	P0DTD1	P0DTC1; P0DTD1	1	4	1	0	1	1	664.371	2654.46	2654.44	7.87	0.00522	HCD (High Energy Collision Dissociation)	MS2	7.14332	-60	54	59.8132	30168	2181_3_E_7april20_cells_virus_pH10_F4.raw	F1.4	39	1	26	19	0.000483492	2.035e-05	1.038e-10
	High	Mascot (A4)	Unambiguous	IAEIPKEEVKPFITESKPSVEQR		2	P0DTD1	P0DTC1; P0DTD1	1	3	1	0	1	1	885.492	2654.46	2654.44	8.17	0.00723	HCD (High Energy Collision Dissociation)	MS2	6.27129	-40	54	59.8504	30193	2181_3_E_7april20_cells_virus_pH10_F4.raw	F1.4	48	1	26	19	6.79594e-05	2.035e-05	1.165e-11
	High	Mascot (A4)	Unambiguous	IAEIPKEEVKPFITESKPSVEQR		2	P0DTD1	P0DTC1; P0DTD1	1	3	1	0	1	1	885.492	2654.46	2654.44	7.69	0.0068	HCD (High Energy Collision Dissociation)	MS2	19.1764	-40	54	59.6095	30655	2181_3_E_7april20_cells_virus_pH10_F1.raw	F1.1	38	1	26	19	0.000627175	2.035e-05	2.177e-11
FALSE	IDKVLNEK		0.00767246	0.000599589	1	2	1	P0DTD1	1	958.557	High	0.0004049	0.00485	37
	Confidence	Identifying Node	PSM Ambiguity	Annotated Sequence	Modifications	# Proteins	Master Protein Accessions	Protein Accessions	# Missed Cleavages	Charge	DeltaScore	DeltaCn	Rank	Search Engine Rank	m/z [Da]	MH+ [Da]	Theo. MH+ [Da]	DeltaM [ppm]	Deltam/z [Da]	Activation Type	MS Order	Isolation Interference [%]	Comp. Voltage [V]	Ion Inject Time [ms]	RT [min]	First Scan	Spectrum File	File ID	Ions Score	# Protein Groups	Identity Strict	Identity Relaxed	Expectation Value	Percolator q-Value	Percolator PEP
	High	Mascot (A4)	Unambiguous	IDKVLNEK		2	P0DTD1	P0DTC1; P0DTD1	1	2	0.3243	0	1	1	479.786	958.564	958.557	8	0.00383	HCD (High Energy Collision Dissociation)	MS2	16.1233	-40	54	22.678	6398	2181_3_E_7april20_cells_virus_pH10_F1.raw	F1.1	37	1	30	23	0.00228938	0.0004049	0.00485
FALSE	LKVDTANPK		0.00881457	0.000668825	1	2	3	P0DTD1	1	985.568	High	0.0004532	0.00556	46
	Confidence	Identifying Node	PSM Ambiguity	Annotated Sequence	Modifications	# Proteins	Master Protein Accessions	Protein Accessions	# Missed Cleavages	Charge	DeltaScore	DeltaCn	Rank	Search Engine Rank	m/z [Da]	MH+ [Da]	Theo. MH+ [Da]	DeltaM [ppm]	Deltam/z [Da]	Activation Type	MS Order	Isolation Interference [%]	Comp. Voltage [V]	Ion Inject Time [ms]	RT [min]	First Scan	Spectrum File	File ID	Ions Score	# Protein Groups	Identity Strict	Identity Relaxed	Expectation Value	Percolator q-Value	Percolator PEP
	High	Mascot (A4)	Unambiguous	LKVDTANPK		2	P0DTD1	P0DTC1; P0DTD1	1	2	0.9216	0	1	1	493.291	985.575	985.568	7.68	0.00379	HCD (High Energy Collision Dissociation)	MS2	56.8911	-60	54	22.2026	5557	2181_3_E_7april20_cells_virus_pH10_F3.raw	F1.3	51	1	30	23	9.00067e-05	0.00125	0.01878
	High	Mascot (A4)	Unambiguous	LKVDTANPK		2	P0DTD1	P0DTC1; P0DTD1	1	2	0.9762	0	1	1	493.291	985.576	985.568	7.99	0.00394	HCD (High Energy Collision Dissociation)	MS2	39.5551	-60	54	22.1797	5665	2181_3_E_7april20_cells_virus_pH10_F2.raw	F1.2	42	1	30	23	0.000690677	0.002003	0.03742
	High	Mascot (A4)	Unambiguous	LKVDTANPK		2	P0DTD1	P0DTC1; P0DTD1	1	2	0.9565	0	1	1	493.292	985.576	985.568	8.24	0.00406	HCD (High Energy Collision Dissociation)	MS2	30.4832	-60	54	22.633	5700	2181_3_E_7april20_cells_virus_pH10_F4.raw	F1.4	46	1	30	23	0.000275597	0.0004532	0.00556
FALSE	LLHKPIVWHVNNATNK		1.36092e-07	4.17209e-06	1	2	1	P0DTD1	0	1884.06	High	2.035e-05	8.541e-08	36
	Confidence	Identifying Node	PSM Ambiguity	Annotated Sequence	Modifications	# Proteins	Master Protein Accessions	Protein Accessions	# Missed Cleavages	Charge	DeltaScore	DeltaCn	Rank	Search Engine Rank	m/z [Da]	MH+ [Da]	Theo. MH+ [Da]	DeltaM [ppm]	Deltam/z [Da]	Activation Type	MS Order	Isolation Interference [%]	Comp. Voltage [V]	Ion Inject Time [ms]	RT [min]	First Scan	Spectrum File	File ID	Ions Score	# Protein Groups	Identity Strict	Identity Relaxed	Expectation Value	Percolator q-Value	Percolator PEP
	High	Mascot (A4)	Unambiguous	LLHKPIVWHVNNATNK		2	P0DTD1	P0DTC1; P0DTD1	0	3	1	0	1	1	628.696	1884.07	1884.06	7.75	0.00487	HCD (High Energy Collision Dissociation)	MS2	44.3792	-60	54	42.6232	18880	2181_3_E_7april20_cells_virus_pH10_F4.raw	F1.4	36	1	25	18	0.000922638	2.035e-05	8.541e-08
FALSE	IMASLVLAR		0.00198505	0.000184176	1	1	1	P0DTD1	0	973.586	High	0.0001094	0.001242	21
	Confidence	Identifying Node	PSM Ambiguity	Annotated Sequence	Modifications	# Proteins	Master Protein Accessions	Protein Accessions	# Missed Cleavages	Charge	DeltaScore	DeltaCn	Rank	Search Engine Rank	m/z [Da]	MH+ [Da]	Theo. MH+ [Da]	DeltaM [ppm]	Deltam/z [Da]	Activation Type	MS Order	Isolation Interference [%]	Comp. Voltage [V]	Ion Inject Time [ms]	RT [min]	First Scan	Spectrum File	File ID	Ions Score	# Protein Groups	Identity Strict	Identity Relaxed	Expectation Value	Percolator q-Value	Percolator PEP
	High	Mascot (A4)	Unambiguous	IMASLVLAR		1	P0DTD1	P0DTD1	0	2	1	0	1	1	487.301	973.595	973.586	8.46	0.00412	HCD (High Energy Collision Dissociation)	MS2	65.6544	-60	54	73.5485	39122	2181_3_E_7april20_cells_virus_pH10_F4.raw	F1.4	21	1	27	20	0.0430713	0.0001094	0.001242
FALSE	IQEGVVDYGAR		0.000146185	2.75777e-05	1	2	1	P0DTD1	0	1206.61	High	3.735e-05	8.989e-05	51
	Confidence	Identifying Node	PSM Ambiguity	Annotated Sequence	Modifications	# Proteins	Master Protein Accessions	Protein Accessions	# Missed Cleavages	Charge	DeltaScore	DeltaCn	Rank	Search Engine Rank	m/z [Da]	MH+ [Da]	Theo. MH+ [Da]	DeltaM [ppm]	Deltam/z [Da]	Activation Type	MS Order	Isolation Interference [%]	Comp. Voltage [V]	Ion Inject Time [ms]	RT [min]	First Scan	Spectrum File	File ID	Ions Score	# Protein Groups	Identity Strict	Identity Relaxed	Expectation Value	Percolator q-Value	Percolator PEP
	High	Mascot (A4)	Unambiguous	IQEGVVDYGAR		2	P0DTD1	P0DTC1; P0DTD1	0	2	0.8627	0	1	1	603.814	1206.62	1206.61	8.24	0.00497	HCD (High Energy Collision Dissociation)	MS2	25.9738	-60	54	45.7655	21215	2181_3_E_7april20_cells_virus_pH10_F2.raw	F1.2	51	1	31	24	0.00012827	3.735e-05	8.989e-05
FALSE	LQNNELSPVALR		4.07217e-05	2.75777e-05	1	2	1	P0DTD1	0	1353.75	High	2.655e-05	2.526e-05	54
	Confidence	Identifying Node	PSM Ambiguity	Annotated Sequence	Modifications	# Proteins	Master Protein Accessions	Protein Accessions	# Missed Cleavages	Charge	DeltaScore	DeltaCn	Rank	Search Engine Rank	m/z [Da]	MH+ [Da]	Theo. MH+ [Da]	DeltaM [ppm]	Deltam/z [Da]	Activation Type	MS Order	Isolation Interference [%]	Comp. Voltage [V]	Ion Inject Time [ms]	RT [min]	First Scan	Spectrum File	File ID	Ions Score	# Protein Groups	Identity Strict	Identity Relaxed	Expectation Value	Percolator q-Value	Percolator PEP
	High	Mascot (A4)	Unambiguous	LQNNELSPVALR		2	P0DTD1	P0DTC1; P0DTD1	0	2	1	0	1	1	677.383	1353.76	1353.75	7.91	0.00536	HCD (High Energy Collision Dissociation)	MS2	18.9892	-40	54	63.5698	32620	2181_3_E_7april20_cells_virus_pH10_F4.raw	F1.4	54	1	27	20	2.51116e-05	2.655e-05	2.526e-05
FALSE	LQSLENVAFNVVNK		0.0178541	0.00117642	1	1	1	P0DTD1	0	1574.85	High	0.0008144	0.01096	21
	Confidence	Identifying Node	PSM Ambiguity	Annotated Sequence	Modifications	# Proteins	Master Protein Accessions	Protein Accessions	# Missed Cleavages	Charge	DeltaScore	DeltaCn	Rank	Search Engine Rank	m/z [Da]	MH+ [Da]	Theo. MH+ [Da]	DeltaM [ppm]	Deltam/z [Da]	Activation Type	MS Order	Isolation Interference [%]	Comp. Voltage [V]	Ion Inject Time [ms]	RT [min]	First Scan	Spectrum File	File ID	Ions Score	# Protein Groups	Identity Strict	Identity Relaxed	Expectation Value	Percolator q-Value	Percolator PEP
	High	Mascot (A4)	Unambiguous	LQSLENVAFNVVNK		1	P0DTD1	P0DTD1	0	3	1	0	1	1	525.627	1574.87	1574.85	7.78	0.00409	HCD (High Energy Collision Dissociation)	MS2	16.1232	-80	54	86.1869	47910	2181_3_E_7april20_cells_virus_pH10_F1.raw	F1.1	21	1	30	23	0.0843019	0.0008144	0.01096
FALSE	LQSSQAWQPGVAMPNLYK		0.0218266	0.0013755	1	1	1	P0DTD1	0	2018.02	High	0.0009676	0.01324	20
	Confidence	Identifying Node	PSM Ambiguity	Annotated Sequence	Modifications	# Proteins	Master Protein Accessions	Protein Accessions	# Missed Cleavages	Charge	DeltaScore	DeltaCn	Rank	Search Engine Rank	m/z [Da]	MH+ [Da]	Theo. MH+ [Da]	DeltaM [ppm]	Deltam/z [Da]	Activation Type	MS Order	Isolation Interference [%]	Comp. Voltage [V]	Ion Inject Time [ms]	RT [min]	First Scan	Spectrum File	File ID	Ions Score	# Protein Groups	Identity Strict	Identity Relaxed	Expectation Value	Percolator q-Value	Percolator PEP
	High	Mascot (A4)	Unambiguous	LQSSQAWQPGVAMPNLYK		1	P0DTD1	P0DTD1	0	3	1	0	1	1	673.349	2018.03	2018.02	7.31	0.00492	HCD (High Energy Collision Dissociation)	MS2	9.34594	-80	54	85.2106	46794	2181_3_E_7april20_cells_virus_pH10_F3.raw	F1.3	20	1	32	25	0.176445	0.0009676	0.01324
FALSE	LTDNVYIK		0.00650024	0.000512267	1	2	2	P0DTD1	0	965.53	High	0.0003536	0.004112	39
	Confidence	Identifying Node	PSM Ambiguity	Annotated Sequence	Modifications	# Proteins	Master Protein Accessions	Protein Accessions	# Missed Cleavages	Charge	DeltaScore	DeltaCn	Rank	Search Engine Rank	m/z [Da]	MH+ [Da]	Theo. MH+ [Da]	DeltaM [ppm]	Deltam/z [Da]	Activation Type	MS Order	Isolation Interference [%]	Comp. Voltage [V]	Ion Inject Time [ms]	RT [min]	First Scan	Spectrum File	File ID	Ions Score	# Protein Groups	Identity Strict	Identity Relaxed	Expectation Value	Percolator q-Value	Percolator PEP
	High	Mascot (A4)	Unambiguous	LTDNVYIK		2	P0DTD1	P0DTC1; P0DTD1	0	2	0.641	0	1	1	483.273	965.538	965.53	8	0.00386	HCD (High Energy Collision Dissociation)	MS2	44.8013	-60	54	47.2868	22108	2181_3_E_7april20_cells_virus_pH10_F3.raw	F1.3	39	1	30	23	0.00151484	0.0003536	0.004112
	High	Mascot (A4)	Unambiguous	LTDNVYIK		2	P0DTD1	P0DTC1; P0DTD1	0	2	1	0	1	1	483.273	965.538	965.53	8.26	0.00399	HCD (High Energy Collision Dissociation)	MS2	64.943	-60	54	47.0177	21779	2181_3_E_7april20_cells_virus_pH10_F4.raw	F1.4	10	1	30	23	1.29231	0.000936	0.01278
FALSE	LTDNVYIKNADIVEEAK		2.14516e-07	4.17209e-06	1	2	1	P0DTD1	1	1935.01	High	2.035e-05	1.348e-07	50
	Confidence	Identifying Node	PSM Ambiguity	Annotated Sequence	Modifications	# Proteins	Master Protein Accessions	Protein Accessions	# Missed Cleavages	Charge	DeltaScore	DeltaCn	Rank	Search Engine Rank	m/z [Da]	MH+ [Da]	Theo. MH+ [Da]	DeltaM [ppm]	Deltam/z [Da]	Activation Type	MS Order	Isolation Interference [%]	Comp. Voltage [V]	Ion Inject Time [ms]	RT [min]	First Scan	Spectrum File	File ID	Ions Score	# Protein Groups	Identity Strict	Identity Relaxed	Expectation Value	Percolator q-Value	Percolator PEP
	High	Mascot (A4)	Unambiguous	LTDNVYIKNADIVEEAK		2	P0DTD1	P0DTC1; P0DTD1	1	3	1	0	1	1	645.679	1935.02	1935.01	7.37	0.00476	HCD (High Energy Collision Dissociation)	MS2	13.0166	-60	54	65.4985	34022	2181_3_E_7april20_cells_virus_pH10_F3.raw	F1.3	50	1	31	24	0.000146124	2.035e-05	1.348e-07
FALSE	LTDNVYIKNADIVEEAKK		4.16256e-07	4.17209e-06	1	2	1	P0DTD1	2	2063.1	High	2.035e-05	2.608e-07	37
	Confidence	Identifying Node	PSM Ambiguity	Annotated Sequence	Modifications	# Proteins	Master Protein Accessions	Protein Accessions	# Missed Cleavages	Charge	DeltaScore	DeltaCn	Rank	Search Engine Rank	m/z [Da]	MH+ [Da]	Theo. MH+ [Da]	DeltaM [ppm]	Deltam/z [Da]	Activation Type	MS Order	Isolation Interference [%]	Comp. Voltage [V]	Ion Inject Time [ms]	RT [min]	First Scan	Spectrum File	File ID	Ions Score	# Protein Groups	Identity Strict	Identity Relaxed	Expectation Value	Percolator q-Value	Percolator PEP
	High	Mascot (A4)	Unambiguous	LTDNVYIKNADIVEEAKK		2	P0DTD1	P0DTC1; P0DTD1	2	3	1	0	1	1	688.378	2063.12	2063.1	7.87	0.00541	HCD (High Energy Collision Dissociation)	MS2	54.4414	-40	54	59.0558	29807	2181_3_E_7april20_cells_virus_pH10_F3.raw	F1.3	37	1	29	22	0.00163239	2.035e-05	2.608e-07
FALSE	ITEEVGHTDLMAAYVDNSSLTIKKPNELSR		3.04894e-10	4.17209e-06	1	2	1	P0DTD1	1	3331.68	High	2.035e-05	1.939e-10	39
	Confidence	Identifying Node	PSM Ambiguity	Annotated Sequence	Modifications	# Proteins	Master Protein Accessions	Protein Accessions	# Missed Cleavages	Charge	DeltaScore	DeltaCn	Rank	Search Engine Rank	m/z [Da]	MH+ [Da]	Theo. MH+ [Da]	DeltaM [ppm]	Deltam/z [Da]	Activation Type	MS Order	Isolation Interference [%]	Comp. Voltage [V]	Ion Inject Time [ms]	RT [min]	First Scan	Spectrum File	File ID	Ions Score	# Protein Groups	Identity Strict	Identity Relaxed	Expectation Value	Percolator q-Value	Percolator PEP
	High	Mascot (A4)	Unambiguous	ITEEVGHTDLMAAYVDNSSLTIKKPNELSR		2	P0DTD1	P0DTC1; P0DTD1	1	5	1	0	1	1	667.148	3331.71	3331.68	7.86	0.00524	HCD (High Energy Collision Dissociation)	MS2	20.7299	-60	54	76.8612	41877	2181_3_E_7april20_cells_virus_pH10_F1.raw	F1.1	39	1	32	25	0.00189287	2.035e-05	1.939e-10
FALSE	ITGLYPTLNISDEFSSNVANYQK		1.45469e-08	4.17209e-06	1	1	1	P0DTD1	0	2574.27	High	2.035e-05	9.182e-09	70
	Confidence	Identifying Node	PSM Ambiguity	Annotated Sequence	Modifications	# Proteins	Master Protein Accessions	Protein Accessions	# Missed Cleavages	Charge	DeltaScore	DeltaCn	Rank	Search Engine Rank	m/z [Da]	MH+ [Da]	Theo. MH+ [Da]	DeltaM [ppm]	Deltam/z [Da]	Activation Type	MS Order	Isolation Interference [%]	Comp. Voltage [V]	Ion Inject Time [ms]	RT [min]	First Scan	Spectrum File	File ID	Ions Score	# Protein Groups	Identity Strict	Identity Relaxed	Expectation Value	Percolator q-Value	Percolator PEP
	High	Mascot (A4)	Unambiguous	ITGLYPTLNISDEFSSNVANYQK		1	P0DTD1	P0DTD1	0	3	1	0	1	1	858.769	2574.29	2574.27	7.98	0.00685	HCD (High Energy Collision Dissociation)	MS2	56.7782	-40	54	100.942	56832	2181_3_E_7april20_cells_virus_pH10_F2.raw	F1.2	70	1	32	26	2.14261e-06	2.035e-05	9.182e-09
FALSE	LTPCGTGTSTDVVYR	1xCarbamidomethyl [C4]	2.62779e-06	4.17209e-06	1	1	1	P0DTD1	0	1626.78	High	2.035e-05	1.635e-06	70
	Confidence	Identifying Node	PSM Ambiguity	Annotated Sequence	Modifications	# Proteins	Master Protein Accessions	Protein Accessions	# Missed Cleavages	Charge	DeltaScore	DeltaCn	Rank	Search Engine Rank	m/z [Da]	MH+ [Da]	Theo. MH+ [Da]	DeltaM [ppm]	Deltam/z [Da]	Activation Type	MS Order	Isolation Interference [%]	Comp. Voltage [V]	Ion Inject Time [ms]	RT [min]	First Scan	Spectrum File	File ID	Ions Score	# Protein Groups	Identity Strict	Identity Relaxed	Expectation Value	Percolator q-Value	Percolator PEP
	High	Mascot (A4)	Unambiguous	LTPcGTGTSTDVVYR	C4(Carbamidomethyl)	1	P0DTD1	P0DTD1	0	2	1	0	1	1	813.9	1626.79	1626.78	8.12	0.0066	HCD (High Energy Collision Dissociation)	MS2	24.2702	-40	54	49.2187	23221	2181_3_E_7april20_cells_virus_pH10_F4.raw	F1.4	70	1	33	26	2.15986e-06	2.035e-05	1.635e-06
FALSE	IYCPACHNSEVGPEHSLAEYHNESGLK	2xCarbamidomethyl [C3; C6]	2.73132e-07	4.17209e-06	1	2	1	P0DTD1	0	3098.37	High	2.035e-05	1.713e-07	3
	Confidence	Identifying Node	PSM Ambiguity	Annotated Sequence	Modifications	# Proteins	Master Protein Accessions	Protein Accessions	# Missed Cleavages	Charge	DeltaScore	DeltaCn	Rank	Search Engine Rank	m/z [Da]	MH+ [Da]	Theo. MH+ [Da]	DeltaM [ppm]	Deltam/z [Da]	Activation Type	MS Order	Isolation Interference [%]	Comp. Voltage [V]	Ion Inject Time [ms]	RT [min]	First Scan	Spectrum File	File ID	Ions Score	# Protein Groups	Identity Strict	Identity Relaxed	Expectation Value	Percolator q-Value	Percolator PEP
	High	Mascot (A4)	Unambiguous	IYcPAcHNSEVGPEHSLAEYHNESGLK	C3(Carbamidomethyl); C6(Carbamidomethyl)	2	P0DTD1	P0DTC1; P0DTD1	0	5	1	0	1	1	620.486	3098.4	3098.37	8.81	0.00546	HCD (High Energy Collision Dissociation)	MS2	48.4769	-80	54	50.6664	24169	2181_3_E_7april20_cells_virus_pH10_F4.raw	F1.4	3	1	35	28	18.4243	2.035e-05	1.713e-07
FALSE	MFDAYVNTFSSTFNVPMEK		5.76903e-06	2.75777e-05	1	2	1	P0DTD1	0	2228	High	2.655e-05	3.589e-06	65
	Confidence	Identifying Node	PSM Ambiguity	Annotated Sequence	Modifications	# Proteins	Master Protein Accessions	Protein Accessions	# Missed Cleavages	Charge	DeltaScore	DeltaCn	Rank	Search Engine Rank	m/z [Da]	MH+ [Da]	Theo. MH+ [Da]	DeltaM [ppm]	Deltam/z [Da]	Activation Type	MS Order	Isolation Interference [%]	Comp. Voltage [V]	Ion Inject Time [ms]	RT [min]	First Scan	Spectrum File	File ID	Ions Score	# Protein Groups	Identity Strict	Identity Relaxed	Expectation Value	Percolator q-Value	Percolator PEP
	High	Mascot (A4)	Unambiguous	MFDAYVNTFSSTFNVPMEK		2	P0DTD1	P0DTC1; P0DTD1	0	3	1	0	1	1	743.345	2228.02	2228	8.07	0.00599	HCD (High Energy Collision Dissociation)	MS2	25.7384	-60	54	106.214	60104	2181_3_E_7april20_cells_virus_pH10_F4.raw	F1.4	65	1	34	27	1.06077e-05	2.655e-05	3.589e-06
FALSE	NADIVEEAK		0.000362075	4.85739e-05	1	2	1	P0DTD1	0	988.495	High	4.579e-05	0.000223	50
	Confidence	Identifying Node	PSM Ambiguity	Annotated Sequence	Modifications	# Proteins	Master Protein Accessions	Protein Accessions	# Missed Cleavages	Charge	DeltaScore	DeltaCn	Rank	Search Engine Rank	m/z [Da]	MH+ [Da]	Theo. MH+ [Da]	DeltaM [ppm]	Deltam/z [Da]	Activation Type	MS Order	Isolation Interference [%]	Comp. Voltage [V]	Ion Inject Time [ms]	RT [min]	First Scan	Spectrum File	File ID	Ions Score	# Protein Groups	Identity Strict	Identity Relaxed	Expectation Value	Percolator q-Value	Percolator PEP
	High	Mascot (A4)	Unambiguous	NADIVEEAK		2	P0DTD1	P0DTC1; P0DTD1	0	2	0.9	0	1	1	494.755	988.504	988.495	9.19	0.00454	HCD (High Energy Collision Dissociation)	MS2	28.6559	-60	20.988	31.6132	12325	2181_3_E_7april20_cells_virus_pH10_F1.raw	F1.1	50	1	31	24	0.000129391	4.579e-05	0.000223
FALSE	NADIVEEAKK		7.85129e-05	2.75777e-05	1	2	2	P0DTD1	1	1116.59	High	2.655e-05	4.855e-05	51
	Confidence	Identifying Node	PSM Ambiguity	Annotated Sequence	Modifications	# Proteins	Master Protein Accessions	Protein Accessions	# Missed Cleavages	Charge	DeltaScore	DeltaCn	Rank	Search Engine Rank	m/z [Da]	MH+ [Da]	Theo. MH+ [Da]	DeltaM [ppm]	Deltam/z [Da]	Activation Type	MS Order	Isolation Interference [%]	Comp. Voltage [V]	Ion Inject Time [ms]	RT [min]	First Scan	Spectrum File	File ID	Ions Score	# Protein Groups	Identity Strict	Identity Relaxed	Expectation Value	Percolator q-Value	Percolator PEP
	High	Mascot (A4)	Unambiguous	NADIVEEAKK		2	P0DTD1	P0DTC1; P0DTD1	1	2	1	0	1	1	558.803	1116.6	1116.59	8.63	0.00482	HCD (High Energy Collision Dissociation)	MS2	41.4629	-40	26.981	25.0784	7987	2181_3_E_7april20_cells_virus_pH10_F1.raw	F1.1	24	1	31	24	0.0643157	9.363e-05	0.0009149
	High	Mascot (A4)	Unambiguous	NADIVEEAKK		2	P0DTD1	P0DTC1; P0DTD1	1	2	0.8824	0	1	1	558.803	1116.6	1116.59	8.74	0.00488	HCD (High Energy Collision Dissociation)	MS2	18.7048	-40	41.306	24.9795	7921	2181_3_E_7april20_cells_virus_pH10_F1.raw	F1.1	51	1	31	24	0.000105273	2.655e-05	4.855e-05
FALSE	NGSIHLYFDKAGQK		1.9189e-05	2.75777e-05	1	2	1	P0DTD1	1	1577.81	High	2.655e-05	1.188e-05	39
	Confidence	Identifying Node	PSM Ambiguity	Annotated Sequence	Modifications	# Proteins	Master Protein Accessions	Protein Accessions	# Missed Cleavages	Charge	DeltaScore	DeltaCn	Rank	Search Engine Rank	m/z [Da]	MH+ [Da]	Theo. MH+ [Da]	DeltaM [ppm]	Deltam/z [Da]	Activation Type	MS Order	Isolation Interference [%]	Comp. Voltage [V]	Ion Inject Time [ms]	RT [min]	First Scan	Spectrum File	File ID	Ions Score	# Protein Groups	Identity Strict	Identity Relaxed	Expectation Value	Percolator q-Value	Percolator PEP
	High	Mascot (A4)	Unambiguous	NGSIHLYFDKAGQK		2	P0DTD1	P0DTC1; P0DTD1	1	3	1	0	1	1	526.611	1577.82	1577.81	7.37	0.00388	HCD (High Energy Collision Dissociation)	MS2	39.4514	-60	54	49.3278	23927	2181_3_E_7april20_cells_virus_pH10_F1.raw	F1.1	39	1	32	25	0.00187247	2.655e-05	1.188e-05
FALSE	NIKPVPEVK		0.110465	0.00385423	1	1	1	P0DTD1	0	1023.62	High	0.002615	0.06026	11
	Confidence	Identifying Node	PSM Ambiguity	Annotated Sequence	Modifications	# Proteins	Master Protein Accessions	Protein Accessions	# Missed Cleavages	Charge	DeltaScore	DeltaCn	Rank	Search Engine Rank	m/z [Da]	MH+ [Da]	Theo. MH+ [Da]	DeltaM [ppm]	Deltam/z [Da]	Activation Type	MS Order	Isolation Interference [%]	Comp. Voltage [V]	Ion Inject Time [ms]	RT [min]	First Scan	Spectrum File	File ID	Ions Score	# Protein Groups	Identity Strict	Identity Relaxed	Expectation Value	Percolator q-Value	Percolator PEP
	High	Mascot (A4)	Unambiguous	NIKPVPEVK		1	P0DTD1	P0DTD1	0	2	1	0	1	1	512.318	1023.63	1023.62	8.32	0.00426	HCD (High Energy Collision Dissociation)	MS2	76.0013	-40	54	32.4624	12345	2181_3_E_7april20_cells_virus_pH10_F3.raw	F1.3	11	1	22	15	0.143709	0.002615	0.06026
FALSE	NLQEFKPR		0.00405209	0.00031691	1	1	1	P0DTD1	0	1031.56	High	0.0001836	0.002561	24
	Confidence	Identifying Node	PSM Ambiguity	Annotated Sequence	Modifications	# Proteins	Master Protein Accessions	Protein Accessions	# Missed Cleavages	Charge	DeltaScore	DeltaCn	Rank	Search Engine Rank	m/z [Da]	MH+ [Da]	Theo. MH+ [Da]	DeltaM [ppm]	Deltam/z [Da]	Activation Type	MS Order	Isolation Interference [%]	Comp. Voltage [V]	Ion Inject Time [ms]	RT [min]	First Scan	Spectrum File	File ID	Ions Score	# Protein Groups	Identity Strict	Identity Relaxed	Expectation Value	Percolator q-Value	Percolator PEP
	High	Mascot (A4)	Unambiguous	NLQEFKPR		1	P0DTD1	P0DTD1	0	2	1	0	1	1	516.289	1031.57	1031.56	7.01	0.00361	HCD (High Energy Collision Dissociation)	MS2	79.3172	-40	54	36.0672	14565	2181_3_E_7april20_cells_virus_pH10_F4.raw	F1.4	24	1	31	24	0.0580689	0.0001836	0.002561
FALSE	QGDDYVYLPYPDPSR		5.12428e-07	4.17209e-06	1	1	1	P0DTD1	0	1784.81	High	2.035e-05	3.215e-07	60
	Confidence	Identifying Node	PSM Ambiguity	Annotated Sequence	Modifications	# Proteins	Master Protein Accessions	Protein Accessions	# Missed Cleavages	Charge	DeltaScore	DeltaCn	Rank	Search Engine Rank	m/z [Da]	MH+ [Da]	Theo. MH+ [Da]	DeltaM [ppm]	Deltam/z [Da]	Activation Type	MS Order	Isolation Interference [%]	Comp. Voltage [V]	Ion Inject Time [ms]	RT [min]	First Scan	Spectrum File	File ID	Ions Score	# Protein Groups	Identity Strict	Identity Relaxed	Expectation Value	Percolator q-Value	Percolator PEP
	High	Mascot (A4)	Unambiguous	QGDDYVYLPYPDPSR		1	P0DTD1	P0DTD1	0	2	1	0	1	1	892.917	1784.83	1784.81	8.17	0.0073	HCD (High Energy Collision Dissociation)	MS2	68.8305	-40	54	80.6338	43823	2181_3_E_7april20_cells_virus_pH10_F3.raw	F1.3	60	1	33	26	2.16306e-05	2.035e-05	3.215e-07
FALSE	QGFVDSDVETK		3.23486e-05	2.75777e-05	1	2	1	P0DTD1	0	1224.57	High	2.655e-05	2.005e-05	45
	Confidence	Identifying Node	PSM Ambiguity	Annotated Sequence	Modifications	# Proteins	Master Protein Accessions	Protein Accessions	# Missed Cleavages	Charge	DeltaScore	DeltaCn	Rank	Search Engine Rank	m/z [Da]	MH+ [Da]	Theo. MH+ [Da]	DeltaM [ppm]	Deltam/z [Da]	Activation Type	MS Order	Isolation Interference [%]	Comp. Voltage [V]	Ion Inject Time [ms]	RT [min]	First Scan	Spectrum File	File ID	Ions Score	# Protein Groups	Identity Strict	Identity Relaxed	Expectation Value	Percolator q-Value	Percolator PEP
	High	Mascot (A4)	Unambiguous	QGFVDSDVETK		2	P0DTD1	P0DTC1; P0DTD1	0	2	1	0	1	1	612.796	1224.58	1224.57	8.57	0.00525	HCD (High Energy Collision Dissociation)	MS2	45.912	-40	54	42.3542	19377	2181_3_E_7april20_cells_virus_pH10_F1.raw	F1.1	45	1	32	25	0.000500631	2.655e-05	2.005e-05
FALSE	QLPFFYYSDSPCESHGK	1xCarbamidomethyl [C12]	1.16847e-08	4.17209e-06	1	1	1	P0DTD1	0	2061.9	High	2.035e-05	7.366e-09	64
	Confidence	Identifying Node	PSM Ambiguity	Annotated Sequence	Modifications	# Proteins	Master Protein Accessions	Protein Accessions	# Missed Cleavages	Charge	DeltaScore	DeltaCn	Rank	Search Engine Rank	m/z [Da]	MH+ [Da]	Theo. MH+ [Da]	DeltaM [ppm]	Deltam/z [Da]	Activation Type	MS Order	Isolation Interference [%]	Comp. Voltage [V]	Ion Inject Time [ms]	RT [min]	First Scan	Spectrum File	File ID	Ions Score	# Protein Groups	Identity Strict	Identity Relaxed	Expectation Value	Percolator q-Value	Percolator PEP
	High	Mascot (A4)	Unambiguous	QLPFFYYSDSPcESHGK	C12(Carbamidomethyl)	1	P0DTD1	P0DTD1	0	3	1	0	1	1	687.977	2061.92	2061.9	7.78	0.00535	HCD (High Energy Collision Dissociation)	MS2	57.9794	-60	54	81.6757	45000	2181_3_E_7april20_cells_virus_pH10_F1.raw	F1.1	64	1	34	27	1.11675e-05	2.035e-05	7.366e-09
FALSE	QVVNVVTTK		0.000183807	2.75777e-05	1	2	4	P0DTD1	0	987.583	High	3.735e-05	0.000113	54
	Confidence	Identifying Node	PSM Ambiguity	Annotated Sequence	Modifications	# Proteins	Master Protein Accessions	Protein Accessions	# Missed Cleavages	Charge	DeltaScore	DeltaCn	Rank	Search Engine Rank	m/z [Da]	MH+ [Da]	Theo. MH+ [Da]	DeltaM [ppm]	Deltam/z [Da]	Activation Type	MS Order	Isolation Interference [%]	Comp. Voltage [V]	Ion Inject Time [ms]	RT [min]	First Scan	Spectrum File	File ID	Ions Score	# Protein Groups	Identity Strict	Identity Relaxed	Expectation Value	Percolator q-Value	Percolator PEP
	High	Mascot (A4)	Unambiguous	QVVNVVTTK		2	P0DTD1	P0DTC1; P0DTD1	0	2	1	0	1	1	494.299	987.591	987.583	7.46	0.00368	HCD (High Energy Collision Dissociation)	MS2	72.8859	-80	54	37.9043	16057	2181_3_E_7april20_cells_virus_pH10_F2.raw	F1.2	26	1	29	22	0.0226591	4.579e-05	0.0001737
	High	Mascot (A4)	Unambiguous	QVVNVVTTK		2	P0DTD1	P0DTC1; P0DTD1	0	2	0.8889	0	1	1	494.299	987.591	987.583	8.14	0.00402	HCD (High Energy Collision Dissociation)	MS2	38.1679	-80	54	36.9414	15828	2181_3_E_7april20_cells_virus_pH10_F1.raw	F1.1	54	1	29	22	3.3208e-05	3.735e-05	0.000113
	High	Mascot (A4)	Unambiguous	QVVNVVTTK		2	P0DTD1	P0DTC1; P0DTD1	0	2	0.9565	0	1	1	494.299	987.591	987.583	8.14	0.00402	HCD (High Energy Collision Dissociation)	MS2	85.8282	-80	54	37.7789	15856	2181_3_E_7april20_cells_virus_pH10_F3.raw	F1.3	23	1	29	22	0.047124	0.0001028	0.001195
	High	Mascot (A4)	Unambiguous	QVVNVVTTK		2	P0DTD1	P0DTC1; P0DTD1	0	2	0.9259	0	1	1	494.299	987.591	987.583	7.89	0.0039	HCD (High Energy Collision Dissociation)	MS2	43.2634	-80	54	37.7711	15690	2181_3_E_7april20_cells_virus_pH10_F4.raw	F1.4	54	1	29	22	3.5338e-05	4.579e-05	0.0002626
FALSE	QVVSDIDYVPLK		1.21076e-05	2.75777e-05	1	1	1	P0DTD1	0	1375.75	High	2.655e-05	7.529e-06	73
	Confidence	Identifying Node	PSM Ambiguity	Annotated Sequence	Modifications	# Proteins	Master Protein Accessions	Protein Accessions	# Missed Cleavages	Charge	DeltaScore	DeltaCn	Rank	Search Engine Rank	m/z [Da]	MH+ [Da]	Theo. MH+ [Da]	DeltaM [ppm]	Deltam/z [Da]	Activation Type	MS Order	Isolation Interference [%]	Comp. Voltage [V]	Ion Inject Time [ms]	RT [min]	First Scan	Spectrum File	File ID	Ions Score	# Protein Groups	Identity Strict	Identity Relaxed	Expectation Value	Percolator q-Value	Percolator PEP
	High	Mascot (A4)	Unambiguous	QVVSDIDYVPLK		1	P0DTD1	P0DTD1	0	2	0.9041	0	1	1	688.382	1375.76	1375.75	7.89	0.00543	HCD (High Energy Collision Dissociation)	MS2	39.3662	-40	54	75.0781	40223	2181_3_E_7april20_cells_virus_pH10_F3.raw	F1.3	73	1	30	23	5.22785e-07	2.655e-05	7.529e-06
FALSE	RPINPTDQSSYIVDSVTVK		1.08446e-10	4.17209e-06	1	2	1	P0DTD1	0	2119.1	High	2.035e-05	6.918e-11	77
	Confidence	Identifying Node	PSM Ambiguity	Annotated Sequence	Modifications	# Proteins	Master Protein Accessions	Protein Accessions	# Missed Cleavages	Charge	DeltaScore	DeltaCn	Rank	Search Engine Rank	m/z [Da]	MH+ [Da]	Theo. MH+ [Da]	DeltaM [ppm]	Deltam/z [Da]	Activation Type	MS Order	Isolation Interference [%]	Comp. Voltage [V]	Ion Inject Time [ms]	RT [min]	First Scan	Spectrum File	File ID	Ions Score	# Protein Groups	Identity Strict	Identity Relaxed	Expectation Value	Percolator q-Value	Percolator PEP
	High	Mascot (A4)	Unambiguous	RPINPTDQSSYIVDSVTVK		2	P0DTD1	P0DTC1; P0DTD1	0	2	1	0	1	1	1060.06	2119.12	2119.1	7.65	0.00811	HCD (High Energy Collision Dissociation)	MS2	0	-40	54	68.6116	35911	2181_3_E_7april20_cells_virus_pH10_F4.raw	F1.4	77	1	31	24	2.9669e-07	2.035e-05	6.918e-11
FALSE	SDVLLPLTQYNR		0.000485083	4.85739e-05	1	2	2	P0DTD1	0	1418.76	High	4.579e-05	0.0002979	47
	Confidence	Identifying Node	PSM Ambiguity	Annotated Sequence	Modifications	# Proteins	Master Protein Accessions	Protein Accessions	# Missed Cleavages	Charge	DeltaScore	DeltaCn	Rank	Search Engine Rank	m/z [Da]	MH+ [Da]	Theo. MH+ [Da]	DeltaM [ppm]	Deltam/z [Da]	Activation Type	MS Order	Isolation Interference [%]	Comp. Voltage [V]	Ion Inject Time [ms]	RT [min]	First Scan	Spectrum File	File ID	Ions Score	# Protein Groups	Identity Strict	Identity Relaxed	Expectation Value	Percolator q-Value	Percolator PEP
	High	Mascot (A4)	Unambiguous	SDVLLPLTQYNR		2	P0DTD1	P0DTC1; P0DTD1	0	2	0.9787	0	1	1	709.892	1418.78	1418.76	8.72	0.00618	HCD (High Energy Collision Dissociation)	MS2	27.9528	-40	54	83.599	46252	2181_3_E_7april20_cells_virus_pH10_F1.raw	F1.1	47	1	30	23	0.000223398	4.579e-05	0.0002979
	High	Mascot (A4)	Unambiguous	SDVLLPLTQYNR		2	P0DTD1	P0DTC1; P0DTD1	0	2	1	0	1	1	709.891	1418.77	1418.76	7.86	0.00557	HCD (High Energy Collision Dissociation)	MS2	49.4696	-40	54	83.7928	46367	2181_3_E_7april20_cells_virus_pH10_F1.raw	F1.1	14	1	30	23	0.422479	9.363e-05	0.001012
FALSE	SEFDRDAAMQR		0.000689114	9.25698e-05	1	2	1	P0DTD1	1	1325.59	High	6.705e-05	0.0004248	32
	Confidence	Identifying Node	PSM Ambiguity	Annotated Sequence	Modifications	# Proteins	Master Protein Accessions	Protein Accessions	# Missed Cleavages	Charge	DeltaScore	DeltaCn	Rank	Search Engine Rank	m/z [Da]	MH+ [Da]	Theo. MH+ [Da]	DeltaM [ppm]	Deltam/z [Da]	Activation Type	MS Order	Isolation Interference [%]	Comp. Voltage [V]	Ion Inject Time [ms]	RT [min]	First Scan	Spectrum File	File ID	Ions Score	# Protein Groups	Identity Strict	Identity Relaxed	Expectation Value	Percolator q-Value	Percolator PEP
	High	Mascot (A4)	Unambiguous	SEFDRDAAMQR		2	P0DTD1	P0DTC1; P0DTD1	1	3	1	0	1	1	442.538	1325.6	1325.59	7.6	0.00336	HCD (High Energy Collision Dissociation)	MS2	56.0032	-80	54	32.6409	12590	2181_3_E_7april20_cells_virus_pH10_F2.raw	F1.2	32	1	31	24	0.0101985	6.705e-05	0.0004248
FALSE	SEKSYELQTPFEIK		4.55675e-06	4.17209e-06	1	2	2	P0DTD1	1	1698.86	High	2.035e-05	2.839e-06	27
	Confidence	Identifying Node	PSM Ambiguity	Annotated Sequence	Modifications	# Proteins	Master Protein Accessions	Protein Accessions	# Missed Cleavages	Charge	DeltaScore	DeltaCn	Rank	Search Engine Rank	m/z [Da]	MH+ [Da]	Theo. MH+ [Da]	DeltaM [ppm]	Deltam/z [Da]	Activation Type	MS Order	Isolation Interference [%]	Comp. Voltage [V]	Ion Inject Time [ms]	RT [min]	First Scan	Spectrum File	File ID	Ions Score	# Protein Groups	Identity Strict	Identity Relaxed	Expectation Value	Percolator q-Value	Percolator PEP
	High	Mascot (A4)	Unambiguous	SEKSYELQTPFEIK		2	P0DTD1	P0DTC1; P0DTD1	1	3	1	0	1	1	566.962	1698.87	1698.86	8.23	0.00466	HCD (High Energy Collision Dissociation)	MS2	52.7115	-60	54	73.0512	38795	2181_3_E_7april20_cells_virus_pH10_F4.raw	F1.4	27	1	32	25	0.0356283	2.035e-05	2.839e-06
	High	Mascot (A4)	Unambiguous	SEKSYELQTPFEIK		2	P0DTD1	P0DTC1; P0DTD1	1	2	1	0	1	1	849.94	1698.87	1698.86	8.67	0.00736	HCD (High Energy Collision Dissociation)	MS2	42.1012	-40	54	73.0428	38791	2181_3_E_7april20_cells_virus_pH10_F4.raw	F1.4	39	1	32	25	0.00234515	2.655e-05	3.509e-06
FALSE	SFDLGDELGTDPYEDFQENWNTK		1.62895e-07	4.17209e-06	1	2	1	P0DTD1	0	2720.16	High	2.035e-05	1.02e-07	57
	Confidence	Identifying Node	PSM Ambiguity	Annotated Sequence	Modifications	# Proteins	Master Protein Accessions	Protein Accessions	# Missed Cleavages	Charge	DeltaScore	DeltaCn	Rank	Search Engine Rank	m/z [Da]	MH+ [Da]	Theo. MH+ [Da]	DeltaM [ppm]	Deltam/z [Da]	Activation Type	MS Order	Isolation Interference [%]	Comp. Voltage [V]	Ion Inject Time [ms]	RT [min]	First Scan	Spectrum File	File ID	Ions Score	# Protein Groups	Identity Strict	Identity Relaxed	Expectation Value	Percolator q-Value	Percolator PEP
	High	Mascot (A4)	Unambiguous	SFDLGDELGTDPYEDFQENWNTK		2	P0DTD1	P0DTC1; P0DTD1	0	3	1	0	1	1	907.4	2720.19	2720.16	8.04	0.00729	HCD (High Energy Collision Dissociation)	MS2	12.7537	-60	54	104.568	59071	2181_3_E_7april20_cells_virus_pH10_F3.raw	F1.3	57	1	35	28	6.67648e-05	2.035e-05	1.02e-07
FALSE	SFDLGDELGTDPYEDFQENWNTKHSSGVTR		4.69914e-10	4.17209e-06	1	2	2	P0DTD1	1	3444.53	High	2.035e-05	2.991e-10	43
	Confidence	Identifying Node	PSM Ambiguity	Annotated Sequence	Modifications	# Proteins	Master Protein Accessions	Protein Accessions	# Missed Cleavages	Charge	DeltaScore	DeltaCn	Rank	Search Engine Rank	m/z [Da]	MH+ [Da]	Theo. MH+ [Da]	DeltaM [ppm]	Deltam/z [Da]	Activation Type	MS Order	Isolation Interference [%]	Comp. Voltage [V]	Ion Inject Time [ms]	RT [min]	First Scan	Spectrum File	File ID	Ions Score	# Protein Groups	Identity Strict	Identity Relaxed	Expectation Value	Percolator q-Value	Percolator PEP
	High	Mascot (A4)	Unambiguous	SFDLGDELGTDPYEDFQENWNTKHSSGVTR		2	P0DTD1	P0DTC1; P0DTD1	1	4	1	0	1	1	861.894	3444.55	3444.53	8.35	0.00719	HCD (High Energy Collision Dissociation)	MS2	28.2774	-60	54	91.1078	50483	2181_3_E_7april20_cells_virus_pH10_F4.raw	F1.4	13	1	36	29	1.95779	2.035e-05	2.421e-09
	High	Mascot (A4)	Unambiguous	SFDLGDELGTDPYEDFQENWNTKHSSGVTR		2	P0DTD1	P0DTC1; P0DTD1	1	4	1	0	1	1	861.893	3444.55	3444.53	7.85	0.00676	HCD (High Energy Collision Dissociation)	MS2	0	-60	54	91.4339	51289	2181_3_E_7april20_cells_virus_pH10_F1.raw	F1.1	43	1	36	29	0.00182836	2.035e-05	2.991e-10
FALSE	SGETLGVLVPHVGEIPVAYR		1.59391e-06	4.17209e-06	1	2	4	P0DTD1	0	2093.14	High	2.035e-05	9.926e-07	20
	Confidence	Identifying Node	PSM Ambiguity	Annotated Sequence	Modifications	# Proteins	Master Protein Accessions	Protein Accessions	# Missed Cleavages	Charge	DeltaScore	DeltaCn	Rank	Search Engine Rank	m/z [Da]	MH+ [Da]	Theo. MH+ [Da]	DeltaM [ppm]	Deltam/z [Da]	Activation Type	MS Order	Isolation Interference [%]	Comp. Voltage [V]	Ion Inject Time [ms]	RT [min]	First Scan	Spectrum File	File ID	Ions Score	# Protein Groups	Identity Strict	Identity Relaxed	Expectation Value	Percolator q-Value	Percolator PEP
	High	Mascot (A4)	Unambiguous	SGETLGVLVPHVGEIPVAYR		2	P0DTD1	P0DTC1; P0DTD1	0	3	1	0	1	1	698.389	2093.15	2093.14	6.67	0.00465	HCD (High Energy Collision Dissociation)	MS2	75.603	-80	54	94.253	53087	2181_3_E_7april20_cells_virus_pH10_F1.raw	F1.1	3	1	27	20	3.24453	0.0005524	0.007323
	High	Mascot (A4)	Unambiguous	SGETLGVLVPHVGEIPVAYR		2	P0DTD1	P0DTC1; P0DTD1	0	3	1	0	1	1	698.39	2093.16	2093.14	8.07	0.00563	HCD (High Energy Collision Dissociation)	MS2	47.547	-80	54	94.4514	52767	2181_3_E_7april20_cells_virus_pH10_F2.raw	F1.2	20	1	27	20	0.0498153	2.035e-05	9.926e-07
	High	Mascot (A4)	Unambiguous	SGETLGVLVPHVGEIPVAYR		2	P0DTD1	P0DTC1; P0DTD1	0	2	1	0	1	1	1047.08	2093.16	2093.14	8.05	0.00842	HCD (High Energy Collision Dissociation)	MS2	0	-80	54	94.551	53280	2181_3_E_7april20_cells_virus_pH10_F1.raw	F1.1	9	1	27	20	0.721818	0.002095	0.04053
	High	Mascot (A4)	Unambiguous	SGETLGVLVPHVGEIPVAYR		2	P0DTD1	P0DTC1; P0DTD1	0	3	1	0	1	1	698.391	2093.16	2093.14	9.21	0.00642	HCD (High Energy Collision Dissociation)	MS2	63.6408	-80	54	95.3138	53770	2181_3_E_7april20_cells_virus_pH10_F1.raw	F1.1	10	1	27	20	0.501642	7.726e-05	0.0005366
FALSE	SGETLGVLVPHVGEIPVAYRK		1.55736e-07	4.17209e-06	1	2	3	P0DTD1	1	2221.23	High	2.035e-05	9.755e-08	30
	Confidence	Identifying Node	PSM Ambiguity	Annotated Sequence	Modifications	# Proteins	Master Protein Accessions	Protein Accessions	# Missed Cleavages	Charge	DeltaScore	DeltaCn	Rank	Search Engine Rank	m/z [Da]	MH+ [Da]	Theo. MH+ [Da]	DeltaM [ppm]	Deltam/z [Da]	Activation Type	MS Order	Isolation Interference [%]	Comp. Voltage [V]	Ion Inject Time [ms]	RT [min]	First Scan	Spectrum File	File ID	Ions Score	# Protein Groups	Identity Strict	Identity Relaxed	Expectation Value	Percolator q-Value	Percolator PEP
	High	Mascot (A4)	Unambiguous	SGETLGVLVPHVGEIPVAYRK		2	P0DTD1	P0DTC1; P0DTD1	1	3	1	0	1	1	741.088	2221.25	2221.23	7	0.00519	HCD (High Energy Collision Dissociation)	MS2	39.5218	-40	54	84.6125	46454	2181_3_E_7april20_cells_virus_pH10_F2.raw	F1.2	8	1	25	18	0.585483	3.735e-05	8.982e-05
	High	Mascot (A4)	Unambiguous	SGETLGVLVPHVGEIPVAYRK		2	P0DTD1	P0DTC1; P0DTD1	1	4	1	0	1	1	556.068	2221.25	2221.23	7.3	0.00405	HCD (High Energy Collision Dissociation)	MS2	25.964	-60	54	84.4312	46338	2181_3_E_7april20_cells_virus_pH10_F2.raw	F1.2	30	1	25	18	0.00380609	2.035e-05	9.755e-08
	High	Mascot (A4)	Unambiguous	SGETLGVLVPHVGEIPVAYRK		2	P0DTD1	P0DTC1; P0DTD1	1	4	1	0	1	1	556.068	2221.25	2221.23	8.18	0.00454	HCD (High Energy Collision Dissociation)	MS2	25.9589	-60	54	84.2434	46652	2181_3_E_7april20_cells_virus_pH10_F1.raw	F1.1	26	1	25	18	0.010007	2.035e-05	1.373e-06
FALSE	SHNIALIWNVKDFMSLSEQLRK		2.61983e-10	4.17209e-06	1	2	1	P0DTD1	2	2629.39	High	2.035e-05	1.675e-10	64
	Confidence	Identifying Node	PSM Ambiguity	Annotated Sequence	Modifications	# Proteins	Master Protein Accessions	Protein Accessions	# Missed Cleavages	Charge	DeltaScore	DeltaCn	Rank	Search Engine Rank	m/z [Da]	MH+ [Da]	Theo. MH+ [Da]	DeltaM [ppm]	Deltam/z [Da]	Activation Type	MS Order	Isolation Interference [%]	Comp. Voltage [V]	Ion Inject Time [ms]	RT [min]	First Scan	Spectrum File	File ID	Ions Score	# Protein Groups	Identity Strict	Identity Relaxed	Expectation Value	Percolator q-Value	Percolator PEP
	High	Mascot (A4)	Unambiguous	SHNIALIWNVKDFMSLSEQLRK		2	P0DTD1	P0DTC1; P0DTD1	2	4	1	0	1	1	658.109	2629.42	2629.39	8.85	0.00582	HCD (High Energy Collision Dissociation)	MS2	12.9737	-40	54	104.016	58744	2181_3_E_7april20_cells_virus_pH10_F4.raw	F1.4	64	1	29	22	3.29729e-06	2.035e-05	1.675e-10
FALSE	SILSPLYAFASEAAR		2.04928e-08	4.17209e-06	1	2	5	P0DTD1	0	1595.84	High	2.035e-05	1.294e-08	57
	Confidence	Identifying Node	PSM Ambiguity	Annotated Sequence	Modifications	# Proteins	Master Protein Accessions	Protein Accessions	# Missed Cleavages	Charge	DeltaScore	DeltaCn	Rank	Search Engine Rank	m/z [Da]	MH+ [Da]	Theo. MH+ [Da]	DeltaM [ppm]	Deltam/z [Da]	Activation Type	MS Order	Isolation Interference [%]	Comp. Voltage [V]	Ion Inject Time [ms]	RT [min]	First Scan	Spectrum File	File ID	Ions Score	# Protein Groups	Identity Strict	Identity Relaxed	Expectation Value	Percolator q-Value	Percolator PEP
	High	Mascot (A4)	Unambiguous	SILSPLYAFASEAAR		2	P0DTD1	P0DTC1; P0DTD1	0	2	1	0	1	1	798.432	1595.86	1595.84	8.51	0.00679	HCD (High Energy Collision Dissociation)	MS2	28.2015	-40	54	115.243	65482	2181_3_E_7april20_cells_virus_pH10_F3.raw	F1.3	71	1	30	23	9.12901e-07	2.035e-05	1.144e-06
	High	Mascot (A4)	Unambiguous	SILSPLYAFASEAAR		2	P0DTD1	P0DTC1; P0DTD1	0	3	1	0	1	1	532.623	1595.85	1595.84	7.4	0.00393	HCD (High Energy Collision Dissociation)	MS2	8.75976	-60	54	115.219	65469	2181_3_E_7april20_cells_virus_pH10_F3.raw	F1.3	59	1	30	23	1.73744e-05	2.035e-05	7.497e-08
	High	Mascot (A4)	Unambiguous	SILSPLYAFASEAAR		2	P0DTD1	P0DTC1; P0DTD1	0	2	1	0	1	1	798.432	1595.86	1595.84	9.2	0.00734	HCD (High Energy Collision Dissociation)	MS2	46.2194	-40	54	114.302	65142	2181_3_E_7april20_cells_virus_pH10_F4.raw	F1.4	51	1	30	23	8.43758e-05	2.035e-05	7.526e-08
	High	Mascot (A4)	Unambiguous	SILSPLYAFASEAAR		2	P0DTD1	P0DTC1; P0DTD1	0	3	1	0	1	1	532.624	1595.86	1595.84	8.89	0.00473	HCD (High Energy Collision Dissociation)	MS2	8.01522	-60	54	113.961	64945	2181_3_E_7april20_cells_virus_pH10_F4.raw	F1.4	47	1	30	23	0.000227624	2.035e-05	9.19e-08
	High	Mascot (A4)	Unambiguous	SILSPLYAFASEAAR		2	P0DTD1	P0DTC1; P0DTD1	0	2	1	0	1	1	798.432	1595.86	1595.84	8.9	0.0071	HCD (High Energy Collision Dissociation)	MS2	64.0922	-40	54	115.636	65706	2181_3_E_7april20_cells_virus_pH10_F3.raw	F1.3	57	1	30	23	2.40557e-05	2.035e-05	1.294e-08
FALSE	SLNVAKSEFDRDAAMQR		3.11018e-05	2.75777e-05	1	2	4	P0DTD1	2	1937.95	High	2.655e-05	1.924e-05	31
	Confidence	Identifying Node	PSM Ambiguity	Annotated Sequence	Modifications	# Proteins	Master Protein Accessions	Protein Accessions	# Missed Cleavages	Charge	DeltaScore	DeltaCn	Rank	Search Engine Rank	m/z [Da]	MH+ [Da]	Theo. MH+ [Da]	DeltaM [ppm]	Deltam/z [Da]	Activation Type	MS Order	Isolation Interference [%]	Comp. Voltage [V]	Ion Inject Time [ms]	RT [min]	First Scan	Spectrum File	File ID	Ions Score	# Protein Groups	Identity Strict	Identity Relaxed	Expectation Value	Percolator q-Value	Percolator PEP
	High	Mascot (A4)	Unambiguous	SLNVAKSEFDRDAAMQR		2	P0DTD1	P0DTC1; P0DTD1	2	3	1	0	1	1	646.66	1937.96	1937.95	7.38	0.00477	HCD (High Energy Collision Dissociation)	MS2	13.682	-80	54	48.416	22705	2181_3_E_7april20_cells_virus_pH10_F4.raw	F1.4	31	1	33	26	0.0209902	2.655e-05	2.556e-05
	High	Mascot (A4)	Unambiguous	SLNVAKSEFDRDAAMQR		2	P0DTD1	P0DTC1; P0DTD1	2	3	1	0	1	1	646.66	1937.96	1937.95	7.47	0.00483	HCD (High Energy Collision Dissociation)	MS2	0	-80	54	48.4246	22838	2181_3_E_7april20_cells_virus_pH10_F3.raw	F1.3	31	1	33	26	0.0202776	2.655e-05	1.924e-05
	High	Mascot (A4)	Unambiguous	SLNVAKSEFDRDAAMQR		2	P0DTD1	P0DTC1; P0DTD1	2	3	1	0	1	1	646.66	1937.96	1937.95	7.47	0.00483	HCD (High Energy Collision Dissociation)	MS2	0	-80	54	48.3808	22810	2181_3_E_7april20_cells_virus_pH10_F3.raw	F1.3	27	1	33	26	0.049433	4.579e-05	0.0003533
	High	Mascot (A4)	Unambiguous	SLNVAKSEFDRDAAMQR		2	P0DTD1	P0DTC1; P0DTD1	2	3	0.9	0	1	1	646.66	1937.97	1937.95	8.51	0.0055	HCD (High Energy Collision Dissociation)	MS2	45.2959	-60	54	48.5998	22827	2181_3_E_7april20_cells_virus_pH10_F4.raw	F1.4	10	1	33	26	2.22075	5.65e-05	0.0003884
FALSE	SNHNFLVQAGNVQLR		2.25799e-06	4.17209e-06	1	2	2	P0DTD1	0	1696.89	High	2.035e-05	1.406e-06	62
	Confidence	Identifying Node	PSM Ambiguity	Annotated Sequence	Modifications	# Proteins	Master Protein Accessions	Protein Accessions	# Missed Cleavages	Charge	DeltaScore	DeltaCn	Rank	Search Engine Rank	m/z [Da]	MH+ [Da]	Theo. MH+ [Da]	DeltaM [ppm]	Deltam/z [Da]	Activation Type	MS Order	Isolation Interference [%]	Comp. Voltage [V]	Ion Inject Time [ms]	RT [min]	First Scan	Spectrum File	File ID	Ions Score	# Protein Groups	Identity Strict	Identity Relaxed	Expectation Value	Percolator q-Value	Percolator PEP
	High	Mascot (A4)	Unambiguous	SNHNFLVQAGNVQLR		2	P0DTD1	P0DTC1; P0DTD1	0	3	1	0	1	1	566.305	1696.9	1696.89	7.13	0.00403	HCD (High Energy Collision Dissociation)	MS2	22.9697	-80	54	64.9335	33738	2181_3_E_7april20_cells_virus_pH10_F2.raw	F1.2	62	1	31	24	9.25165e-06	2.035e-05	1.406e-06
	High	Mascot (A4)	Unambiguous	SNHNFLVQAGNVQLR		2	P0DTD1	P0DTC1; P0DTD1	0	3	1	0	1	1	566.305	1696.9	1696.89	7.45	0.00422	HCD (High Energy Collision Dissociation)	MS2	4.98734	-80	54	64.9738	33679	2181_3_E_7april20_cells_virus_pH10_F3.raw	F1.3	57	1	31	24	2.9401e-05	2.035e-05	2.506e-06
FALSE	SREETGLLMPLKAPK		1.08212e-05	2.75777e-05	1	2	1	P0DTD1	2	1669.93	High	2.655e-05	6.743e-06	30
	Confidence	Identifying Node	PSM Ambiguity	Annotated Sequence	Modifications	# Proteins	Master Protein Accessions	Protein Accessions	# Missed Cleavages	Charge	DeltaScore	DeltaCn	Rank	Search Engine Rank	m/z [Da]	MH+ [Da]	Theo. MH+ [Da]	DeltaM [ppm]	Deltam/z [Da]	Activation Type	MS Order	Isolation Interference [%]	Comp. Voltage [V]	Ion Inject Time [ms]	RT [min]	First Scan	Spectrum File	File ID	Ions Score	# Protein Groups	Identity Strict	Identity Relaxed	Expectation Value	Percolator q-Value	Percolator PEP
	High	Mascot (A4)	Unambiguous	SREETGLLMPLKAPK		2	P0DTD1	P0DTC1; P0DTD1	2	2	1	0	1	1	835.476	1669.94	1669.93	7.92	0.00661	HCD (High Energy Collision Dissociation)	MS2	20.1043	-40	54	60.3019	31110	2181_3_E_7april20_cells_virus_pH10_F1.raw	F1.1	30	1	28	21	0.00796769	2.655e-05	6.743e-06
FALSE	SSEYKGPITDVFYK		2.76218e-07	4.17209e-06	1	2	1	P0DTD1	1	1633.81	High	2.035e-05	1.733e-07	81
	Confidence	Identifying Node	PSM Ambiguity	Annotated Sequence	Modifications	# Proteins	Master Protein Accessions	Protein Accessions	# Missed Cleavages	Charge	DeltaScore	DeltaCn	Rank	Search Engine Rank	m/z [Da]	MH+ [Da]	Theo. MH+ [Da]	DeltaM [ppm]	Deltam/z [Da]	Activation Type	MS Order	Isolation Interference [%]	Comp. Voltage [V]	Ion Inject Time [ms]	RT [min]	First Scan	Spectrum File	File ID	Ions Score	# Protein Groups	Identity Strict	Identity Relaxed	Expectation Value	Percolator q-Value	Percolator PEP
	High	Mascot (A4)	Unambiguous	SSEYKGPITDVFYK		2	P0DTD1	P0DTC1; P0DTD1	1	3	1	0	1	1	545.28	1633.82	1633.81	8.11	0.00442	HCD (High Energy Collision Dissociation)	MS2	12.0613	-80	54	69.1246	36248	2181_3_E_7april20_cells_virus_pH10_F4.raw	F1.4	81	1	32	25	1.49513e-07	2.035e-05	1.733e-07
FALSE	SVNITFELDERIDKVLNEK		1.78215e-07	4.17209e-06	1	2	2	P0DTD1	2	2262.2	High	2.035e-05	1.117e-07	27
	Confidence	Identifying Node	PSM Ambiguity	Annotated Sequence	Modifications	# Proteins	Master Protein Accessions	Protein Accessions	# Missed Cleavages	Charge	DeltaScore	DeltaCn	Rank	Search Engine Rank	m/z [Da]	MH+ [Da]	Theo. MH+ [Da]	DeltaM [ppm]	Deltam/z [Da]	Activation Type	MS Order	Isolation Interference [%]	Comp. Voltage [V]	Ion Inject Time [ms]	RT [min]	First Scan	Spectrum File	File ID	Ions Score	# Protein Groups	Identity Strict	Identity Relaxed	Expectation Value	Percolator q-Value	Percolator PEP
	High	Mascot (A4)	Unambiguous	SVNITFELDERIDKVLNEK		2	P0DTD1	P0DTC1; P0DTD1	2	4	1	0	1	1	566.309	2262.21	2262.2	7.47	0.00422	HCD (High Energy Collision Dissociation)	MS2	30.3733	-60	54	96.9922	54841	2181_3_E_7april20_cells_virus_pH10_F1.raw	F1.1	9	1	30	23	1.47324	2.655e-05	7.042e-05
	High	Mascot (A4)	Unambiguous	SVNITFELDERIDKVLNEK		2	P0DTD1	P0DTC1; P0DTD1	2	3	1	0	1	1	754.744	2262.22	2262.2	8.39	0.00633	HCD (High Energy Collision Dissociation)	MS2	10.5	-40	54	97.0987	54907	2181_3_E_7april20_cells_virus_pH10_F1.raw	F1.1	27	1	30	23	0.0225636	2.035e-05	1.117e-07
FALSE	SVYYTSNPTTFHLDGEVITFDNLK		1.12429e-07	4.17209e-06	1	2	1	P0DTD1	0	2761.34	High	2.035e-05	7.069e-08	54
	Confidence	Identifying Node	PSM Ambiguity	Annotated Sequence	Modifications	# Proteins	Master Protein Accessions	Protein Accessions	# Missed Cleavages	Charge	DeltaScore	DeltaCn	Rank	Search Engine Rank	m/z [Da]	MH+ [Da]	Theo. MH+ [Da]	DeltaM [ppm]	Deltam/z [Da]	Activation Type	MS Order	Isolation Interference [%]	Comp. Voltage [V]	Ion Inject Time [ms]	RT [min]	First Scan	Spectrum File	File ID	Ions Score	# Protein Groups	Identity Strict	Identity Relaxed	Expectation Value	Percolator q-Value	Percolator PEP
	High	Mascot (A4)	Unambiguous	SVYYTSNPTTFHLDGEVITFDNLK		2	P0DTD1	P0DTC1; P0DTD1	0	3	1	0	1	1	921.123	2761.36	2761.34	7.29	0.00671	HCD (High Energy Collision Dissociation)	MS2	0	-60	54	98.5782	55830	2181_3_E_7april20_cells_virus_pH10_F1.raw	F1.1	54	1	34	27	9.50546e-05	2.035e-05	7.069e-08
FALSE	SYELQTPFEIK		7.67715e-05	2.75777e-05	1	2	1	P0DTD1	0	1354.69	High	2.655e-05	4.741e-05	40
	Confidence	Identifying Node	PSM Ambiguity	Annotated Sequence	Modifications	# Proteins	Master Protein Accessions	Protein Accessions	# Missed Cleavages	Charge	DeltaScore	DeltaCn	Rank	Search Engine Rank	m/z [Da]	MH+ [Da]	Theo. MH+ [Da]	DeltaM [ppm]	Deltam/z [Da]	Activation Type	MS Order	Isolation Interference [%]	Comp. Voltage [V]	Ion Inject Time [ms]	RT [min]	First Scan	Spectrum File	File ID	Ions Score	# Protein Groups	Identity Strict	Identity Relaxed	Expectation Value	Percolator q-Value	Percolator PEP
	High	Mascot (A4)	Unambiguous	SYELQTPFEIK		2	P0DTD1	P0DTC1; P0DTD1	0	2	1	0	1	1	677.854	1354.7	1354.69	8.28	0.00561	HCD (High Energy Collision Dissociation)	MS2	34.9152	-40	54	84.256	46069	2181_3_E_7april20_cells_virus_pH10_F4.raw	F1.4	40	1	32	25	0.00176814	2.655e-05	4.741e-05
FALSE	TAPHGHVMVELVAELEGIQYGR		1.61075e-07	4.17209e-06	1	2	2	P0DTD1	0	2406.22	High	2.035e-05	1.01e-07	47
	Confidence	Identifying Node	PSM Ambiguity	Annotated Sequence	Modifications	# Proteins	Master Protein Accessions	Protein Accessions	# Missed Cleavages	Charge	DeltaScore	DeltaCn	Rank	Search Engine Rank	m/z [Da]	MH+ [Da]	Theo. MH+ [Da]	DeltaM [ppm]	Deltam/z [Da]	Activation Type	MS Order	Isolation Interference [%]	Comp. Voltage [V]	Ion Inject Time [ms]	RT [min]	First Scan	Spectrum File	File ID	Ions Score	# Protein Groups	Identity Strict	Identity Relaxed	Expectation Value	Percolator q-Value	Percolator PEP
	High	Mascot (A4)	Unambiguous	TAPHGHVMVELVAELEGIQYGR		2	P0DTD1	P0DTC1; P0DTD1	0	4	1	0	1	1	602.316	2406.24	2406.22	7.95	0.00478	HCD (High Energy Collision Dissociation)	MS2	38.3481	-60	54	101.002	57325	2181_3_E_7april20_cells_virus_pH10_F1.raw	F1.1	47	1	31	24	0.000320834	2.035e-05	1.01e-07
	High	Mascot (A4)	Unambiguous	TAPHGHVMVELVAELEGIQYGR		2	P0DTD1	P0DTC1; P0DTD1	0	4	1	0	1	1	602.316	2406.24	2406.22	7.75	0.00466	HCD (High Energy Collision Dissociation)	MS2	58.4282	-60	54	100.997	56865	2181_3_E_7april20_cells_virus_pH10_F2.raw	F1.2	27	1	31	24	0.0327892	2.655e-05	6.526e-06
FALSE	THVQLSLPVLQVR		1.46549e-05	2.75777e-05	1	2	1	P0DTD1	0	1489.88	High	2.655e-05	9.097e-06	25
	Confidence	Identifying Node	PSM Ambiguity	Annotated Sequence	Modifications	# Proteins	Master Protein Accessions	Protein Accessions	# Missed Cleavages	Charge	DeltaScore	DeltaCn	Rank	Search Engine Rank	m/z [Da]	MH+ [Da]	Theo. MH+ [Da]	DeltaM [ppm]	Deltam/z [Da]	Activation Type	MS Order	Isolation Interference [%]	Comp. Voltage [V]	Ion Inject Time [ms]	RT [min]	First Scan	Spectrum File	File ID	Ions Score	# Protein Groups	Identity Strict	Identity Relaxed	Expectation Value	Percolator q-Value	Percolator PEP
	High	Mascot (A4)	Unambiguous	THVQLSLPVLQVR		2	P0DTD1	P0DTC1; P0DTD1	0	2	1	0	1	1	745.453	1489.9	1489.88	8.61	0.00641	HCD (High Energy Collision Dissociation)	MS2	55.8097	-40	54	85.6818	46987	2181_3_E_7april20_cells_virus_pH10_F4.raw	F1.4	25	1	21	14	0.00451163	2.655e-05	9.097e-06
FALSE	TLETAQNSVR		0.000374289	4.85739e-05	1	2	1	P0DTD1	0	1118.58	High	4.579e-05	0.0002299	66
	Confidence	Identifying Node	PSM Ambiguity	Annotated Sequence	Modifications	# Proteins	Master Protein Accessions	Protein Accessions	# Missed Cleavages	Charge	DeltaScore	DeltaCn	Rank	Search Engine Rank	m/z [Da]	MH+ [Da]	Theo. MH+ [Da]	DeltaM [ppm]	Deltam/z [Da]	Activation Type	MS Order	Isolation Interference [%]	Comp. Voltage [V]	Ion Inject Time [ms]	RT [min]	First Scan	Spectrum File	File ID	Ions Score	# Protein Groups	Identity Strict	Identity Relaxed	Expectation Value	Percolator q-Value	Percolator PEP
	High	Mascot (A4)	Unambiguous	TLETAQNSVR		2	P0DTD1	P0DTC1; P0DTD1	0	2	0.8485	0	1	1	559.798	1118.59	1118.58	7.62	0.00426	HCD (High Energy Collision Dissociation)	MS2	30.2284	-60	54	27.0559	8895	2181_3_E_7april20_cells_virus_pH10_F2.raw	F1.2	66	1	31	24	4.28394e-06	4.579e-05	0.0002299
FALSE	TLVATAEAELAK		1.11921e-05	2.75777e-05	1	2	2	P0DTD1	0	1216.68	High	2.655e-05	6.95e-06	68
	Confidence	Identifying Node	PSM Ambiguity	Annotated Sequence	Modifications	# Proteins	Master Protein Accessions	Protein Accessions	# Missed Cleavages	Charge	DeltaScore	DeltaCn	Rank	Search Engine Rank	m/z [Da]	MH+ [Da]	Theo. MH+ [Da]	DeltaM [ppm]	Deltam/z [Da]	Activation Type	MS Order	Isolation Interference [%]	Comp. Voltage [V]	Ion Inject Time [ms]	RT [min]	First Scan	Spectrum File	File ID	Ions Score	# Protein Groups	Identity Strict	Identity Relaxed	Expectation Value	Percolator q-Value	Percolator PEP
	High	Mascot (A4)	Unambiguous	TLVATAEAELAK		2	P0DTD1	P0DTC1; P0DTD1	0	2	1	0	1	1	608.848	1216.69	1216.68	7.77	0.00472	HCD (High Energy Collision Dissociation)	MS2	16.7604	-40	54	73.5993	39348	2181_3_E_7april20_cells_virus_pH10_F2.raw	F1.2	58	1	29	22	1.58504e-05	2.655e-05	5.678e-05
	High	Mascot (A4)	Unambiguous	TLVATAEAELAK		2	P0DTD1	P0DTC1; P0DTD1	0	2	1	0	1	1	608.848	1216.69	1216.68	8.37	0.00509	HCD (High Energy Collision Dissociation)	MS2	45.3634	-40	54	73.8752	39443	2181_3_E_7april20_cells_virus_pH10_F3.raw	F1.3	68	1	29	22	1.47326e-06	2.655e-05	6.95e-06
FALSE	TTEVVGDIILKPANNSLK		7.98081e-08	4.17209e-06	1	2	1	P0DTD1	0	1912.07	High	2.035e-05	5.013e-08	43
	Confidence	Identifying Node	PSM Ambiguity	Annotated Sequence	Modifications	# Proteins	Master Protein Accessions	Protein Accessions	# Missed Cleavages	Charge	DeltaScore	DeltaCn	Rank	Search Engine Rank	m/z [Da]	MH+ [Da]	Theo. MH+ [Da]	DeltaM [ppm]	Deltam/z [Da]	Activation Type	MS Order	Isolation Interference [%]	Comp. Voltage [V]	Ion Inject Time [ms]	RT [min]	First Scan	Spectrum File	File ID	Ions Score	# Protein Groups	Identity Strict	Identity Relaxed	Expectation Value	Percolator q-Value	Percolator PEP
	High	Mascot (A4)	Unambiguous	TTEVVGDIILKPANNSLK		2	P0DTD1	P0DTC1; P0DTD1	0	3	1	0	1	1	638.035	1912.09	1912.07	7.86	0.00501	HCD (High Energy Collision Dissociation)	MS2	18.1797	-60	54	73.3988	39625	2181_3_E_7april20_cells_virus_pH10_F1.raw	F1.1	43	1	24	17	0.000159335	2.035e-05	5.013e-08
FALSE	TTNGDFLHFLPR		1.23133e-05	2.75777e-05	1	2	2	P0DTD1	0	1417.72	High	2.655e-05	7.643e-06	38
	Confidence	Identifying Node	PSM Ambiguity	Annotated Sequence	Modifications	# Proteins	Master Protein Accessions	Protein Accessions	# Missed Cleavages	Charge	DeltaScore	DeltaCn	Rank	Search Engine Rank	m/z [Da]	MH+ [Da]	Theo. MH+ [Da]	DeltaM [ppm]	Deltam/z [Da]	Activation Type	MS Order	Isolation Interference [%]	Comp. Voltage [V]	Ion Inject Time [ms]	RT [min]	First Scan	Spectrum File	File ID	Ions Score	# Protein Groups	Identity Strict	Identity Relaxed	Expectation Value	Percolator q-Value	Percolator PEP
	High	Mascot (A4)	Unambiguous	TTNGDFLHFLPR		2	P0DTD1	P0DTC1; P0DTD1	0	3	1	0	1	1	473.249	1417.73	1417.72	8.06	0.00381	HCD (High Energy Collision Dissociation)	MS2	68.1972	-60	54	85.352	46928	2181_3_E_7april20_cells_virus_pH10_F2.raw	F1.2	38	1	32	25	0.00274504	2.655e-05	7.643e-06
	High	Mascot (A4)	Unambiguous	TTNGDFLHFLPR		2	P0DTD1	P0DTC1; P0DTD1	0	3	1	0	1	1	473.249	1417.73	1417.72	6.97	0.00329	HCD (High Energy Collision Dissociation)	MS2	0	-60	54	84.7444	46486	2181_3_E_7april20_cells_virus_pH10_F3.raw	F1.3	62	1	32	25	9.58774e-06	2.655e-05	7.712e-06
FALSE	VEAFEYYHTTDPSFLGR		1.41693e-05	2.75777e-05	1	2	1	P0DTD1	0	2031.94	High	2.655e-05	8.791e-06	30
	Confidence	Identifying Node	PSM Ambiguity	Annotated Sequence	Modifications	# Proteins	Master Protein Accessions	Protein Accessions	# Missed Cleavages	Charge	DeltaScore	DeltaCn	Rank	Search Engine Rank	m/z [Da]	MH+ [Da]	Theo. MH+ [Da]	DeltaM [ppm]	Deltam/z [Da]	Activation Type	MS Order	Isolation Interference [%]	Comp. Voltage [V]	Ion Inject Time [ms]	RT [min]	First Scan	Spectrum File	File ID	Ions Score	# Protein Groups	Identity Strict	Identity Relaxed	Expectation Value	Percolator q-Value	Percolator PEP
	High	Mascot (A4)	Unambiguous	VEAFEYYHTTDPSFLGR		2	P0DTD1	P0DTC1; P0DTD1	0	3	1	0	1	1	677.992	2031.96	2031.94	7.9	0.00535	HCD (High Energy Collision Dissociation)	MS2	10.6642	-80	54	78.9048	42598	2181_3_E_7april20_cells_virus_pH10_F4.raw	F1.4	30	1	34	27	0.0281694	2.655e-05	8.791e-06
FALSE	VGGSCVLSGHNLAK	1xCarbamidomethyl [C5]	6.86619e-06	2.75777e-05	1	2	3	P0DTD1	0	1398.72	High	2.655e-05	4.284e-06	38
	Confidence	Identifying Node	PSM Ambiguity	Annotated Sequence	Modifications	# Proteins	Master Protein Accessions	Protein Accessions	# Missed Cleavages	Charge	DeltaScore	DeltaCn	Rank	Search Engine Rank	m/z [Da]	MH+ [Da]	Theo. MH+ [Da]	DeltaM [ppm]	Deltam/z [Da]	Activation Type	MS Order	Isolation Interference [%]	Comp. Voltage [V]	Ion Inject Time [ms]	RT [min]	First Scan	Spectrum File	File ID	Ions Score	# Protein Groups	Identity Strict	Identity Relaxed	Expectation Value	Percolator q-Value	Percolator PEP
	High	Mascot (A4)	Unambiguous	VGGScVLSGHNLAK	C5(Carbamidomethyl)	2	P0DTD1	P0DTC1; P0DTD1	0	3	0.8889	0	1	1	466.914	1398.73	1398.72	8.45	0.00394	HCD (High Energy Collision Dissociation)	MS2	66.9688	-80	54	39.0926	17234	2181_3_E_7april20_cells_virus_pH10_F1.raw	F1.1	18	1	31	24	0.241668	2.655e-05	2.16e-05
	High	Mascot (A4)	Unambiguous	VGGScVLSGHNLAK	C5(Carbamidomethyl)	2	P0DTD1	P0DTC1; P0DTD1	0	3	1	0	1	1	466.914	1398.73	1398.72	7.73	0.00361	HCD (High Energy Collision Dissociation)	MS2	21.1978	-80	54	40.122	17505	2181_3_E_7april20_cells_virus_pH10_F2.raw	F1.2	38	1	31	24	0.00218885	2.655e-05	4.284e-06
	High	Mascot (A4)	Unambiguous	VGGScVLSGHNLAK	C5(Carbamidomethyl)	2	P0DTD1	P0DTC1; P0DTD1	0	3	1	0	1	1	466.914	1398.73	1398.72	7.93	0.0037	HCD (High Energy Collision Dissociation)	MS2	48.6117	-80	54	39.7453	16996	2181_3_E_7april20_cells_virus_pH10_F4.raw	F1.4	28	1	31	24	0.0209688	2.655e-05	9.578e-06
FALSE	VKPTVVVNAANVYLK		3.38132e-07	4.17209e-06	1	2	4	P0DTD1	0	1614.96	High	2.035e-05	2.119e-07	84
	Confidence	Identifying Node	PSM Ambiguity	Annotated Sequence	Modifications	# Proteins	Master Protein Accessions	Protein Accessions	# Missed Cleavages	Charge	DeltaScore	DeltaCn	Rank	Search Engine Rank	m/z [Da]	MH+ [Da]	Theo. MH+ [Da]	DeltaM [ppm]	Deltam/z [Da]	Activation Type	MS Order	Isolation Interference [%]	Comp. Voltage [V]	Ion Inject Time [ms]	RT [min]	First Scan	Spectrum File	File ID	Ions Score	# Protein Groups	Identity Strict	Identity Relaxed	Expectation Value	Percolator q-Value	Percolator PEP
	High	Mascot (A4)	Unambiguous	VKPTVVVNAANVYLK		2	P0DTD1	P0DTC1; P0DTD1	0	3	1	0	1	1	538.995	1614.97	1614.96	7.96	0.00429	HCD (High Energy Collision Dissociation)	MS2	45.6516	-60	54	69.2688	36552	2181_3_E_7april20_cells_virus_pH10_F2.raw	F1.2	84	1	22	15	7.5067e-09	2.035e-05	2.119e-07
	High	Mascot (A4)	Unambiguous	VKPTVVVNAANVYLK		2	P0DTD1	P0DTC1; P0DTD1	0	2	1	0	1	1	807.988	1614.97	1614.96	7.22	0.00583	HCD (High Energy Collision Dissociation)	MS2	16.1004	-40	54	69.3024	36574	2181_3_E_7april20_cells_virus_pH10_F2.raw	F1.2	63	1	22	15	8.95719e-07	2.035e-05	3.76e-07
	High	Mascot (A4)	Unambiguous	VKPTVVVNAANVYLK		2	P0DTD1	P0DTC1; P0DTD1	0	3	1	0	1	1	538.996	1614.97	1614.96	9.32	0.00502	HCD (High Energy Collision Dissociation)	MS2	41.9358	-60	54	69.2663	36340	2181_3_E_7april20_cells_virus_pH10_F4.raw	F1.4	73	1	22	15	8.00055e-08	2.035e-05	4.651e-07
	High	Mascot (A4)	Unambiguous	VKPTVVVNAANVYLK		2	P0DTD1	P0DTC1; P0DTD1	0	3	1	0	1	1	538.995	1614.97	1614.96	7.85	0.00423	HCD (High Energy Collision Dissociation)	MS2	60.2378	-60	54	69.4697	36591	2181_3_E_7april20_cells_virus_pH10_F3.raw	F1.3	71	1	22	15	1.385e-07	2.035e-05	8.774e-07
FALSE	VIHFGAGSDKGVAPGTAVLR		1.05017e-08	4.17209e-06	1	1	2	P0DTD1	1	1952.07	High	2.035e-05	6.64e-09	33
	Confidence	Identifying Node	PSM Ambiguity	Annotated Sequence	Modifications	# Proteins	Master Protein Accessions	Protein Accessions	# Missed Cleavages	Charge	DeltaScore	DeltaCn	Rank	Search Engine Rank	m/z [Da]	MH+ [Da]	Theo. MH+ [Da]	DeltaM [ppm]	Deltam/z [Da]	Activation Type	MS Order	Isolation Interference [%]	Comp. Voltage [V]	Ion Inject Time [ms]	RT [min]	First Scan	Spectrum File	File ID	Ions Score	# Protein Groups	Identity Strict	Identity Relaxed	Expectation Value	Percolator q-Value	Percolator PEP
	High	Mascot (A4)	Unambiguous	VIHFGAGSDKGVAPGTAVLR		1	P0DTD1	P0DTD1	1	4	1	0	1	1	488.777	1952.09	1952.07	8.49	0.00414	HCD (High Energy Collision Dissociation)	MS2	51.9151	-60	54	59.6656	30210	2181_3_E_7april20_cells_virus_pH10_F3.raw	F1.3	11	1	27	20	0.44493	3.735e-05	8.665e-05
	High	Mascot (A4)	Unambiguous	VIHFGAGSDKGVAPGTAVLR		1	P0DTD1	P0DTD1	1	3	1	0	1	1	651.367	1952.09	1952.07	7.53	0.0049	HCD (High Energy Collision Dissociation)	MS2	0	-80	54	59.578	30151	2181_3_E_7april20_cells_virus_pH10_F3.raw	F1.3	33	1	27	20	0.00278092	2.035e-05	6.64e-09
FALSE	VITGLHPTQAPTHLSVDTK		5.31735e-10	4.17209e-06	1	1	4	P0DTD1	0	2015.09	High	2.035e-05	3.377e-10	43
	Confidence	Identifying Node	PSM Ambiguity	Annotated Sequence	Modifications	# Proteins	Master Protein Accessions	Protein Accessions	# Missed Cleavages	Charge	DeltaScore	DeltaCn	Rank	Search Engine Rank	m/z [Da]	MH+ [Da]	Theo. MH+ [Da]	DeltaM [ppm]	Deltam/z [Da]	Activation Type	MS Order	Isolation Interference [%]	Comp. Voltage [V]	Ion Inject Time [ms]	RT [min]	First Scan	Spectrum File	File ID	Ions Score	# Protein Groups	Identity Strict	Identity Relaxed	Expectation Value	Percolator q-Value	Percolator PEP
	High	Mascot (A4)	Unambiguous	VITGLHPTQAPTHLSVDTK		1	P0DTD1	P0DTD1	0	3	1	0	1	1	672.374	2015.11	2015.09	7.6	0.00511	HCD (High Energy Collision Dissociation)	MS2	17.3182	-60	54	53.5756	26324	2181_3_E_7april20_cells_virus_pH10_F2.raw	F1.2	43	1	28	21	0.000356911	2.035e-05	3.377e-10
	High	Mascot (A4)	Unambiguous	VITGLHPTQAPTHLSVDTK		1	P0DTD1	P0DTD1	0	3	1	0	1	1	672.374	2015.11	2015.09	7.6	0.00511	HCD (High Energy Collision Dissociation)	MS2	1.6494	-80	54	53.4929	26273	2181_3_E_7april20_cells_virus_pH10_F2.raw	F1.2	38	1	28	21	0.000923761	2.035e-05	3.834e-08
	High	Mascot (A4)	Unambiguous	VITGLHPTQAPTHLSVDTK		1	P0DTD1	P0DTD1	0	4	1	0	1	1	504.532	2015.11	2015.09	7.6	0.00383	HCD (High Energy Collision Dissociation)	MS2	22.2615	-60	54	53.5268	26294	2181_3_E_7april20_cells_virus_pH10_F2.raw	F1.2	31	1	28	21	0.00466187	2.035e-05	8.024e-07
	High	Mascot (A4)	Unambiguous	VITGLHPTQAPTHLSVDTK		1	P0DTD1	P0DTD1	0	3	1	0	1	1	672.373	2015.11	2015.09	6.51	0.00437	HCD (High Energy Collision Dissociation)	MS2	14.1542	-80	54	52.6275	26078	2181_3_E_7april20_cells_virus_pH10_F1.raw	F1.1	11	1	28	21	0.51862	5.65e-05	0.0004109
FALSE	VTFFPDLNGDVVAIDYK		6.30338e-08	4.17209e-06	1	2	2	P0DTD1	0	1912.97	High	2.035e-05	3.975e-08	73
	Confidence	Identifying Node	PSM Ambiguity	Annotated Sequence	Modifications	# Proteins	Master Protein Accessions	Protein Accessions	# Missed Cleavages	Charge	DeltaScore	DeltaCn	Rank	Search Engine Rank	m/z [Da]	MH+ [Da]	Theo. MH+ [Da]	DeltaM [ppm]	Deltam/z [Da]	Activation Type	MS Order	Isolation Interference [%]	Comp. Voltage [V]	Ion Inject Time [ms]	RT [min]	First Scan	Spectrum File	File ID	Ions Score	# Protein Groups	Identity Strict	Identity Relaxed	Expectation Value	Percolator q-Value	Percolator PEP
	High	Mascot (A4)	Unambiguous	VTFFPDLNGDVVAIDYK		2	P0DTD1	P0DTC1; P0DTD1	0	2	1	0	1	1	956.996	1912.99	1912.97	8.45	0.00809	HCD (High Energy Collision Dissociation)	MS2	53.194	-40	54	108.581	61953	2181_3_E_7april20_cells_virus_pH10_F1.raw	F1.1	73	1	32	25	7.96888e-07	2.035e-05	3.975e-08
	High	Mascot (A4)	Unambiguous	VTFFPDLNGDVVAIDYK		2	P0DTD1	P0DTC1; P0DTD1	0	2	1	0	1	1	956.996	1912.98	1912.97	7.88	0.00754	HCD (High Energy Collision Dissociation)	MS2	47.1364	-40	54	108.28	61303	2181_3_E_7april20_cells_virus_pH10_F2.raw	F1.2	50	1	32	25	0.000156171	2.035e-05	1.193e-07
FALSE	VTFFPDLNGDVVAIDYKHYTPSFK		8.98016e-08	4.17209e-06	1	2	1	P0DTD1	1	2773.39	High	2.035e-05	5.644e-08	40
	Confidence	Identifying Node	PSM Ambiguity	Annotated Sequence	Modifications	# Proteins	Master Protein Accessions	Protein Accessions	# Missed Cleavages	Charge	DeltaScore	DeltaCn	Rank	Search Engine Rank	m/z [Da]	MH+ [Da]	Theo. MH+ [Da]	DeltaM [ppm]	Deltam/z [Da]	Activation Type	MS Order	Isolation Interference [%]	Comp. Voltage [V]	Ion Inject Time [ms]	RT [min]	First Scan	Spectrum File	File ID	Ions Score	# Protein Groups	Identity Strict	Identity Relaxed	Expectation Value	Percolator q-Value	Percolator PEP
	High	Mascot (A4)	Unambiguous	VTFFPDLNGDVVAIDYKHYTPSFK		2	P0DTD1	P0DTC1; P0DTD1	1	4	1	0	1	1	694.108	2773.41	2773.39	7.98	0.00553	HCD (High Energy Collision Dissociation)	MS2	71.286	-60	54	101.197	56981	2181_3_E_7april20_cells_virus_pH10_F3.raw	F1.3	40	1	33	26	0.0018734	2.035e-05	5.644e-08
FALSE	VVSTTTNIVTR		9.66078e-05	2.75777e-05	1	2	2	P0DTD1	0	1190.67	High	2.655e-05	5.954e-05	45
	Confidence	Identifying Node	PSM Ambiguity	Annotated Sequence	Modifications	# Proteins	Master Protein Accessions	Protein Accessions	# Missed Cleavages	Charge	DeltaScore	DeltaCn	Rank	Search Engine Rank	m/z [Da]	MH+ [Da]	Theo. MH+ [Da]	DeltaM [ppm]	Deltam/z [Da]	Activation Type	MS Order	Isolation Interference [%]	Comp. Voltage [V]	Ion Inject Time [ms]	RT [min]	First Scan	Spectrum File	File ID	Ions Score	# Protein Groups	Identity Strict	Identity Relaxed	Expectation Value	Percolator q-Value	Percolator PEP
	High	Mascot (A4)	Unambiguous	VVSTTTNIVTR		2	P0DTD1	P0DTC1; P0DTD1	0	2	1	0	1	1	595.846	1190.68	1190.67	8.77	0.00522	HCD (High Energy Collision Dissociation)	MS2	81.9318	-40	28.079	39.9863	17819	2181_3_E_7april20_cells_virus_pH10_F1.raw	F1.1	25	1	28	21	0.0253118	3.735e-05	9.457e-05
	High	Mascot (A4)	Unambiguous	VVSTTTNIVTR		2	P0DTD1	P0DTC1; P0DTD1	0	2	1	0	1	1	595.846	1190.68	1190.67	8.36	0.00498	HCD (High Energy Collision Dissociation)	MS2	66.4273	-40	54	40.6868	17601	2181_3_E_7april20_cells_virus_pH10_F4.raw	F1.4	45	1	28	21	0.000214431	2.655e-05	5.954e-05
FALSE	YFSGAMDTTSYR		4.33213e-06	4.17209e-06	1	2	1	P0DTD1	0	1398.6	High	2.035e-05	2.699e-06	79
	Confidence	Identifying Node	PSM Ambiguity	Annotated Sequence	Modifications	# Proteins	Master Protein Accessions	Protein Accessions	# Missed Cleavages	Charge	DeltaScore	DeltaCn	Rank	Search Engine Rank	m/z [Da]	MH+ [Da]	Theo. MH+ [Da]	DeltaM [ppm]	Deltam/z [Da]	Activation Type	MS Order	Isolation Interference [%]	Comp. Voltage [V]	Ion Inject Time [ms]	RT [min]	First Scan	Spectrum File	File ID	Ions Score	# Protein Groups	Identity Strict	Identity Relaxed	Expectation Value	Percolator q-Value	Percolator PEP
	High	Mascot (A4)	Unambiguous	YFSGAMDTTSYR		2	P0DTD1	P0DTC1; P0DTD1	0	2	1	0	1	1	699.809	1398.61	1398.6	8.36	0.00585	HCD (High Energy Collision Dissociation)	MS2	17.5036	-40	54	55.4782	27324	2181_3_E_7april20_cells_virus_pH10_F4.raw	F1.4	79	1	31	24	2.00036e-07	2.035e-05	2.699e-06
FALSE	YLVQQESPFVMMSAPPAQYELK		1.18926e-07	4.17209e-06	1	2	1	P0DTD1	0	2556.25	High	2.035e-05	7.48e-08	39
	Confidence	Identifying Node	PSM Ambiguity	Annotated Sequence	Modifications	# Proteins	Master Protein Accessions	Protein Accessions	# Missed Cleavages	Charge	DeltaScore	DeltaCn	Rank	Search Engine Rank	m/z [Da]	MH+ [Da]	Theo. MH+ [Da]	DeltaM [ppm]	Deltam/z [Da]	Activation Type	MS Order	Isolation Interference [%]	Comp. Voltage [V]	Ion Inject Time [ms]	RT [min]	First Scan	Spectrum File	File ID	Ions Score	# Protein Groups	Identity Strict	Identity Relaxed	Expectation Value	Percolator q-Value	Percolator PEP
	High	Mascot (A4)	Unambiguous	YLVQQESPFVMMSAPPAQYELK		2	P0DTD1	P0DTC1; P0DTD1	0	3	1	0	1	1	852.761	2556.27	2556.25	7.05	0.00601	HCD (High Energy Collision Dissociation)	MS2	6.21354	-40	29.761	102.752	57951	2181_3_E_7april20_cells_virus_pH10_F2.raw	F1.2	39	1	34	27	0.00354324	2.035e-05	7.48e-08
FALSE	YLYFIK		0.0956505	0.00354999	1	2	1	P0DTD1	0	846.476	High	0.002432	0.05263	14
	Confidence	Identifying Node	PSM Ambiguity	Annotated Sequence	Modifications	# Proteins	Master Protein Accessions	Protein Accessions	# Missed Cleavages	Charge	DeltaScore	DeltaCn	Rank	Search Engine Rank	m/z [Da]	MH+ [Da]	Theo. MH+ [Da]	DeltaM [ppm]	Deltam/z [Da]	Activation Type	MS Order	Isolation Interference [%]	Comp. Voltage [V]	Ion Inject Time [ms]	RT [min]	First Scan	Spectrum File	File ID	Ions Score	# Protein Groups	Identity Strict	Identity Relaxed	Expectation Value	Percolator q-Value	Percolator PEP
	High	Mascot (A4)	Unambiguous	YLYFIK		2	P0DTD1	P0DTC1; P0DTD1	0	2	0.8571	0	1	1	423.744	846.482	846.476	6.7	0.00284	HCD (High Energy Collision Dissociation)	MS2	59.7041	-60	54	76.7716	41400	2181_3_E_7april20_cells_virus_pH10_F2.raw	F1.2	14	1	30	23	0.462583	0.002432	0.05263
FALSE	YMSALNHTK		0.00294676	0.000204205	1	2	3	P0DTD1	0	1064.52	High	0.0001192	0.001862	44
	Confidence	Identifying Node	PSM Ambiguity	Annotated Sequence	Modifications	# Proteins	Master Protein Accessions	Protein Accessions	# Missed Cleavages	Charge	DeltaScore	DeltaCn	Rank	Search Engine Rank	m/z [Da]	MH+ [Da]	Theo. MH+ [Da]	DeltaM [ppm]	Deltam/z [Da]	Activation Type	MS Order	Isolation Interference [%]	Comp. Voltage [V]	Ion Inject Time [ms]	RT [min]	First Scan	Spectrum File	File ID	Ions Score	# Protein Groups	Identity Strict	Identity Relaxed	Expectation Value	Percolator q-Value	Percolator PEP
	High	Mascot (A4)	Unambiguous	YMSALNHTK		2	P0DTD1	P0DTC1; P0DTD1	0	2	1	0	1	1	532.768	1064.53	1064.52	9.28	0.00494	HCD (High Energy Collision Dissociation)	MS2	0.607285	-40	54	26.9961	8575	2181_3_E_7april20_cells_virus_pH10_F4.raw	F1.4	45	1	31	24	0.000443952	0.0002559	0.003086
	High	Mascot (A4)	Unambiguous	YMSALNHTK		2	P0DTD1	P0DTC1; P0DTD1	0	2	1	0	1	1	532.768	1064.53	1064.52	8.37	0.00445	HCD (High Energy Collision Dissociation)	MS2	19.8385	-40	54	27.0289	8749	2181_3_E_7april20_cells_virus_pH10_F3.raw	F1.3	44	1	31	24	0.000645345	0.0001192	0.001862
	High	Mascot (A4)	Unambiguous	YMSALNHTK		2	P0DTD1	P0DTC1; P0DTD1	0	2	1	0	1	1	532.768	1064.53	1064.52	8.82	0.0047	HCD (High Energy Collision Dissociation)	MS2	11.0091	-40	54	25.7289	8419	2181_3_E_7april20_cells_virus_pH10_F1.raw	F1.1	40	1	31	24	0.00152533	0.0002913	0.003672
FALSE	YMSALNHTKK		0.000299928	4.85739e-05	1	2	1	P0DTD1	1	1192.61	High	4.579e-05	0.000184	38
	Confidence	Identifying Node	PSM Ambiguity	Annotated Sequence	Modifications	# Proteins	Master Protein Accessions	Protein Accessions	# Missed Cleavages	Charge	DeltaScore	DeltaCn	Rank	Search Engine Rank	m/z [Da]	MH+ [Da]	Theo. MH+ [Da]	DeltaM [ppm]	Deltam/z [Da]	Activation Type	MS Order	Isolation Interference [%]	Comp. Voltage [V]	Ion Inject Time [ms]	RT [min]	First Scan	Spectrum File	File ID	Ions Score	# Protein Groups	Identity Strict	Identity Relaxed	Expectation Value	Percolator q-Value	Percolator PEP
	High	Mascot (A4)	Unambiguous	YMSALNHTKK		2	P0DTD1	P0DTC1; P0DTD1	1	3	1	0	1	1	398.213	1192.62	1192.61	8	0.00318	HCD (High Energy Collision Dissociation)	MS2	47.2859	-60	54	20.2862	4174	2181_3_E_7april20_cells_virus_pH10_F4.raw	F1.4	38	1	31	24	0.00216742	4.579e-05	0.000184
FALSE	YVLMDGSIIQFPNTYLEGSVR		5.66076e-09	4.17209e-06	1	2	1	P0DTD1	0	2402.21	High	2.035e-05	3.593e-09	98
	Confidence	Identifying Node	PSM Ambiguity	Annotated Sequence	Modifications	# Proteins	Master Protein Accessions	Protein Accessions	# Missed Cleavages	Charge	DeltaScore	DeltaCn	Rank	Search Engine Rank	m/z [Da]	MH+ [Da]	Theo. MH+ [Da]	DeltaM [ppm]	Deltam/z [Da]	Activation Type	MS Order	Isolation Interference [%]	Comp. Voltage [V]	Ion Inject Time [ms]	RT [min]	First Scan	Spectrum File	File ID	Ions Score	# Protein Groups	Identity Strict	Identity Relaxed	Expectation Value	Percolator q-Value	Percolator PEP
	High	Mascot (A4)	Unambiguous	YVLMDGSIIQFPNTYLEGSVR		2	P0DTD1	P0DTC1; P0DTD1	0	3	0.9796	0	1	1	801.413	2402.22	2402.21	7.61	0.00609	HCD (High Energy Collision Dissociation)	MS2	12.2516	-60	54	113.412	64425	2181_3_E_7april20_cells_virus_pH10_F3.raw	F1.3	98	1	32	25	2.76735e-09	2.035e-05	3.593e-09
FALSE	YVQIPTTCANDPVGFTLK	1xCarbamidomethyl [C8]	0.00061768	7.07225e-05	1	2	1	P0DTD1	0	2024.02	High	5.65e-05	0.0003806	34
	Confidence	Identifying Node	PSM Ambiguity	Annotated Sequence	Modifications	# Proteins	Master Protein Accessions	Protein Accessions	# Missed Cleavages	Charge	DeltaScore	DeltaCn	Rank	Search Engine Rank	m/z [Da]	MH+ [Da]	Theo. MH+ [Da]	DeltaM [ppm]	Deltam/z [Da]	Activation Type	MS Order	Isolation Interference [%]	Comp. Voltage [V]	Ion Inject Time [ms]	RT [min]	First Scan	Spectrum File	File ID	Ions Score	# Protein Groups	Identity Strict	Identity Relaxed	Expectation Value	Percolator q-Value	Percolator PEP
	High	Mascot (A4)	Unambiguous	YVQIPTTcANDPVGFTLK	C8(Carbamidomethyl)	2	P0DTD1	P0DTC1; P0DTD1	0	3	1	0	1	1	675.348	2024.03	2024.02	7.08	0.00477	HCD (High Energy Collision Dissociation)	MS2	24.3335	-80	54	87.5017	48766	2181_3_E_7april20_cells_virus_pH10_F1.raw	F1.1	34	1	32	25	0.00669158	5.65e-05	0.0003806
High	P0DTC2	Spike glycoprotein OS=Severe acute respiratory syndrome coronavirus 2 OX=2697049 GN=S PE=1 SV=1	0	322.727	39	53	172	53	1273	141.1	6.65	4962	53	1
Checked	Sequence	Modifications	Qvality PEP	Qvality q-value	# Protein Groups	# Proteins	# PSMs	Master Protein Accessions	# Missed Cleavages	Theo. MH+ [Da]	Confidence (by Search Engine): Mascot	Percolator q-Value (by Search Engine): Mascot	Percolator PEP (by Search Engine): Mascot	Ions Score (by Search Engine): Mascot
FALSE	ALTGIAVEQDKNTQEVFAQVK		1.36429e-11	4.17209e-06	1	1	10	P0DTC2	1	2289.21	High	2.035e-05	8.776e-12	93
	Confidence	Identifying Node	PSM Ambiguity	Annotated Sequence	Modifications	# Proteins	Master Protein Accessions	Protein Accessions	# Missed Cleavages	Charge	DeltaScore	DeltaCn	Rank	Search Engine Rank	m/z [Da]	MH+ [Da]	Theo. MH+ [Da]	DeltaM [ppm]	Deltam/z [Da]	Activation Type	MS Order	Isolation Interference [%]	Comp. Voltage [V]	Ion Inject Time [ms]	RT [min]	First Scan	Spectrum File	File ID	Ions Score	# Protein Groups	Identity Strict	Identity Relaxed	Expectation Value	Percolator q-Value	Percolator PEP
	High	Mascot (A4)	Unambiguous	ALTGIAVEQDKNTQEVFAQVK		1	P0DTC2	P0DTC2	1	4	1	0	1	1	573.062	2289.23	2289.21	8.38	0.0048	HCD (High Energy Collision Dissociation)	MS2	45.6385	-60	54	72.5279	39057	2181_3_E_7april20_cells_virus_pH10_F1.raw	F1.1	63	1	29	22	5.24237e-06	2.035e-05	1.769e-07
	High	Mascot (A4)	Unambiguous	ALTGIAVEQDKNTQEVFAQVK		1	P0DTC2	P0DTC2	1	4	1	0	1	1	573.062	2289.23	2289.21	8.27	0.00473	HCD (High Energy Collision Dissociation)	MS2	20.1562	-60	54	72.8577	38669	2181_3_E_7april20_cells_virus_pH10_F4.raw	F1.4	47	1	29	22	0.000194882	2.035e-05	1.57e-07
	High	Mascot (A4)	Unambiguous	ALTGIAVEQDKNTQEVFAQVK		1	P0DTC2	P0DTC2	1	2	1	0	1	1	1145.12	2289.23	2289.21	8.66	0.00991	HCD (High Energy Collision Dissociation)	MS2	0	-40	54	72.8479	38664	2181_3_E_7april20_cells_virus_pH10_F4.raw	F1.4	93	1	29	22	4.42865e-09	2.035e-05	8.776e-12
	High	Mascot (A4)	Unambiguous	ALTGIAVEQDKNTQEVFAQVK		1	P0DTC2	P0DTC2	1	3	1	0	1	1	763.748	2289.23	2289.21	8.57	0.00654	HCD (High Energy Collision Dissociation)	MS2	32.3429	-40	54	72.4858	38618	2181_3_E_7april20_cells_virus_pH10_F2.raw	F1.2	44	1	29	22	0.000371987	2.035e-05	7.592e-10
	High	Mascot (A4)	Unambiguous	ALTGIAVEQDKNTQEVFAQVK		1	P0DTC2	P0DTC2	1	3	1	0	1	1	763.746	2289.22	2289.21	6.49	0.00495	HCD (High Energy Collision Dissociation)	MS2	33.6274	-40	28.644	72.8716	38872	2181_3_E_7april20_cells_virus_pH10_F2.raw	F1.2	39	1	30	23	0.00140515	2.035e-05	2.634e-09
	High	Mascot (A4)	Unambiguous	ALTGIAVEQDKNTQEVFAQVK		1	P0DTC2	P0DTC2	1	3	1	0	1	1	763.748	2289.23	2289.21	8.73	0.00666	HCD (High Energy Collision Dissociation)	MS2	35.3697	-40	54	72.3669	38953	2181_3_E_7april20_cells_virus_pH10_F1.raw	F1.1	53	1	29	22	4.88121e-05	2.035e-05	1.876e-09
	High	Mascot (A4)	Unambiguous	ALTGIAVEQDKNTQEVFAQVK		1	P0DTC2	P0DTC2	1	3	1	0	1	1	763.748	2289.23	2289.21	8.57	0.00654	HCD (High Energy Collision Dissociation)	MS2	42.5269	-40	20.644	73.3262	39085	2181_3_E_7april20_cells_virus_pH10_F3.raw	F1.3	28	1	29	22	0.0156145	2.035e-05	1.124e-09
	High	Mascot (A4)	Unambiguous	ALTGIAVEQDKNTQEVFAQVK		1	P0DTC2	P0DTC2	1	3	1	0	1	1	763.748	2289.23	2289.21	8.65	0.0066	HCD (High Energy Collision Dissociation)	MS2	29.8104	-40	54	73.5326	39713	2181_3_E_7april20_cells_virus_pH10_F1.raw	F1.1	41	1	29	22	0.000746915	2.035e-05	1.967e-09
	High	Mascot (A4)	Unambiguous	ALTGIAVEQDKNTQEVFAQVK		1	P0DTC2	P0DTC2	1	3	1	0	1	1	763.747	2289.23	2289.21	8.25	0.0063	HCD (High Energy Collision Dissociation)	MS2	45.567	-40	54	73.0485	38905	2181_3_E_7april20_cells_virus_pH10_F3.raw	F1.3	39	1	29	22	0.00115285	2.035e-05	5.237e-10
	High	Mascot (A4)	Unambiguous	ALTGIAVEQDKNTQEVFAQVK		1	P0DTC2	P0DTC2	1	3	1	0	1	1	763.748	2289.23	2289.21	9.37	0.00715	HCD (High Energy Collision Dissociation)	MS2	4.85609	-40	29.285	72.6926	38564	2181_3_E_7april20_cells_virus_pH10_F4.raw	F1.4	65	1	29	22	3.11175e-06	2.035e-05	3.654e-10
FALSE	ASANLAATK		0.000108061	2.75777e-05	1	1	6	P0DTC2	0	846.468	High	2.655e-05	6.662e-05	64
	Confidence	Identifying Node	PSM Ambiguity	Annotated Sequence	Modifications	# Proteins	Master Protein Accessions	Protein Accessions	# Missed Cleavages	Charge	DeltaScore	DeltaCn	Rank	Search Engine Rank	m/z [Da]	MH+ [Da]	Theo. MH+ [Da]	DeltaM [ppm]	Deltam/z [Da]	Activation Type	MS Order	Isolation Interference [%]	Comp. Voltage [V]	Ion Inject Time [ms]	RT [min]	First Scan	Spectrum File	File ID	Ions Score	# Protein Groups	Identity Strict	Identity Relaxed	Expectation Value	Percolator q-Value	Percolator PEP
	High	Mascot (A4)	Unambiguous	ASANLAATK		1	P0DTC2	P0DTC2	0	2	0.9296	0	1	1	423.741	846.475	846.468	8.35	0.00353	HCD (High Energy Collision Dissociation)	MS2	40.3702	-80	54	20.5738	4603	2181_3_E_7april20_cells_virus_pH10_F2.raw	F1.2	71	1	32	25	1.14752e-06	3.735e-05	0.0001129
	High	Mascot (A4)	Unambiguous	ASANLAATK		1	P0DTC2	P0DTC2	0	2	0.9531	0	1	1	423.741	846.475	846.468	8.64	0.00365	HCD (High Energy Collision Dissociation)	MS2	46.9127	-80	54	21.1375	4728	2181_3_E_7april20_cells_virus_pH10_F4.raw	F1.4	64	1	32	25	6.49772e-06	2.655e-05	6.662e-05
	High	Mascot (A4)	Unambiguous	ASANLAATK		1	P0DTC2	P0DTC2	0	2	0.9412	0	1	1	423.741	846.474	846.468	7.55	0.0032	HCD (High Energy Collision Dissociation)	MS2	30.9746	-60	54	20.7518	4718	2181_3_E_7april20_cells_virus_pH10_F2.raw	F1.2	68	1	31	24	2.10791e-06	4.579e-05	0.0002507
	High	Mascot (A4)	Unambiguous	ASANLAATK		1	P0DTC2	P0DTC2	0	2	1	0	1	1	423.741	846.475	846.468	7.84	0.00332	HCD (High Energy Collision Dissociation)	MS2	71.8806	-80	54	21.5952	5278	2181_3_E_7april20_cells_virus_pH10_F2.raw	F1.2	31	1	31	24	0.011691	9.363e-05	0.0005973
	High	Mascot (A4)	Unambiguous	ASANLAATK		1	P0DTC2	P0DTC2	0	2	0.9344	0	1	1	423.741	846.475	846.468	8.78	0.00372	HCD (High Energy Collision Dissociation)	MS2	38.6412	-80	54	20.8928	4692	2181_3_E_7april20_cells_virus_pH10_F3.raw	F1.3	61	1	32	25	1.14752e-05	2.655e-05	6.807e-05
	High	Mascot (A4)	Unambiguous	ASANLAATK		1	P0DTC2	P0DTC2	0	2	0.9365	0	1	1	423.741	846.475	846.468	8.56	0.00362	HCD (High Energy Collision Dissociation)	MS2	15.5107	-80	32.634	20.1497	4712	2181_3_E_7april20_cells_virus_pH10_F1.raw	F1.1	63	1	32	25	7.79401e-06	7.726e-05	0.0004955
FALSE	CVNFNFNGLTGTGVLTESNKK	1xCarbamidomethyl [C1]	1.9718e-07	4.17209e-06	1	1	1	P0DTC2	1	2300.13	High	2.035e-05	1.235e-07	12
	Confidence	Identifying Node	PSM Ambiguity	Annotated Sequence	Modifications	# Proteins	Master Protein Accessions	Protein Accessions	# Missed Cleavages	Charge	DeltaScore	DeltaCn	Rank	Search Engine Rank	m/z [Da]	MH+ [Da]	Theo. MH+ [Da]	DeltaM [ppm]	Deltam/z [Da]	Activation Type	MS Order	Isolation Interference [%]	Comp. Voltage [V]	Ion Inject Time [ms]	RT [min]	First Scan	Spectrum File	File ID	Ions Score	# Protein Groups	Identity Strict	Identity Relaxed	Expectation Value	Percolator q-Value	Percolator PEP
	High	Mascot (A4)	Unambiguous	cVNFNFNGLTGTGVLTESNKK	C1(Carbamidomethyl)	1	P0DTC2	P0DTC2	1	3	1	0	1	1	767.389	2300.15	2300.13	7.69	0.0059	HCD (High Energy Collision Dissociation)	MS2	83.8894	-40	54	85.771	47144	2181_3_E_7april20_cells_virus_pH10_F3.raw	F1.3	12	1	33	26	1.35324	2.035e-05	1.235e-07
FALSE	CYGVSPTK	1xCarbamidomethyl [C1]	0.000648881	7.07225e-05	1	1	1	P0DTC2	0	911.429	High	5.65e-05	0.000399	29
	Confidence	Identifying Node	PSM Ambiguity	Annotated Sequence	Modifications	# Proteins	Master Protein Accessions	Protein Accessions	# Missed Cleavages	Charge	DeltaScore	DeltaCn	Rank	Search Engine Rank	m/z [Da]	MH+ [Da]	Theo. MH+ [Da]	DeltaM [ppm]	Deltam/z [Da]	Activation Type	MS Order	Isolation Interference [%]	Comp. Voltage [V]	Ion Inject Time [ms]	RT [min]	First Scan	Spectrum File	File ID	Ions Score	# Protein Groups	Identity Strict	Identity Relaxed	Expectation Value	Percolator q-Value	Percolator PEP
	High	Mascot (A4)	Unambiguous	cYGVSPTK	C1(Carbamidomethyl)	1	P0DTC2	P0DTC2	0	2	0.8966	0	1	1	456.222	911.436	911.429	7.5	0.00342	HCD (High Energy Collision Dissociation)	MS2	67.3587	-80	54	27.4521	9031	2181_3_E_7april20_cells_virus_pH10_F3.raw	F1.3	29	1	30	23	0.0176161	5.65e-05	0.000399
FALSE	DIADTTDAVR		0.00109422	0.000149878	1	1	1	P0DTC2	0	1076.52	High	9.363e-05	0.0006756	59
	Confidence	Identifying Node	PSM Ambiguity	Annotated Sequence	Modifications	# Proteins	Master Protein Accessions	Protein Accessions	# Missed Cleavages	Charge	DeltaScore	DeltaCn	Rank	Search Engine Rank	m/z [Da]	MH+ [Da]	Theo. MH+ [Da]	DeltaM [ppm]	Deltam/z [Da]	Activation Type	MS Order	Isolation Interference [%]	Comp. Voltage [V]	Ion Inject Time [ms]	RT [min]	First Scan	Spectrum File	File ID	Ions Score	# Protein Groups	Identity Strict	Identity Relaxed	Expectation Value	Percolator q-Value	Percolator PEP
	High	Mascot (A4)	Unambiguous	DIADTTDAVR		1	P0DTC2	P0DTC2	0	2	0.8644	0	1	1	538.769	1076.53	1076.52	7.65	0.00412	HCD (High Energy Collision Dissociation)	MS2	33.1731	-60	54	38.1468	16625	2181_3_E_7april20_cells_virus_pH10_F1.raw	F1.1	59	1	32	25	1.9461e-05	9.363e-05	0.0006756
FALSE	DLICAQK	1xCarbamidomethyl [C4]	0.0314503	0.0018021	1	1	1	P0DTC2	0	847.434	High	0.001227	0.01864	16
	Confidence	Identifying Node	PSM Ambiguity	Annotated Sequence	Modifications	# Proteins	Master Protein Accessions	Protein Accessions	# Missed Cleavages	Charge	DeltaScore	DeltaCn	Rank	Search Engine Rank	m/z [Da]	MH+ [Da]	Theo. MH+ [Da]	DeltaM [ppm]	Deltam/z [Da]	Activation Type	MS Order	Isolation Interference [%]	Comp. Voltage [V]	Ion Inject Time [ms]	RT [min]	First Scan	Spectrum File	File ID	Ions Score	# Protein Groups	Identity Strict	Identity Relaxed	Expectation Value	Percolator q-Value	Percolator PEP
	High	Mascot (A4)	Unambiguous	DLIcAQK	C4(Carbamidomethyl)	1	P0DTC2	P0DTC2	0	2	0.875	0	1	1	424.224	847.441	847.434	7.53	0.00319	HCD (High Energy Collision Dissociation)	MS2	54.339	-60	54	35.1808	14255	2181_3_E_7april20_cells_virus_pH10_F2.raw	F1.2	16	1	30	23	0.297376	0.001227	0.01864
FALSE	EGVFVSNGTHWFVTQR		6.92963e-09	4.17209e-06	1	1	1	P0DTC2	0	1863.91	High	2.035e-05	4.374e-09	48
	Confidence	Identifying Node	PSM Ambiguity	Annotated Sequence	Modifications	# Proteins	Master Protein Accessions	Protein Accessions	# Missed Cleavages	Charge	DeltaScore	DeltaCn	Rank	Search Engine Rank	m/z [Da]	MH+ [Da]	Theo. MH+ [Da]	DeltaM [ppm]	Deltam/z [Da]	Activation Type	MS Order	Isolation Interference [%]	Comp. Voltage [V]	Ion Inject Time [ms]	RT [min]	First Scan	Spectrum File	File ID	Ions Score	# Protein Groups	Identity Strict	Identity Relaxed	Expectation Value	Percolator q-Value	Percolator PEP
	High	Mascot (A4)	Unambiguous	EGVFVSNGTHWFVTQR		1	P0DTC2	P0DTC2	0	3	1	0	1	1	621.98	1863.93	1863.91	6.79	0.00422	HCD (High Energy Collision Dissociation)	MS2	44.7786	-80	54	79.0343	42799	2181_3_E_7april20_cells_virus_pH10_F3.raw	F1.3	48	1	33	26	0.000407897	2.035e-05	4.374e-09
FALSE	EIDRLNEVAK		0.00304392	0.00026033	1	1	3	P0DTC2	1	1186.64	High	0.0001479	0.001918	43
	Confidence	Identifying Node	PSM Ambiguity	Annotated Sequence	Modifications	# Proteins	Master Protein Accessions	Protein Accessions	# Missed Cleavages	Charge	DeltaScore	DeltaCn	Rank	Search Engine Rank	m/z [Da]	MH+ [Da]	Theo. MH+ [Da]	DeltaM [ppm]	Deltam/z [Da]	Activation Type	MS Order	Isolation Interference [%]	Comp. Voltage [V]	Ion Inject Time [ms]	RT [min]	First Scan	Spectrum File	File ID	Ions Score	# Protein Groups	Identity Strict	Identity Relaxed	Expectation Value	Percolator q-Value	Percolator PEP
	High	Mascot (A4)	Unambiguous	EIDRLNEVAK		1	P0DTC2	P0DTC2	1	3	0.8333	0	1	1	396.223	1186.65	1186.64	8.86	0.0035	HCD (High Energy Collision Dissociation)	MS2	12.1993	-60	54	35.4607	14848	2181_3_E_7april20_cells_virus_pH10_F1.raw	F1.1	6	1	30	23	3.00413	0.000936	0.01283
	High	Mascot (A4)	Unambiguous	EIDRLNEVAK		1	P0DTC2	P0DTC2	1	2	0.907	0	1	1	593.83	1186.65	1186.64	7.82	0.00464	HCD (High Energy Collision Dissociation)	MS2	13.2147	-40	54	36.4482	15094	2181_3_E_7april20_cells_virus_pH10_F2.raw	F1.2	43	1	30	23	0.000657864	0.0001479	0.001918
	High	Mascot (A4)	Unambiguous	EIDRLNEVAK		1	P0DTC2	P0DTC2	1	3	1	0	1	1	396.222	1186.65	1186.64	8.17	0.00323	HCD (High Energy Collision Dissociation)	MS2	9.41789	-60	54	36.3603	15034	2181_3_E_7april20_cells_virus_pH10_F2.raw	F1.2	5	1	30	23	3.39405	0.0001479	0.00192
FALSE	FASVYAWNR		0.000241511	2.75777e-05	1	1	2	P0DTC2	0	1113.55	High	3.735e-05	0.0001486	46
	Confidence	Identifying Node	PSM Ambiguity	Annotated Sequence	Modifications	# Proteins	Master Protein Accessions	Protein Accessions	# Missed Cleavages	Charge	DeltaScore	DeltaCn	Rank	Search Engine Rank	m/z [Da]	MH+ [Da]	Theo. MH+ [Da]	DeltaM [ppm]	Deltam/z [Da]	Activation Type	MS Order	Isolation Interference [%]	Comp. Voltage [V]	Ion Inject Time [ms]	RT [min]	First Scan	Spectrum File	File ID	Ions Score	# Protein Groups	Identity Strict	Identity Relaxed	Expectation Value	Percolator q-Value	Percolator PEP
	High	Mascot (A4)	Unambiguous	FASVYAWNR		1	P0DTC2	P0DTC2	0	2	0.9783	0	1	1	557.281	1113.56	1113.55	7.28	0.00405	HCD (High Energy Collision Dissociation)	MS2	0	-40	54	67.7363	35553	2181_3_E_7april20_cells_virus_pH10_F2.raw	F1.2	46	1	30	23	0.000309309	3.735e-05	0.0001486
	High	Mascot (A4)	Unambiguous	FASVYAWNR		1	P0DTC2	P0DTC2	0	2	0.8864	0	1	1	557.282	1113.56	1113.55	8.27	0.0046	HCD (High Energy Collision Dissociation)	MS2	8.39455	-40	54	67.8145	35518	2181_3_E_7april20_cells_virus_pH10_F3.raw	F1.3	44	1	30	23	0.000399056	7.726e-05	0.000523
FALSE	FASVYAWNRK		3.19874e-05	2.75777e-05	1	1	2	P0DTC2	1	1241.64	High	2.655e-05	1.978e-05	35
	Confidence	Identifying Node	PSM Ambiguity	Annotated Sequence	Modifications	# Proteins	Master Protein Accessions	Protein Accessions	# Missed Cleavages	Charge	DeltaScore	DeltaCn	Rank	Search Engine Rank	m/z [Da]	MH+ [Da]	Theo. MH+ [Da]	DeltaM [ppm]	Deltam/z [Da]	Activation Type	MS Order	Isolation Interference [%]	Comp. Voltage [V]	Ion Inject Time [ms]	RT [min]	First Scan	Spectrum File	File ID	Ions Score	# Protein Groups	Identity Strict	Identity Relaxed	Expectation Value	Percolator q-Value	Percolator PEP
	High	Mascot (A4)	Unambiguous	FASVYAWNRK		1	P0DTC2	P0DTC2	1	2	1	0	1	1	621.33	1241.65	1241.64	7.81	0.00485	HCD (High Energy Collision Dissociation)	MS2	21.3612	-40	54	55.2358	27164	2181_3_E_7april20_cells_virus_pH10_F4.raw	F1.4	37	1	30	23	0.00239018	2.655e-05	3.83e-05
	High	Mascot (A4)	Unambiguous	FASVYAWNRK		1	P0DTC2	P0DTC2	1	3	1	0	1	1	414.556	1241.65	1241.64	8.1	0.00335	HCD (High Energy Collision Dissociation)	MS2	58.6423	-40	54	55.2806	27193	2181_3_E_7april20_cells_virus_pH10_F4.raw	F1.4	35	1	30	23	0.002839	2.655e-05	1.978e-05
FALSE	FDNPVLPFNDGVYFASTEK		2.38495e-08	4.17209e-06	1	1	3	P0DTC2	0	2160.03	High	2.035e-05	1.508e-08	71
	Confidence	Identifying Node	PSM Ambiguity	Annotated Sequence	Modifications	# Proteins	Master Protein Accessions	Protein Accessions	# Missed Cleavages	Charge	DeltaScore	DeltaCn	Rank	Search Engine Rank	m/z [Da]	MH+ [Da]	Theo. MH+ [Da]	DeltaM [ppm]	Deltam/z [Da]	Activation Type	MS Order	Isolation Interference [%]	Comp. Voltage [V]	Ion Inject Time [ms]	RT [min]	First Scan	Spectrum File	File ID	Ions Score	# Protein Groups	Identity Strict	Identity Relaxed	Expectation Value	Percolator q-Value	Percolator PEP
	High	Mascot (A4)	Unambiguous	FDNPVLPFNDGVYFASTEK		1	P0DTC2	P0DTC2	0	3	1	0	1	1	720.687	2160.05	2160.03	8.2	0.0059	HCD (High Energy Collision Dissociation)	MS2	25.8411	-60	54	103.916	59092	2181_3_E_7april20_cells_virus_pH10_F1.raw	F1.1	71	1	34	27	2.04797e-06	2.035e-05	2.121e-08
	High	Mascot (A4)	Unambiguous	FDNPVLPFNDGVYFASTEK		1	P0DTC2	P0DTC2	0	3	1	0	1	1	720.686	2160.04	2160.03	7.26	0.00523	HCD (High Energy Collision Dissociation)	MS2	34.8609	-60	54	103.794	58585	2181_3_E_7april20_cells_virus_pH10_F2.raw	F1.2	71	1	34	27	2.22929e-06	2.035e-05	1.508e-08
	High	Mascot (A4)	Unambiguous	FDNPVLPFNDGVYFASTEK		1	P0DTC2	P0DTC2	0	3	1	0	1	1	720.687	2160.05	2160.03	7.69	0.00554	HCD (High Energy Collision Dissociation)	MS2	26.9238	-80	54	104.118	59222	2181_3_E_7april20_cells_virus_pH10_F1.raw	F1.1	4	1	34	27	9.89523	0.001036	0.0151
FALSE	FDNPVLPFNDGVYFASTEKSNIIR		1.87923e-11	4.17209e-06	1	1	1	P0DTC2	1	2743.37	High	2.035e-05	1.206e-11	41
	Confidence	Identifying Node	PSM Ambiguity	Annotated Sequence	Modifications	# Proteins	Master Protein Accessions	Protein Accessions	# Missed Cleavages	Charge	DeltaScore	DeltaCn	Rank	Search Engine Rank	m/z [Da]	MH+ [Da]	Theo. MH+ [Da]	DeltaM [ppm]	Deltam/z [Da]	Activation Type	MS Order	Isolation Interference [%]	Comp. Voltage [V]	Ion Inject Time [ms]	RT [min]	First Scan	Spectrum File	File ID	Ions Score	# Protein Groups	Identity Strict	Identity Relaxed	Expectation Value	Percolator q-Value	Percolator PEP
	High	Mascot (A4)	Unambiguous	FDNPVLPFNDGVYFASTEKSNIIR		1	P0DTC2	P0DTC2	1	3	1	0	1	1	915.137	2743.4	2743.37	9.05	0.00828	HCD (High Energy Collision Dissociation)	MS2	5.60622	-40	54	101.572	57206	2181_3_E_7april20_cells_virus_pH10_F2.raw	F1.2	41	1	32	25	0.00163122	2.035e-05	1.206e-11
FALSE	FLPFQQFGR		0.00233504	0.000184176	1	1	1	P0DTC2	0	1139.6	High	0.0001094	0.001468	56
[truncated: 282,544+ more rows]
