# Supplementary material for: Targeted proteomics as a tool to detect SARS-CoV-2 proteins in clinical specimens
Source: PLoS One. 2021 Nov 11;16(11):e0259165. doi: 10.1371/journal.pone.0259165 (PMC8584957; doi:10.1371/journal.pone.0259165)
Supplement: S2 File — (XLSX) [file pone.0259165.s008.xlsx]

## Sheet: Targets for PRM L Karel
CompoundName	m/z	z	t start (min)	t end (min)	CID Collision Energy (%)
TLSYYK (light)	387.705	2	5	58	27
VGVNGFGR (light)	403.219	2	5	58	27
GVYYPDKVFR (light)	415.221	3	5	58	27
MKDLSPR (light)	423.729	2	5	58	27
EITVATSR (light)	438.743	2	5	58	27
GFYAEGSR (light)	443.706	2	5	58	27
IADYNYK (light)	443.719	2	5	58	27
EDLKFPR (light)	452.748	2	5	58	27
LEKPAKYDDIKK (light)	483.277	3	5	58	27
SNLKPFER (light)	495.772	2	5	58	27
GIYQTSNFR (light)	543.272	2	5	58	27
LDDKDPNFK (light)	546.272	2	5	58	27
FASVYAWNR (light)	557.277	2	5	58	27
MAGNGGDAALALLLLDR (light)	557.635	3	5	58	27
DGIIWVATEGALNTPK (light)	562.302	3	5	58	27
AYNVTQAFGR (light)	563.786	2	5	58	27
ADETQALPQR (light)	564.786	2	5	58	27
MSEC[+57.021464]VLGQSK (light)	569.765	2	5	58	27
FLPFQQFGR (light)	570.303	2	5	58	27
RVIISAPSADAPMFVMGVNHEK (light)	593.058	4	5	58	27
VAGDSGFAAYSR (light)	600.786	2	5	58	27
C[+57.021464]DIKDLPKEITVATSR (light)	615.996	3	5	58	27
GVYYPDKVFR (light)	622.327	2	5	58	27
KADETQALPQR (light)	628.833	2	5	58	27
LIANQFNSAIGK (light)	638.356	2	5	58	27
RGPEQTQGNFGDQELIR (light)	648.989	3	5	58	27
KQQTVTLLPAADLDDFSK (light)	664.021	3	5	58	27
LVINGSPITIFQERDPSK (light)	672.037	3	5	58	27
VVDLMAHM[+15.994915]ASKE (light)	673.826	2	5	58	27
VYSTGSNVFQTR (light)	679.839	2	5	58	27
DHIGTRNPANNAAIVLQLPQGTTLPK (light)	685.628	4	5	58	27
IQDSLSSTASALGK (light)	689.365	2	5	58	27
KKADETQALPQR (light)	692.881	2	5	58	27
GALQNIIPASTGAAK (light)	706.399	2	5	58	27
VIISAPSADAPMFVMGVNHEK (light)	738.375	3	5	58	27
TQLPPAYTNSFTR (light)	748.381	2	5	58	27
WGDAGAEYVVESTGVFTTTEK (light)	749.687	3	5	58	27
ALTGIAVEQDKNTQEVFAQVK (light)	763.741	3	5	58	27
VPTANVSVVDLTC[+57.021464]R (light)	765.901	2	5	58	27
C[+57.021464]VNFNFNGLTGTGVLTESNKK (light)	767.383	3	5	58	27
RVIISAPSADAPMFVMGVNHEKYDNSLK (light)	773.144	4	5	58	27
DGIIWVATEGALNTPK (light)	842.949	2	5	58	27
M[+15.994915]AGNGGDAALALLLLDR (light)	843.946	2	5	58	27
LISWYDNEFGYSNR (light)	882.405	2	5	58	27
GPEQTQGNFGDQELIR (light)	894.929	2	5	58	27
LNTDHSSSSDNIALLVQ (light)	907.45	2	5	58	27
IVSNASC[+57.021464]TTNC[+57.021464]LAPLAK (light)	910.456	2	5	58	27
ITFGGPSDSTGSNQNGER (light)	912.411	2	5	58	27
FNGIGVTQNVLYENQK (light)	912.468	2	5	58	27
DHIGTRNPANNAAIVLQLPQGTTLPK (light)	913.835	3	5	58	27
QQTVTLLPAADLDDFSK (light)	931.481	2	5	58	27
KQQTVTLLPAADLDDFSK (light)	995.528	2	5	58	27
LDDKDPNFKDQVILLNK (light)	1008.04	2	5	58	27
RVIISAPSADAPMFVMGVNHEKYDNSLK (light)	1030.52	3	5	58	27
NPANNAAIVLQLPQGTTLPK (light)	1030.58	2	5	58	27
GQGVPINTNSSPDDQIGYYR (light)	1091.01	2	5	58	27
DHIGTRNPANNAAIVLQLPQGTTLPK (light)	1370.25	2	5	58	27
