# Supplementary material for: Targeted proteomics as a tool to detect SARS-CoV-2 proteins in clinical specimens
Source: PLoS One. 2021 Nov 11;16(11):e0259165. doi: 10.1371/journal.pone.0259165 (PMC8584957; doi:10.1371/journal.pone.0259165)
Supplement: S9 File — (XLSX) [file pone.0259165.s015.xlsx]

## Sheet: DDA settings
Global Parameters
Ion Source
Ion Source Type: NSI
Spray Voltage: Static
Positive Ion (V): 1800
Negative Ion (V): 600
Gas Mode: Static
Sweep Gas (Arb): 0
Ion Transfer Tube Temp (°C): 275
Use Ion Source Settings from Tune: False
FAIMS Mode: Not Installed
MS Global Settings
Infusion Mode: Liquid Chromatography
Expected LC Peak Width (s): 20
Advanced Peak Determination: True
Default Charge State: 2
Internal Mass Calibration: Off
Experiment#1 [Orbitrap HCD - Low Load (less than 500 ng)]
Cycle Time (sec): 3
Master Scan:
MS OT
Detector Type: Orbitrap
Orbitrap Resolution: 120000
Mass Range: Normal
Use Quadrupole Isolation: True
Scan Range (m/z): 375-1500
RF Lens (%): 30
AGC Target: Standard
Maximum Injection Time Mode: Auto
Microscans: 1
Data Type: Profile
Polarity: Positive
Source Fragmentation: Disabled
Scan Description:
Filters:
MIPS
Monoisotopic Peak Determination: Peptide
Charge State
Include charge state(s): 2-5
Include undetermined charge states: False
Dynamic Exclusion
Exclude after n times: 1
Exclusion duration (s): 60
Mass Tolerance: ppm
Low: 10
High: 10
Exclude Isotopes: True
Perform dependent scan on single charge state per precursor only: False
Intensity
Filter Type: Intensity Threshold
Intensity Threshold: 5.0e4
Data Dependent
Data Dependent Mode: Cycle Time
Time between Master Scans (sec): 3
Scan Event Type 1:
Scan:
ddMS² OT HCD
Isolation Mode: Quadrupole
Isolation Window (m/z): 1.6
Isolation Offset: Off
Activation Type: HCD
Collision Energy Mode: Fixed
HCD Collision Energy (%): 28
Detector Type: Orbitrap
Orbitrap Resolution: 30000
TurboTMT: Off
Mass Range: Normal
Scan Range Mode: Define First Mass
First Mass (m/z): 110
AGC Target: Standard
Maximum Injection Time Mode: Auto
Microscans: 1
Data Type: Centroid

## Sheet: PRM settings
Global Parameters
Ion Source
Ion Source Type: NSI
Spray Voltage: Static
Positive Ion (V): 1750
Negative Ion (V): 600
Gas Mode: Static
Sweep Gas (Arb): 2
Ion Transfer Tube Temp (°C): 275
Use Ion Source Settings from Tune: False
FAIMS Mode: Not Installed
MS Global Settings
Infusion Mode: Liquid Chromatography
Expected LC Peak Width (s): 20
Advanced Peak Determination: True
Default Charge State: 2
Internal Mass Calibration: Off
Experiment#1 [tMSn]
Start Time (min): 5
End Time (min): 115
Master Scan:
tMS² OT HCD
MSⁿ Level (n): 2
Multiplex Ions: False
Isolation Mode: Quadrupole
Isolation Window (m/z): 0.7
Activation Type: HCD
Collision Energy Mode: Fixed
HCD Collision Energy (%): 30
Detector Type: Orbitrap
Orbitrap Resolution: 30000
TurboTMT: Off
Mass Range: Normal
Scan Range Mode: Define m/z range
Scan Range (m/z): 375-1400
RF Lens (%): 30
AGC Target: Standard
Maximum Injection Time Mode: Dynamic
Desired minimum points across the peak: 9
Microscans: 1
Data Type: Profile
Polarity: Positive
Source Fragmentation: Disabled
Use EASY-IC™: False
Dynamic Retention Time: Off
Scan Description:
Time Mode: Unscheduled

## Sheet: Skyline settings
Skyline Settings
peptide_settings
digestion
	enzyme name	Trypsin
	max_missed cleavages=	2
	background_proteome name	up_human
prediction
	retention time predictor	none
	time window	5 min
filter
	peptide min length	7
	peptide max length	25
	exclude N-terminal AAs	0
	library	Covid19_Eclipse
	modifications	carbamidomethyl C
		Oxidation M
	quantification	none
transition settings
prediction
	precursor mass	monoisotopic
	product ion mass	monoisotopic
	collision energy	none
	declustering potential	none
	optimization library	none
	compensation voltage	none
filter
	precursor charges	2,3,4
	ion charges	1,2
	ion types	b,y
	product ion selection	ion 1 to 6 ions
library
	ion match tolerance	0.05 m/z
	pick	10 product ions
instrument
	min m/z	300
	max m/z	1500
	method match tolerance m/z	0.055
full scan
	MS1 filtering	none
	MS/MS filtering
	acquisition method	targeted
	product mass analyzer	Orbitrap
	resolution power	60K at 200m/z
		include all matching scans
